# Supplementary material for: C10orf99/GPR15L Regulates Proinflammatory Response of Keratinocytes and Barrier Formation of the Skin
Source: Front Immunol. 2022 Feb 22;13:825032. doi: 10.3389/fimmu.2022.825032 (PMC8902463; doi:10.3389/fimmu.2022.825032)
Supplement: Supplementary Table 1 — Primer sequences used for the quantitative RT-PCR analyses. [file Table_1.xlsx]

## Sheet: primer
Gene Symbol	5'-primer sequence	3'-primer sequence
Mouse
Gapdh	GGCCTCACCCCATTTGATGT	CATGTTCCAGTATGACTCCACTC
2610528A11Rik	TCCTGCCAAGTCCTTGAAAC	CACCACCCATGACTTGACTG
Krt10	GGAGGGTAAAATCAAGGAGTGGTA	TCAATCTGCAGCAGCACGTT
Ivl	TCTCCCTCCTGTGAGTTTGTTTGG	CAGTGAAGACCTGGCATTGTGTAGG
Flg	GGACAACTACAGGCAGTCTTGAAGA	CATTTGCATGAAGACTTCAGCG
Lor	CTCATCTTCCCTGGTGCTTC	CCTCCTCCACCAGAGGTCTT
Il1b	TTGACGGACCCCAAAAGATG	TGGACAGCCCAGGTCAAAG
Human
GAPDH	CATGAGAAGTATGACAACAGCCT	AGTCCTTCCACGATACCAAAGT
C10orf99	GGTCAGGCAGGAGAACCAG	AGCTTGCATGGTTTACAGAGC
KRT10	TTGCTGAACAAAACCGCAAAG	GCCAGTTGGGACTGTAGTTCT
IVL	TCCTCCAGTCAATACCCATCAG	GCAGTCATGTGCTTTTCCTCTTG
FLG	TCGGCAAATCCTGAAGAATCCAGA	GCTTGAGCCAACTTGAATACCATCAG
LOR	TCATGATGCTACCCGAGGTTTG	CAGAACTAGATGCAGCCGGAGA
IL1B	GACCTTCCAGGAGAATGACC	GGCTTATCATCTTTCAACACG
IL6	AGTGAGGAACAAGCCAGAGC	GCGCAGAATGAGATGAGTTGT
CXCL1	AACCGAAGTCATAGCCACAC	GTTGGATTTGTCACTGTTCAGC
TSLP	CCCAGGCTATTCGGAAACTCA	ACGCCACAATCCTTGTAATTGTG
DEFB4	GATGCCTCTTCCAGGTGTTTTT	GGATGACATATGGCTCCACTCT
