# Supplementary material for: C10orf99/GPR15L Regulates Proinflammatory Response of Keratinocytes and Barrier Formation of the Skin
Source: Front Immunol. 2022 Feb 22;13:825032. doi: 10.3389/fimmu.2022.825032 (PMC8902463; doi:10.3389/fimmu.2022.825032)
Supplement: Supplementary Table 2 — DEGs between the C10orf99-transfected NHEKs and empty plasmid-transfected NHEKs (false discovery rate: FDR < 0.05). [file Table_2.xlsx]

## Sheet: C10orf99_EmptyVector (LogFC)
Symbol	NCBI Link	logFC.EmptyVector.Untreated	logFC.C10orf99.Untreated	logFC.C10orf99.EmptyVector	logCPM.C10orf99	LR	PValue	FDR	Gene type	Description		chemokine	chemokine receptor	cytokine	cytokine receptor	kinase	transcription factor
C10orf99	C10orf99	-1.49286	6.86016	8.35302	6.66421	588.226	6.09379e-130	9.82928e-126	protein_coding	chromosome 10 open reading frame 99		No	No	Yes	No	No	No
RP11-69I8.3	RP11-69I8.3	-4.54017	3.30543	7.8456	-0.268438	87.2613	9.50905e-21	8.86743e-18	antisense	ENSG00000227220		No	No	No	No	No	No
BEST3	BEST3	0	7.42411	7.42411	-0.512984	39.0152	4.20518e-10	5.26152e-08	protein_coding	bestrophin 3		No	No	No	No	No	No
PIK3AP1	PIK3AP1	0	6.68761	6.68761	-1.06189	32.4917	1.19704e-08	9.33407e-07	protein_coding	phosphoinositide-3-kinase adaptor protein 1		No	No	No	No	Yes	No
SCNN1B	SCNN1B	-6.68832	-1.27928	5.40904	-0.748775	16.3534	5.25606e-05	0.00117594	protein_coding	sodium channel epithelial 1 beta subunit		No	No	No	No	No	No
CALB1	CALB1	-0.954931	4.36108	5.31601	0.570399	42.0649	8.82951e-11	1.26035e-08	protein_coding	calbindin 1		No	No	No	No	No	No
PSG8	PSG8	-0.0340611	5.08413	5.11819	-0.691447	21.401	3.72585e-06	0.000128966	protein_coding	pregnancy specific beta-1-glycoprotein 8		No	No	No	No	No	No
CTGF	CTGF	-2.94027	2.10198	5.04225	6.04837	103.227	2.98853e-24	6.02562e-21	protein_coding	connective tissue growth factor		No	No	No	No	No	No
PNMAL2	PNMAL2	1.91925	6.92115	5.0019	-0.808442	20.4169	6.22758e-06	0.000194296	protein_coding	ENSG00000204851		No	No	No	No	No	No
DUSP1	DUSP1	-1.74083	3.11471	4.85554	4.94995	66.3673	3.74261e-16	1.88651e-13	protein_coding	dual specificity phosphatase 1		No	No	No	No	Yes	No
SDF4	SDF4	-3.31105	1.01969	4.33074	4.77209	49.9091	1.61037e-12	3.4178e-10	protein_coding	stromal cell derived factor 4		No	No	No	No	No	No
RP13-143G15.4	RP13-143G15.4	2.6878	6.93597	4.24817	5.72344	25.5142	4.39148e-07	2.17953e-05	antisense	ENSG00000237596		No	No	No	No	No	No
PAPPA-AS1	PAPPA-AS1	-1.18519	2.96933	4.15452	-0.759003	27.7041	1.41361e-07	7.8898e-06	antisense	PAPPA antisense RNA 1		No	No	No	No	No	No
SLC47A1	SLC47A1	-1.98138	2.06855	4.04993	-0.399176	23.3708	1.33588e-06	5.5679e-05	protein_coding	solute carrier family 47 member 1		No	No	No	No	No	No
RASD1	RASD1	1.35784	5.35853	4.0007	0.109479	34.9217	3.43226e-09	3.09611e-07	protein_coding	ras related dexamethasone induced 1		No	No	No	No	No	No
INA	INA	-1.28208	2.69868	3.98076	2.02923	34.6633	3.91948e-09	3.41736e-07	protein_coding	internexin neuronal intermediate filament protein alpha		No	No	No	No	No	No
CNNM1	CNNM1	-0.628979	3.34237	3.97135	0.0595311	26.5539	2.56292e-07	1.35541e-05	protein_coding	cyclin and CBS domain divalent metal cation transport mediator 1		No	No	No	No	No	No
ARC	ARC	3.22955	7.19126	3.96171	-0.621238	25.1576	5.28307e-07	2.52118e-05	protein_coding	activity regulated cytoskeleton associated protein		No	No	No	No	No	No
RP11-770E5.2	RP11-770E5.2	0.464651	4.36569	3.90104	0.68405	20.5693	5.75104e-06	0.00018267	lincRNA	ENSG00000253892		No	No	No	No	No	No
MAFF	MAFF	-1.82142	2.06309	3.88451	4.31971	99.0219	2.49731e-23	4.02816e-20	protein_coding	MAF bZIP transcription factor F		No	No	No	No	No	Yes
LYSMD2	LYSMD2	-3.06091	0.778669	3.83958	2.52118	60.7507	6.47815e-15	2.32206e-12	protein_coding	LysM domain containing 2		No	No	No	No	No	No
LINC02154	LINC02154	-0.907909	2.84252	3.75043	1.13746	19.2458	1.14922e-05	0.000324071	lincRNA	long intergenic non-protein coding RNA 2154		No	No	No	No	No	No
STXBP6	STXBP6	-0.730627	2.98447	3.7151	0.0842458	26.7499	2.31565e-07	1.2368e-05	protein_coding	syntaxin binding protein 6		No	No	No	No	No	No
IL21R	IL21R	-3.4194	0.275346	3.69475	-0.302111	17.5611	2.7822e-05	0.000686718	protein_coding	interleukin 21 receptor		No	No	No	Yes	No	No
CMYA5	CMYA5	-0.204115	3.43568	3.63979	-0.168686	18.3357	1.85203e-05	0.000488923	protein_coding	cardiomyopathy associated 5		No	No	No	No	No	No
ANK1	ANK1	5.0381	8.61723	3.57913	0.590506	35.8067	2.17898e-09	2.15625e-07	protein_coding	ankyrin 1		No	No	No	No	No	No
KIAA1324	KIAA1324	-3.62924	-0.0603128	3.56893	-1.18798	7.68943	0.00555452	0.0434714	protein_coding	KIAA1324		No	No	No	No	No	No
MARC1	MARC1	-2.42716	1.12971	3.55688	1.99769	58.6257	1.90706e-14	6.27772e-12	protein_coding	mitochondrial amidoxime reducing component 1		No	No	No	No	No	No
RP11-229P13.27	RP11-229P13.27	-3.55275	-0.0308753	3.52187	5.75048	25.2301	5.08807e-07	2.46458e-05	protein_coding	ENSG00000279073		No	No	No	No	No	No
RP13-631K18.5	RP13-631K18.5	-1.28308	2.23438	3.51746	5.23563	23.9435	9.92071e-07	4.3484e-05	lincRNA	ENSG00000255400		No	No	No	No	No	No
APOE	APOE	-3.15437	0.333966	3.48834	0.711284	20.1222	7.26476e-06	0.000221513	protein_coding	apolipoprotein E		No	No	No	No	Yes	No
KREMEN2	KREMEN2	-2.58365	0.880984	3.46463	1.08399	16.5935	4.63102e-05	0.00106106	protein_coding	kringle containing transmembrane protein 2		No	No	No	No	No	No
IGFBP3	IGFBP3	5.4916	8.93674	3.44513	0.925657	11.1561	0.000837565	0.0105794	protein_coding	insulin like growth factor binding protein 3		No	No	No	No	No	No
CDK15	CDK15	-0.820466	2.62065	3.44111	-0.482051	13.2599	0.000271142	0.00440436	protein_coding	cyclin dependent kinase 15		No	No	No	No	Yes	No
FZD10-AS1	FZD10-AS1	-5.04475	-1.61555	3.4292	-0.594936	10.4227	0.00124474	0.0145025	processed_transcript	FZD10 antisense RNA 1 (head to head)		No	No	No	No	No	No
BAMBI	BAMBI	-1.5518	1.85059	3.40238	1.55103	40.9843	1.53461e-10	2.0801e-08	protein_coding	BMP and activin membrane bound inhibitor		No	No	No	No	No	No
EDN2	EDN2	-2.93492	0.39488	3.3298	0.482191	20.3626	6.40699e-06	0.000199123	protein_coding	endothelin 2		No	No	No	No	No	No
REPS2	REPS2	-2.51419	0.754702	3.26889	0.763357	26.8745	2.17102e-07	1.16728e-05	protein_coding	RALBP1 associated Eps domain containing 2		No	No	No	No	No	No
PSG1	PSG1	0.58998	3.85375	3.26377	0.567362	25.3068	4.88983e-07	2.38287e-05	protein_coding	pregnancy specific beta-1-glycoprotein 1		No	No	No	No	No	No
PAPPA	PAPPA	0.929883	4.16895	3.23906	1.33634	42.4473	7.26111e-11	1.06474e-08	protein_coding	pappalysin 1		No	No	No	No	No	No
RP1-257A7.4	RP1-257A7.4	-1.87349	1.35088	3.22437	1.06429	22.9123	1.6956e-06	6.75309e-05	antisense	ENSG00000215022		No	No	No	No	No	No
LINC00702	LINC00702	0.777652	3.90526	3.12761	2.30316	25.5206	4.37691e-07	2.17953e-05	lincRNA	long intergenic non-protein coding RNA 702		No	No	No	No	No	No
HIF1A-AS2	HIF1A-AS2	0.988987	4.09713	3.10814	0.921743	40.8984	1.60354e-10	2.15542e-08	lincRNA	HIF1A antisense RNA 2		No	No	No	No	No	No
NPDC1	NPDC1	-3.19436	-0.0965196	3.09784	1.34804	26.7147	2.35817e-07	1.25535e-05	protein_coding	neural proliferation, differentiation and control 1		No	No	No	No	No	No
ACSS1	ACSS1	-1.5901	1.47826	3.06836	1.81677	41.3749	1.25658e-10	1.73237e-08	protein_coding	acyl-CoA synthetase short chain family member 1		No	No	No	No	No	No
CHDH	CHDH	-0.101367	2.92851	3.02988	-0.411215	14.4358	0.000145021	0.00267641	protein_coding	choline dehydrogenase		No	No	No	No	No	No
CYP2U1	CYP2U1	-3.53779	-0.511818	3.02597	0.320557	16.7944	4.16569e-05	0.000976636	protein_coding	cytochrome P450 family 2 subfamily U member 1		No	No	No	No	No	No
PHYHIPL	PHYHIPL	0.312579	3.32758	3.01501	0.168698	23.6598	1.14959e-06	4.94476e-05	protein_coding	phytanoyl-CoA 2-hydroxylase interacting protein like		No	No	No	No	No	No
SUCLA2-AS1	SUCLA2-AS1	2.59178	5.60252	3.01075	2.19161	71.3303	3.02166e-17	1.80516e-14	antisense	SUCLA2 antisense RNA 1		No	No	No	No	No	No
RARB	RARB	-1.76238	1.24606	3.00844	-0.97274	7.82871	0.00514227	0.0411025	protein_coding	retinoic acid receptor beta		No	No	No	No	No	Yes
NR0B1	NR0B1	3.79717	6.78606	2.98889	-0.880762	15.8977	6.68587e-05	0.00143354	protein_coding	nuclear receptor subfamily 0 group B member 1		No	No	No	No	No	Yes
PNMA1	PNMA1	-2.37729	0.60956	2.98685	3.2641	42.6085	6.68689e-11	9.987e-09	protein_coding	paraneoplastic Ma antigen 1		No	No	No	No	No	No
RP11-93G5.1	RP11-93G5.1	0.0154763	2.95265	2.93718	2.52479	49.0825	2.4542e-12	4.8276e-10	lincRNA	ENSG00000274317		No	No	No	No	No	No
GRIP2	GRIP2	-1.87851	1.03025	2.90876	0.235761	16.7662	4.2279e-05	0.000986918	protein_coding	glutamate receptor interacting protein 2		No	No	No	No	No	No
FSTL3	FSTL3	-1.52047	1.37841	2.89888	5.95987	63.8859	1.31838e-15	5.90707e-13	protein_coding	follistatin like 3		No	No	No	No	No	No
MAFB	MAFB	-2.79698	0.0961517	2.89313	0.81874	24.9377	5.92134e-07	2.78458e-05	protein_coding	MAF bZIP transcription factor B		No	No	No	No	No	Yes
NDN	NDN	-2.18241	0.705841	2.88825	0.81328	18.6947	1.53408e-05	0.0004131	protein_coding	necdin, MAGE family member		No	No	No	No	No	No
CSF1	CSF1	0.912092	3.79785	2.88575	2.50708	62.1319	3.21199e-15	1.20487e-12	protein_coding	colony stimulating factor 1		No	No	Yes	No	Yes	No
COQ10A	COQ10A	-1.5639	1.30244	2.86634	0.653593	17.435	2.973e-05	0.000727685	protein_coding	coenzyme Q10A		No	No	No	No	No	No
RP11-196G18.3	RP11-196G18.3	0.122448	2.96988	2.84743	5.14105	12.5715	0.000391665	0.005828	antisense	ENSG00000233030		No	No	No	No	No	No
PSG6	PSG6	-0.27924	2.50931	2.78855	-0.180884	9.25722	0.00234569	0.0231271	protein_coding	pregnancy specific beta-1-glycoprotein 6		No	No	No	No	No	No
IGFL2-AS1	IGFL2-AS1	0.230562	3.01274	2.78218	2.21255	47.2313	6.30843e-12	1.14331e-09	lincRNA	IGFL2 antisense RNA 1		No	No	No	No	No	No
CMTM8	CMTM8	-2.63328	0.142666	2.77594	-0.037657	12.6691	0.000371745	0.0056092	protein_coding	CKLF like MARVEL transmembrane domain containing 8		No	No	Yes	No	No	No
CABLES1	CABLES1	-2.15715	0.560411	2.71756	-0.489412	9.25257	0.00235165	0.0231434	protein_coding	Cdk5 and Abl enzyme substrate 1		No	No	No	No	No	No
PREP	PREP	-1.67756	1.03531	2.71286	6.17864	69.313	8.40136e-17	4.51713e-14	protein_coding	prolyl endopeptidase		No	No	No	No	No	No
ANOS1	ANOS1	-1.19105	1.5203	2.71135	0.326064	22.1035	2.58338e-06	9.40629e-05	protein_coding	anosmin 1		No	No	No	No	No	No
FCGR1A	FCGR1A	2.16829	4.8771	2.7088	0.177961	16.1147	5.96207e-05	0.00130486	protein_coding	Fc fragment of IgG receptor Ia		No	No	No	No	No	No
RP11-490O6.2	RP11-490O6.2	-1.1535	1.52524	2.67874	6.87783	17.0626	3.61677e-05	0.000869427	antisense	ENSG00000262420		No	No	No	No	No	No
RP5-998N21.4	RP5-998N21.4	5.22091	7.89646	2.67555	0.0582205	12.0956	0.000505417	0.00705225	lincRNA	ENSG00000234571		No	No	No	No	No	No
TWIST2	TWIST2	-1.70569	0.958896	2.66459	1.04725	30.8684	2.76131e-08	1.95351e-06	protein_coding	twist family bHLH transcription factor 2		No	No	No	No	No	Yes
RP3-449M8.6	RP3-449M8.6	-0.516246	2.12912	2.64536	-0.660968	10.8336	0.000996747	0.0121707	lincRNA	ENSG00000259005		No	No	No	No	No	No
RP11-442G21.2	RP11-442G21.2	-2.04647	0.598179	2.64465	-0.323245	8.52361	0.00350568	0.0308492	TEC	ENSG00000279633		No	No	No	No	No	No
PTPRR	PTPRR	0.715884	3.35457	2.63869	0.354699	20.7048	5.35819e-06	0.000173886	protein_coding	protein tyrosine phosphatase, receptor type R		No	No	No	No	No	No
ARRB1	ARRB1	-2.15683	0.466652	2.62348	-0.123539	12.6292	0.000379764	0.00569822	protein_coding	arrestin beta 1		No	No	No	No	Yes	No
SLCO5A1	SLCO5A1	0.642467	3.25539	2.61293	0.207031	12.1062	0.000502531	0.00702411	protein_coding	solute carrier organic anion transporter family member 5A1		No	No	No	No	No	No
COQ2	COQ2	-2.43575	0.173089	2.60884	4.35383	20.5744	5.73589e-06	0.00018267	protein_coding	coenzyme Q2, polyprenyltransferase		No	No	No	No	No	No
C7orf26	C7orf26	-2.05102	0.555621	2.60664	1.46053	29.2882	6.23733e-08	3.93001e-06	protein_coding	chromosome 7 open reading frame 26		No	No	No	No	No	No
ARNT2	ARNT2	-0.329318	2.27106	2.60038	-0.256183	8.12209	0.00437291	0.0365836	protein_coding	aryl hydrocarbon receptor nuclear translocator 2		No	No	No	No	No	Yes
LINC01764	LINC01764	1.59065	4.18871	2.59806	1.93503	87.3281	9.19328e-21	8.86743e-18	lincRNA	long intergenic non-protein coding RNA 1764		No	No	No	No	No	No
ABHD16B	ABHD16B	-1.78729	0.809594	2.59689	-0.234878	10.2096	0.00139714	0.0158258	protein_coding	abhydrolase domain containing 16B		No	No	No	No	No	No
BTG1	BTG1	-1.48838	1.08402	2.5724	5.18194	64.3201	1.05759e-15	4.87397e-13	protein_coding	BTG anti-proliferation factor 1		No	No	No	No	No	No
CTD-2354A18.1	CTD-2354A18.1	1.0477	3.61078	2.56308	1.70353	42.9969	5.48253e-11	8.58575e-09	processed_transcript	ENSG00000261780		No	No	No	No	No	No
ALKBH6	ALKBH6	-3.11133	-0.550812	2.56052	2.09763	23.3103	1.3786e-06	5.71639e-05	protein_coding	alkB homolog 6		No	No	No	No	No	No
GCK	GCK	-1.13065	1.41246	2.54311	-0.605756	7.9282	0.00486702	0.0393706	protein_coding	glucokinase		No	No	No	No	Yes	No
RP11-166B2.3	RP11-166B2.3	-2.37245	0.161924	2.53438	1.27488	10.2269	0.00138409	0.015711	sense_intronic	ENSG00000261560		No	No	No	No	No	No
OXTR	OXTR	-0.456905	2.05219	2.50909	0.442861	21.1233	4.30665e-06	0.000144906	protein_coding	oxytocin receptor		No	No	No	No	No	No
RP3-355L5.4	RP3-355L5.4	-1.38548	1.11716	2.50264	2.85712	50.1044	1.45779e-12	3.17758e-10	antisense	ENSG00000231628		No	No	No	No	No	No
LRP4-AS1	LRP4-AS1	-1.37021	1.12612	2.49633	-0.0274142	17.814	2.43589e-05	0.000614881	antisense	LRP4 antisense RNA 1		No	No	No	No	No	No
RP11-258F1.1	RP11-258F1.1	-1.41995	1.02725	2.44719	0.0977848	20.762	5.20034e-06	0.000170145	antisense	ENSG00000266677		No	No	No	No	No	No
FAM210B	FAM210B	-2.10212	0.340382	2.4425	2.86515	35.109	3.11753e-09	2.92359e-07	protein_coding	family with sequence similarity 210 member B		No	No	No	No	No	No
PSG5	PSG5	-1.28769	1.14895	2.43664	2.29858	37.5581	8.87298e-10	1.01504e-07	protein_coding	pregnancy specific beta-1-glycoprotein 5		No	No	No	No	No	No
NR2F6	NR2F6	-1.88091	0.53019	2.4111	3.19634	41.4628	1.20138e-10	1.6824e-08	protein_coding	nuclear receptor subfamily 2 group F member 6		No	No	No	No	No	Yes
EBPL	EBPL	-2.18747	0.215437	2.40291	2.51797	26.1453	3.16662e-07	1.62667e-05	protein_coding	emopamil binding protein like		No	No	No	No	No	No
UCA1	UCA1	2.80869	5.20747	2.39878	2.69143	65.3121	6.39273e-16	3.12469e-13	processed_transcript	urothelial cancer associated 1 (non-protein coding)		No	No	No	No	No	No
RP11-731C17.2	RP11-731C17.2	-0.689577	1.69619	2.38576	3.11315	8.93712	0.00279432	0.0263273	antisense	ENSG00000273486		No	No	No	No	No	No
LIMCH1	LIMCH1	-0.886883	1.49464	2.38153	1.30646	24.9955	5.74638e-07	2.71021e-05	protein_coding	LIM and calponin homology domains 1		No	No	No	No	No	No
MXRA5	MXRA5	-0.3711	2.00809	2.37919	0.800519	20.7663	5.18888e-06	0.000170115	protein_coding	matrix remodeling associated 5		No	No	No	No	No	No
FNDC10	FNDC10	-1.8323	0.534312	2.36662	-0.547797	9.0473	0.00263083	0.0251841	protein_coding	fibronectin type III domain containing 10		No	No	No	No	No	No
DLGAP1-AS2	DLGAP1-AS2	-0.365725	2.00007	2.3658	0.512533	19.8456	8.39548e-06	0.000249851	antisense	DLGAP1 antisense RNA 2		No	No	No	No	No	No
RP11-525K10.3	RP11-525K10.3	0.183464	2.52579	2.34232	1.02884	7.78188	0.00527729	0.0418911	antisense	ENSG00000259867		No	No	No	No	No	No
CD163L1	CD163L1	0.29161	2.61518	2.32357	1.04887	9.06483	0.00260573	0.025033	protein_coding	CD163 molecule like 1		No	No	No	No	No	No
IGFBP7-AS1	IGFBP7-AS1	-2.17919	0.132493	2.31168	4.07503	32.0805	1.47915e-08	1.1186e-06	antisense	IGFBP7 antisense RNA 1		No	No	No	No	No	No
HIVEP3	HIVEP3	-2.74592	-0.440885	2.30504	-0.519842	8.85072	0.00292974	0.0271434	protein_coding	human immunodeficiency virus type I enhancer binding protein 3		No	No	No	No	No	Yes
ABHD12	ABHD12	-1.89005	0.413574	2.30362	3.50822	46.4799	9.25651e-12	1.62316e-09	protein_coding	abhydrolase domain containing 12		No	No	No	No	No	No
PSG9	PSG9	-2.09194	0.20815	2.30009	-0.484533	8.36321	0.00382895	0.0330803	protein_coding	pregnancy specific beta-1-glycoprotein 9		No	No	No	No	No	No
RP11-148B18.4	RP11-148B18.4	3.00158	5.29744	2.29586	0.832503	19.8401	8.41995e-06	0.000250118	lincRNA	ENSG00000236098		No	No	No	No	No	No
RCN2	RCN2	-2.49356	-0.200418	2.29315	6.04546	32.9945	9.24223e-09	7.49131e-07	protein_coding	reticulocalbin 2		No	No	No	No	No	No
RGS18	RGS18	2.16085	4.44486	2.28401	0.557383	9.33129	0.00225273	0.0224542	protein_coding	regulator of G protein signaling 18		No	No	No	No	No	No
H2AFX	H2AFX	-0.894895	1.37321	2.26811	3.0723	29.3488	6.04536e-08	3.83904e-06	protein_coding	H2A histone family member X		No	No	No	No	No	No
RP11-309L24.2	RP11-309L24.2	1.93507	4.1995	2.26443	8.02807	13.5405	0.000233467	0.00389837	antisense	ENSG00000242902		No	No	No	No	No	No
HPCAL1	HPCAL1	-1.71517	0.54653	2.2617	4.62716	38.3327	5.9656e-10	7.07707e-08	protein_coding	hippocalcin like 1		No	No	No	No	No	No
LINC00520	LINC00520	1.86453	4.12242	2.25789	1.92579	15.5379	8.08673e-05	0.00166433	lincRNA	long intergenic non-protein coding RNA 520		No	No	No	No	No	No
FLNC	FLNC	1.47241	3.7291	2.25669	2.9455	62.8025	2.28506e-15	9.69947e-13	protein_coding	filamin C		No	No	No	No	No	No
SLC25A33	SLC25A33	-1.71155	0.544526	2.25608	1.66914	22.7975	1.8e-06	7.11619e-05	protein_coding	solute carrier family 25 member 33		No	No	No	No	No	No
CCDC117	CCDC117	-0.625228	1.63025	2.25548	4.61239	34.6187	4.01037e-09	3.47781e-07	protein_coding	coiled-coil domain containing 117		No	No	No	No	No	No
GLIS3	GLIS3	0.45262	2.70578	2.25316	0.22263	11.695	0.000626699	0.00840986	protein_coding	GLIS family zinc finger 3		No	No	No	No	No	Yes
RP11-467L13.5	RP11-467L13.5	3.19329	5.44485	2.25156	0.20235	11.9046	0.000559955	0.0076608	processed_pseudogene	ENSG00000223722		No	No	No	No	No	No
FGF19	FGF19	2.52207	4.77283	2.25075	3.74208	66.8845	2.8789e-16	1.49796e-13	protein_coding	fibroblast growth factor 19		No	No	No	No	Yes	No
TAF6L	TAF6L	-1.1056	1.14337	2.24897	0.314486	10.0538	0.00152033	0.0167392	protein_coding	TATA-box binding protein associated factor 6 like		No	No	No	No	No	No
ZFAND5	ZFAND5	-1.41205	0.832767	2.24481	6.50441	49.2159	2.29285e-12	4.62297e-10	protein_coding	zinc finger AN1-type containing 5		No	No	No	No	No	No
TNFSF18	TNFSF18	2.76813	4.9926	2.22446	2.66119	62.4641	2.7134e-15	1.06749e-12	protein_coding	TNF superfamily member 18		No	No	Yes	No	No	No
AC009237.17	AC009237.17	0.134472	2.35205	2.21758	0.680793	16.2512	5.54758e-05	0.00123033	processed_pseudogene	ENSG00000235959		No	No	No	No	No	No
RP11-439A17.9	RP11-439A17.9	5.82113	8.02976	2.20863	4.07374	9.65221	0.00189123	0.0196304	antisense	ENSG00000233029		No	No	No	No	No	No
AC010646.3	AC010646.3	-1.33996	0.866427	2.20639	-0.394706	10.6701	0.00108881	0.0130673	protein_coding	ENSG00000269095		No	No	No	No	No	No
IL24	IL24	2.34287	4.54703	2.20416	5.59354	126.036	3.01988e-29	1.62369e-25	protein_coding	interleukin 24		No	No	Yes	No	No	No
SPATA5L1	SPATA5L1	-0.825338	1.36791	2.19325	3.41651	48.0459	4.16357e-12	7.71936e-10	protein_coding	spermatogenesis associated 5 like 1		No	No	No	No	No	No
MIR6821	MIR6821	1.64878	3.84162	2.19284	-0.484641	11.9101	0.000558312	0.00765432	miRNA	microRNA 6821		No	No	No	No	No	No
RFPL3S	RFPL3S	-0.379482	1.79335	2.17283	-0.325398	10.9772	0.000922398	0.0113923	protein_coding	RFPL3 antisense		No	No	No	No	No	No
MMP3	MMP3	0.267459	2.43744	2.16998	2.66948	56.365	6.0192e-14	1.76527e-11	protein_coding	matrix metallopeptidase 3		No	No	No	No	No	Yes
MARC2	MARC2	-2.52769	-0.37024	2.15745	1.06309	11.158	0.000836696	0.0105794	protein_coding	mitochondrial amidoxime reducing component 2		No	No	No	No	No	No
RNASE7	RNASE7	1.49653	3.6511	2.15457	5.91567	121.693	2.69504e-28	1.08677e-24	protein_coding	ribonuclease A family member 7		No	No	No	No	No	No
HIST2H3A	HIST2H3A	3.01266	5.16618	2.15352	0.843901	20.5678	5.75563e-06	0.00018267	protein_coding	histone cluster 2 H3 family member a		No	No	No	No	No	No
FGF1	FGF1	-1.01664	1.13656	2.1532	0.959637	9.25425	0.0023495	0.0231364	protein_coding	fibroblast growth factor 1		No	No	No	No	Yes	No
TSR3	TSR3	-0.971843	1.18102	2.15287	0.25464	9.88063	0.00167027	0.0178985	protein_coding	TSR3, acp transferase ribosome maturation factor		No	No	No	No	No	No
HIST2H3C	HIST2H3C	3.03795	5.18656	2.14861	0.862973	21.1157	4.32377e-06	0.000144995	protein_coding	histone cluster 2 H3 family member c		No	No	No	No	No	No
B4GALNT2	B4GALNT2	0.156226	2.30357	2.14734	0.956031	13.0527	0.00030285	0.00479829	protein_coding	beta-1,4-N-acetyl-galactosaminyltransferase 2		No	No	No	No	No	No
TNFRSF1B	TNFRSF1B	-0.0849111	2.05706	2.14197	-0.00939915	12.2333	0.000469435	0.00667724	protein_coding	TNF receptor superfamily member 1B		No	No	No	No	No	No
ZEB1	ZEB1	-0.204552	1.93668	2.14123	0.589657	11.6953	0.000626596	0.00840986	protein_coding	zinc finger E-box binding homeobox 1		No	No	No	No	No	Yes
BHLHE41	BHLHE41	0.28611	2.42608	2.13997	0.589616	17.0014	3.73522e-05	0.000887921	protein_coding	basic helix-loop-helix family member e41		No	No	No	No	No	Yes
NLGN4X	NLGN4X	-1.30113	0.828025	2.12915	-0.137283	9.39329	0.00217781	0.0219414	protein_coding	neuroligin 4, X-linked		No	No	No	No	No	No
ATP5D	ATP5D	-2.13514	-0.0157676	2.11937	3.10518	31.2321	2.28953e-08	1.64134e-06	protein_coding	ATP synthase, H+ transporting, mitochondrial F1 complex, delta subunit		No	No	No	No	No	No
RPP25	RPP25	0.0178058	2.13558	2.11778	2.4625	30.3021	3.6972e-08	2.54854e-06	protein_coding	ribonuclease P and MRP subunit p25		No	No	No	No	No	No
AC010761.9	AC010761.9	-0.537651	1.57985	2.1175	2.14171	33.4875	7.17242e-09	5.96346e-07	antisense	ENSG00000265474		No	No	No	No	No	No
CAPN8	CAPN8	-0.522099	1.59439	2.11649	2.48438	49.5951	1.88988e-12	3.95893e-10	protein_coding	calpain 8		No	No	No	No	No	No
CNKSR2	CNKSR2	0.098878	2.21489	2.11601	0.586141	17.4985	2.87536e-05	0.000707005	protein_coding	connector enhancer of kinase suppressor of Ras 2		No	No	No	No	No	No
C9orf40	C9orf40	-1.68277	0.432038	2.11481	0.983552	22.1125	2.57131e-06	9.38352e-05	protein_coding	chromosome 9 open reading frame 40		No	No	No	No	No	No
MARCO	MARCO	0.0868904	2.19452	2.10763	-0.437488	10.8233	0.00100229	0.0122199	protein_coding	macrophage receptor with collagenous structure		No	No	No	No	No	No
GPR37	GPR37	0.814201	2.92171	2.10751	2.36399	29.8555	4.65481e-08	3.0898e-06	protein_coding	G protein-coupled receptor 37		No	No	No	No	No	No
VIPR1	VIPR1	-2.32269	-0.223067	2.09963	0.339159	8.45871	0.00363299	0.0317444	protein_coding	vasoactive intestinal peptide receptor 1		No	No	No	No	No	No
AC009238.7	AC009238.7	0.34488	2.44134	2.09646	0.635175	13.8645	0.000196474	0.00338581	processed_pseudogene	ENSG00000227120		No	No	No	No	No	No
ZNF114	ZNF114	0.139536	2.22893	2.08939	2.37088	24.7922	6.38551e-07	2.97683e-05	protein_coding	zinc finger protein 114		No	No	No	No	No	No
TRAF4	TRAF4	-0.890033	1.19291	2.08295	4.89815	87.1825	9.89546e-21	8.86743e-18	protein_coding	TNF receptor associated factor 4		No	No	No	No	Yes	No
CA9	CA9	1.54512	3.62381	2.07869	0.932654	18.9365	1.35142e-05	0.000373901	protein_coding	carbonic anhydrase 9		No	No	No	No	No	No
ZNF578	ZNF578	0.795145	2.87066	2.07551	-0.716546	10.0875	0.00149278	0.0165716	protein_coding	zinc finger protein 578		No	No	No	No	No	No
ADCY9	ADCY9	-0.749774	1.31734	2.06711	0.979449	13.1746	0.000283766	0.00457258	protein_coding	adenylate cyclase 9		No	No	No	No	Yes	No
RP11-1100L3.8	RP11-1100L3.8	-0.295898	1.76667	2.06257	3.43703	9.13055	0.00251376	0.0243087	lincRNA	ENSG00000259884		No	No	No	No	No	No
RUBCNL	RUBCNL	1.8524	3.9119	2.0595	1.19604	18.2817	1.90533e-05	0.000501353	protein_coding	RUN and cysteine rich domain containing beclin 1 interacting protein like		No	No	No	No	No	No
DNAJC6	DNAJC6	0.172671	2.23165	2.05897	3.25883	56.1162	6.83135e-14	1.93315e-11	protein_coding	DnaJ heat shock protein family (Hsp40) member C6		No	No	No	No	No	No
NEURL1	NEURL1	-0.162253	1.88987	2.05212	-0.664608	9.41989	0.00214645	0.0217203	protein_coding	neuralized E3 ubiquitin protein ligase 1		No	No	No	No	Yes	No
ADRB1	ADRB1	-1.33958	0.711916	2.05149	0.446891	14.8328	0.000117476	0.00226932	protein_coding	adrenoceptor beta 1		No	No	No	No	No	No
NUDT8	NUDT8	-3.16293	-1.11319	2.04974	-0.203484	8.33334	0.00389239	0.0334671	protein_coding	nudix hydrolase 8		No	No	No	No	No	No
RP11-420K8.1	RP11-420K8.1	-2.28971	-0.241315	2.0484	5.70286	9.33416	0.00224922	0.0224401	antisense	ENSG00000226438		No	No	No	No	No	No
ABCG1	ABCG1	1.5662	3.60065	2.03445	4.24292	62.1467	3.18793e-15	1.20487e-12	protein_coding	ATP binding cassette subfamily G member 1		No	No	No	No	No	No
TOMM40	TOMM40	-0.827452	1.20207	2.02952	3.22626	35.6802	2.3251e-09	2.28438e-07	protein_coding	translocase of outer mitochondrial membrane 40		No	No	No	No	No	No
GCNT2	GCNT2	1.03126	3.05114	2.01988	2.63492	36.3659	1.63536e-09	1.6935e-07	protein_coding	glucosaminyl (N-acetyl) transferase 2, I-branching enzyme (I blood group)		No	No	No	No	No	No
LY75	LY75	1.63851	3.65256	2.01405	0.624923	9.33045	0.00225377	0.0224542	protein_coding	lymphocyte antigen 75		No	No	No	No	No	No
SELPLG	SELPLG	0.738685	2.75022	2.01153	0.527494	10.9709	0.000925558	0.0114225	protein_coding	selectin P ligand		No	No	No	No	No	No
CCK	CCK	0.794135	2.80301	2.00888	-0.763427	8.31152	0.00393945	0.0337079	protein_coding	cholecystokinin		No	No	No	No	No	No
CFAP58	CFAP58	2.07195	4.07679	2.00484	1.79205	14.8525	0.000116255	0.00225385	protein_coding	cilia and flagella associated protein 58		No	No	No	No	No	No
AMIGO3	AMIGO3	-0.219007	1.78032	1.99932	0.902436	16.8286	4.09116e-05	0.00096069	protein_coding	adhesion molecule with Ig like domain 3		No	No	No	No	No	No
PIM3	PIM3	0.061545	2.05993	1.99838	3.10526	34.7069	3.83272e-09	3.38937e-07	protein_coding	Pim-3 proto-oncogene, serine/threonine kinase		No	No	No	No	Yes	No
RP11-713C5.1	RP11-713C5.1	-1.35237	0.629579	1.98195	0.156917	10.4962	0.0011962	0.0141146	sense_intronic	ENSG00000265579		No	No	No	No	No	No
MIR155HG	MIR155HG	0.871281	2.8489	1.97762	-0.516943	9.56244	0.00198599	0.0203934	lincRNA	MIR155 host gene		No	No	No	No	No	No
BBC3	BBC3	-1.05929	0.916521	1.97581	0.211548	10.4785	0.00120769	0.0142294	protein_coding	BCL2 binding component 3		No	No	No	No	No	No
PPM1L	PPM1L	-1.65126	0.324422	1.97568	1.49334	19.8472	8.38835e-06	0.000249851	protein_coding	protein phosphatase, Mg2+/Mn2+ dependent 1L		No	No	No	No	No	No
FAM46C	FAM46C	-1.04675	0.918212	1.96497	0.824061	10.1095	0.00147507	0.016418	protein_coding	family with sequence similarity 46 member C		No	No	No	No	No	No
DDIT4L	DDIT4L	3.39194	5.35076	1.95881	1.60464	11.8996	0.000561451	0.00767476	protein_coding	DNA damage inducible transcript 4 like		No	No	No	No	No	No
LINC00452	LINC00452	2.22928	4.1843	1.95503	2.48856	22.2139	2.43902e-06	9.06485e-05	lincRNA	long intergenic non-protein coding RNA 452		No	No	No	No	No	No
MEF2D	MEF2D	-1.34329	0.607765	1.95106	3.98191	30.8688	2.76077e-08	1.95351e-06	protein_coding	myocyte enhancer factor 2D		No	No	No	No	No	Yes
PCNPP3	PCNPP3	0.551056	2.49826	1.9472	1.59116	28.4801	9.46661e-08	5.59327e-06	processed_pseudogene	PEST containing nuclear protein pseudogene 3		No	No	No	No	No	No
RP11-221N13.4	RP11-221N13.4	1.87905	3.82449	1.94544	0.59119	23.9537	9.86803e-07	4.33709e-05	lincRNA	ENSG00000256915		No	No	No	No	No	No
HS3ST2	HS3ST2	0.816334	2.7604	1.94406	4.85486	96.2566	1.00918e-22	1.25215e-19	protein_coding	heparan sulfate-glucosamine 3-sulfotransferase 2		No	No	No	No	No	No
PLK3	PLK3	-1.57781	0.364904	1.94271	4.77562	42.0433	8.9274e-11	1.26315e-08	protein_coding	polo like kinase 3		No	No	No	No	Yes	No
TGFB2-AS1	TGFB2-AS1	-0.0282508	1.91411	1.94236	0.342322	13.1777	0.000283295	0.00456955	antisense	TGFB2 antisense RNA 1 (head to head)		No	No	No	No	No	No
CREG1	CREG1	-2.28669	-0.346783	1.93991	5.79364	17.7889	2.46813e-05	0.000620109	protein_coding	cellular repressor of E1A stimulated genes 1		No	No	No	No	No	No
TNFSF15	TNFSF15	1.50437	3.44011	1.93574	4.28404	82.4049	1.10879e-19	8.94241e-17	protein_coding	TNF superfamily member 15		No	No	Yes	No	Yes	No
CTD-2154B17.4	CTD-2154B17.4	-1.24418	0.690537	1.93472	1.4109	20.036	7.59991e-06	0.000230426	antisense	ENSG00000272324		No	No	No	No	No	No
CDK16	CDK16	-1.91713	0.0142719	1.9314	6.3179	29.8351	4.70405e-08	3.10969e-06	protein_coding	cyclin dependent kinase 16		No	No	No	No	Yes	No
RGMB	RGMB	-1.33702	0.592872	1.9299	5.09979	33.1582	8.49575e-09	6.95617e-07	protein_coding	repulsive guidance molecule family member b		No	No	No	No	No	No
HIST1H2BE	HIST1H2BE	1.76497	3.69473	1.92976	0.510245	10.3335	0.00130637	0.0150382	protein_coding	histone cluster 1 H2B family member e		No	No	No	No	No	No
ENO2	ENO2	-0.848084	1.08069	1.92877	1.35905	12.1845	0.000481885	0.00680999	protein_coding	enolase 2		No	No	No	No	No	No
CRLS1	CRLS1	-1.4654	0.457265	1.92266	2.28755	18.1132	2.08157e-05	0.000536535	protein_coding	cardiolipin synthase 1		No	No	No	No	No	No
PIF1	PIF1	-0.104121	1.816	1.92012	2.17539	29.8929	4.5657e-08	3.04317e-06	protein_coding	PIF1 5'-to-3' DNA helicase		No	No	No	No	No	No
ARHGAP42	ARHGAP42	-0.995961	0.919077	1.91504	1.10984	13.7596	0.000207752	0.00354608	protein_coding	Rho GTPase activating protein 42		No	No	No	No	No	No
LINC01537	LINC01537	1.54792	3.4601	1.91218	2.14877	14.7921	0.00012004	0.00230505	lincRNA	long intergenic non-protein coding RNA 1537		No	No	No	No	No	No
VWDE	VWDE	0.0997262	2.00366	1.90393	0.281719	8.17993	0.00423565	0.0356395	protein_coding	von Willebrand factor D and EGF domains		No	No	No	No	No	No
RGS16	RGS16	1.55647	3.45679	1.90032	3.15287	36.2063	1.77499e-09	1.78941e-07	protein_coding	regulator of G protein signaling 16		No	No	No	No	No	No
GEM	GEM	2.66641	4.56256	1.89615	4.14883	48.2813	3.6925e-12	6.92558e-10	protein_coding	GTP binding protein overexpressed in skeletal muscle		No	No	No	No	No	No
RP11-848P1.2	RP11-848P1.2	-1.69013	0.190463	1.88059	0.585085	8.63171	0.00330362	0.0295384	sense_intronic	ENSG00000264456		No	No	No	No	No	No
KLHL21	KLHL21	-0.235329	1.64346	1.87879	5.91547	59.5865	1.17036e-14	4.01656e-12	protein_coding	kelch like family member 21		No	No	No	No	No	No
ABHD8	ABHD8	-0.53525	1.33928	1.87453	2.22329	30.8457	2.79387e-08	1.96791e-06	protein_coding	abhydrolase domain containing 8		No	No	No	No	No	No
B3GLCT	B3GLCT	-1.28211	0.591741	1.87385	3.47677	31.9936	1.54679e-08	1.15508e-06	protein_coding	beta 3-glucosyltransferase		No	No	No	No	No	No
ZC3H7A	ZC3H7A	-1.18368	0.688183	1.87187	5.67142	62.6945	2.41387e-15	9.9835e-13	protein_coding	zinc finger CCCH-type containing 7A		No	No	No	No	No	No
PKD1L3	PKD1L3	-1.11104	0.76015	1.87119	-0.210484	7.53872	0.0060387	0.0460758	protein_coding	polycystin 1 like 3, transient receptor potential channel interacting		No	No	No	No	No	No
CDH2	CDH2	2.24439	4.10975	1.86536	0.274746	9.30984	0.00227927	0.0226802	protein_coding	cadherin 2		No	No	No	No	No	No
CTC-463N11.4	CTC-463N11.4	-1.29989	0.564011	1.8639	1.82736	29.2095	6.49611e-08	4.05878e-06	antisense	ENSG00000279232		No	No	No	No	No	No
LAMP1	LAMP1	-0.865433	0.987537	1.85297	1.74974	15.8715	6.77914e-05	0.00145023	protein_coding	lysosomal associated membrane protein 1		No	No	No	No	No	No
AC002116.8	AC002116.8	-2.42387	-0.577713	1.84616	2.12881	16.5735	4.67993e-05	0.00106771	processed_transcript	ENSG00000248101		No	No	No	No	No	No
HIST1H4H	HIST1H4H	2.83636	4.67813	1.84176	2.53713	38.4954	5.4883e-10	6.65611e-08	protein_coding	histone cluster 1 H4 family member h		No	No	No	No	No	No
RP11-395G23.3	RP11-395G23.3	-0.68277	1.15756	1.84033	1.08919	21.4716	3.59116e-06	0.000125827	lincRNA	ENSG00000254615		No	No	No	No	No	No
FBXO32	FBXO32	0.605701	2.44582	1.84012	2.18375	14.3941	0.000148268	0.00272078	protein_coding	F-box protein 32		No	No	No	No	No	No
FCGR1B	FCGR1B	2.89462	4.72361	1.829	-0.240802	9.90781	0.00164579	0.0177451	protein_coding	Fc fragment of IgG receptor Ib		No	No	No	No	No	No
TTLL7	TTLL7	-1.86702	-0.0395505	1.82747	1.0664	7.53446	0.00605298	0.0461629	protein_coding	tubulin tyrosine ligase like 7		No	No	No	No	No	No
CHRNA7	CHRNA7	0.26027	2.08734	1.82707	0.74136	9.01078	0.00268392	0.0254806	protein_coding	cholinergic receptor nicotinic alpha 7 subunit		No	No	No	No	Yes	No
ZNF444	ZNF444	-0.611952	1.21466	1.82661	2.85577	35.0375	3.2341e-09	2.9768e-07	protein_coding	zinc finger protein 444		No	No	No	No	No	Yes
LRAT	LRAT	-0.675251	1.13968	1.81493	0.550336	11.0218	0.00090049	0.0112075	protein_coding	lecithin retinol acyltransferase		No	No	No	No	No	No
OVGP1	OVGP1	0.209178	2.02396	1.81478	2.13896	18.0029	2.20572e-05	0.000562946	protein_coding	oviductal glycoprotein 1		No	No	No	No	No	No
POLRMT	POLRMT	-0.44978	1.35324	1.80302	3.05488	21.5059	3.52745e-06	0.00012396	protein_coding	RNA polymerase mitochondrial		No	No	No	No	No	No
RP11-94C24.8	RP11-94C24.8	-1.75659	0.0428419	1.79943	2.05146	10.3581	0.00128906	0.0148922	processed_transcript	ENSG00000250286		No	No	No	No	No	No
IFIH1	IFIH1	1.18966	2.98418	1.79453	5.89437	36.7163	1.36635e-09	1.45955e-07	protein_coding	interferon induced with helicase C domain 1		No	No	No	No	No	No
AC083884.8	AC083884.8	-1.62252	0.168821	1.79134	4.93961	39.7918	2.82536e-10	3.67524e-08	processed_transcript	ENSG00000232729		No	No	No	No	No	No
LINC01932	LINC01932	-0.932077	0.85696	1.78904	1.34365	8.51688	0.00351867	0.030904	lincRNA	long intergenic non-protein coding RNA 1932		No	No	No	No	No	No
RP11-440D17.3	RP11-440D17.3	-0.609338	1.17818	1.78752	2.38821	25.0444	5.60244e-07	2.65007e-05	lincRNA	ENSG00000272913		No	No	No	No	No	No
KLRG2	KLRG2	-1.4529	0.334489	1.78738	1.49848	10.4899	0.00120029	0.0141525	protein_coding	killer cell lectin like receptor G2		No	No	No	No	No	No
HIST1H2BJ	HIST1H2BJ	1.06498	2.84412	1.77913	1.6502	19.4721	1.0208e-05	0.000296142	protein_coding	histone cluster 1 H2B family member j		No	No	No	No	No	No
RP11-791G15.2	RP11-791G15.2	-0.530954	1.24782	1.77877	3.7837	8.80933	0.00299695	0.0276391	lincRNA	ENSG00000272275		No	No	No	No	No	No
RP11-845C23.3	RP11-845C23.3	-0.173482	1.60513	1.77861	1.87521	10.9982	0.000912027	0.0112842	antisense	ENSG00000267396		No	No	No	No	No	No
HIST1H2BF	HIST1H2BF	6.06971	7.84397	1.77426	0.123121	10.1525	0.00144104	0.0162092	protein_coding	histone cluster 1 H2B family member f		No	No	No	No	No	No
AC010761.10	AC010761.10	-0.196249	1.57739	1.77364	0.0861879	9.21184	0.00240454	0.0235491	antisense	ENSG00000265840		No	No	No	No	No	No
APLN	APLN	-0.457214	1.31275	1.76997	-0.343284	7.49599	0.00618366	0.0468715	protein_coding	apelin		No	No	No	No	No	No
NONOP2	NONOP2	-0.567609	1.20091	1.76852	0.133322	7.45416	0.00632899	0.0475209	processed_pseudogene	non-POU domain containing, octamer-binding pseudogene 2		No	No	No	No	No	No
LMNB1	LMNB1	-1.6531	0.113359	1.76646	4.02122	38.3405	5.9417e-10	7.07707e-08	protein_coding	lamin B1		No	No	No	No	No	No
GDNF	GDNF	0.13695	1.89899	1.76204	0.750119	14.5276	0.00013812	0.00256372	protein_coding	glial cell derived neurotrophic factor		No	No	No	No	No	No
AC073072.5	AC073072.5	6.65378	8.40896	1.75517	0.62665	15.6931	7.44966e-05	0.00155931	antisense	ENSG00000179428		No	No	No	No	No	No
IL1RL1	IL1RL1	6.14977	7.9003	1.75053	1.92134	19.9555	7.92637e-06	0.000238086	protein_coding	interleukin 1 receptor like 1		No	No	No	Yes	No	No
GS1-72M22.1	GS1-72M22.1	0.689547	2.43982	1.75027	2.63054	40.2892	2.19011e-10	2.89417e-08	antisense	ENSG00000272163		No	No	No	No	No	No
DNAJC1	DNAJC1	-1.84489	-0.0953798	1.74951	2.58498	35.4536	2.61194e-09	2.52279e-07	protein_coding	DnaJ heat shock protein family (Hsp40) member C1		No	No	No	No	No	No
CTBP1-AS2	CTBP1-AS2	-1.36954	0.378773	1.74831	1.43027	12.584	0.000389053	0.00581058	antisense	CTBP1 antisense RNA 2 (head to head)		No	No	No	No	No	No
RAET1K	RAET1K	-0.867698	0.878944	1.74664	0.0054483	7.96652	0.00476504	0.0387986	transcribed_unprocessed_pseudogene	retinoic acid early transcript 1K pseudogene		No	No	No	No	No	No
SNAPC1	SNAPC1	1.00709	2.75269	1.7456	6.89213	76.8962	1.80186e-18	1.384e-15	protein_coding	small nuclear RNA activating complex polypeptide 1		No	No	No	No	No	No
RP11-196G18.22	RP11-196G18.22	1.24617	2.98493	1.73876	2.03877	27.4382	1.62197e-07	8.89734e-06	sense_overlapping	ENSG00000261716		No	No	No	No	No	No
HIST4H4	HIST4H4	1.08518	2.81949	1.73431	0.874645	12.4737	0.000412728	0.00606785	protein_coding	histone cluster 4 H4		No	No	No	No	No	No
FZD10	FZD10	0.0687797	1.80241	1.73363	-0.087978	9.09807	0.00255879	0.0246555	protein_coding	frizzled class receptor 10		No	No	No	No	Yes	No
LINC00513	LINC00513	0.737394	2.46199	1.7246	5.00622	20.1954	6.99218e-06	0.000214011	lincRNA	long intergenic non-protein coding RNA 513		No	No	No	No	No	No
VIPR1-AS1	VIPR1-AS1	-1.02637	0.695414	1.72179	0.0147338	7.51546	0.00611715	0.0465643	antisense	VIPR1 antisense RNA 1		No	No	No	No	No	No
LY75-CD302	LY75-CD302	-0.223174	1.49644	1.71962	0.650384	11.1794	0.000827101	0.0104883	protein_coding	LY75-CD302 readthrough		No	No	No	No	No	No
CBX4	CBX4	-1.27912	0.440156	1.71927	0.203521	10.1434	0.00144822	0.0162673	protein_coding	chromobox 4		No	No	No	No	No	No
KDM4B	KDM4B	-1.0695	0.647928	1.71743	1.11135	15.6726	7.53076e-05	0.00157143	protein_coding	lysine demethylase 4B		No	No	No	No	No	No
ALKBH5	ALKBH5	-0.995178	0.719262	1.71444	5.09089	32.7878	1.02789e-08	8.20783e-07	protein_coding	alkB homolog 5, RNA demethylase		No	No	No	No	No	No
DDAH1	DDAH1	0.164411	1.87881	1.7144	4.74959	57.3915	3.57154e-14	1.12959e-11	protein_coding	dimethylarginine dimethylaminohydrolase 1		No	No	No	No	No	No
NR4A1	NR4A1	0.233078	1.94723	1.71415	1.53778	12.3619	0.000438193	0.00633338	protein_coding	nuclear receptor subfamily 4 group A member 1		No	No	No	No	No	Yes
NHLH2	NHLH2	-0.730632	0.980695	1.71133	0.983899	14.9301	0.000111571	0.00217348	protein_coding	nescient helix-loop-helix 2		No	No	No	No	No	Yes
HSPH1	HSPH1	0.716286	2.42199	1.7057	8.25107	145.833	1.41177e-33	1.13859e-29	protein_coding	heat shock protein family H (Hsp110) member 1		No	No	No	No	Yes	No
EPB41L1	EPB41L1	-2.05627	-0.358037	1.69823	-0.18557	7.71052	0.00549	0.0430918	protein_coding	erythrocyte membrane protein band 4.1 like 1		No	No	No	No	No	No
RP11-196G18.24	RP11-196G18.24	1.58825	3.27855	1.6903	3.21437	14.9858	0.000108323	0.0021282	lincRNA	ENSG00000272993		No	No	No	No	No	No
IPMK	IPMK	-0.572206	1.11287	1.68508	3.39866	23.8696	1.03086e-06	4.48186e-05	protein_coding	inositol polyphosphate multikinase		No	No	No	No	Yes	No
RP11-265N7.1	RP11-265N7.1	-1.00568	0.678706	1.68439	1.53334	14.7656	0.000121735	0.00233206	lincRNA	ENSG00000259450		No	No	No	No	No	No
RDH14	RDH14	-1.10437	0.572132	1.6765	3.51445	16.7062	4.36375e-05	0.00101131	protein_coding	retinol dehydrogenase 14 (all-trans/9-cis/11-cis)		No	No	No	No	No	No
NEFM	NEFM	0.550659	2.22309	1.67243	3.53406	50.9826	9.31865e-13	2.08764e-10	protein_coding	neurofilament medium		No	No	No	No	No	No
MITF	MITF	-0.348687	1.32292	1.6716	2.39347	12.4326	0.000421895	0.00615296	protein_coding	melanogenesis associated transcription factor		No	No	No	No	No	Yes
SOCS3	SOCS3	0.66575	2.33489	1.66914	2.18102	18.1779	2.01203e-05	0.0005265	protein_coding	suppressor of cytokine signaling 3		No	No	No	No	Yes	No
RP11-876N24.4	RP11-876N24.4	-1.49329	0.174576	1.66787	2.70304	11.6519	0.000641384	0.00855478	antisense	ENSG00000262222		No	No	No	No	No	No
RP11-126O1.5	RP11-126O1.5	-0.896771	0.769998	1.66677	0.438279	7.55934	0.00596998	0.0457028	antisense	ENSG00000267226		No	No	No	No	No	No
P3H2	P3H2	-1.60857	0.0567981	1.66537	5.539	34.7727	3.70534e-09	3.30205e-07	protein_coding	prolyl 3-hydroxylase 2		No	No	No	No	No	No
RP11-796E2.4	RP11-796E2.4	-0.423957	1.23968	1.66364	3.15973	7.37956	0.00659693	0.0489459	antisense	ENSG00000245904		No	No	No	No	No	No
ADAMTS6	ADAMTS6	1.48478	3.14552	1.66074	6.01675	107.429	3.58478e-25	8.26037e-22	protein_coding	ADAM metallopeptidase with thrombospondin type 1 motif 6		No	No	No	No	No	No
ZSCAN12P1	ZSCAN12P1	2.16566	3.82403	1.65838	4.28849	45.6204	1.43537e-11	2.43711e-09	transcribed_unprocessed_pseudogene	zinc finger and SCAN domain containing 12 pseudogene 1		No	No	No	No	No	No
AOC2	AOC2	1.08	2.736	1.656	1.43124	18.0103	2.19708e-05	0.000561631	protein_coding	amine oxidase, copper containing 2		No	No	No	No	No	No
KCNS1	KCNS1	0.31144	1.96583	1.65439	1.79153	20.2642	6.74523e-06	0.00020883	protein_coding	potassium voltage-gated channel modifier subfamily S member 1		No	No	No	No	No	No
LURAP1L-AS1	LURAP1L-AS1	0.238283	1.88937	1.65109	2.34064	29.3552	6.02544e-08	3.83904e-06	antisense	LURAP1L antisense RNA 1		No	No	No	No	No	No
AJAP1	AJAP1	-0.866729	0.781505	1.64823	1.17819	8.905	0.00284391	0.0265511	protein_coding	adherens junctions associated protein 1		No	No	No	No	No	No
CLDN23	CLDN23	-0.474361	1.17138	1.64574	0.892869	9.19495	0.00242683	0.0236954	protein_coding	claudin 23		No	No	No	No	No	No
CARS2	CARS2	-1.01516	0.623991	1.63915	3.15838	29.5899	5.33825e-08	3.48607e-06	protein_coding	cysteinyl-tRNA synthetase 2, mitochondrial		No	No	No	No	No	No
NT5C1B-RDH14	NT5C1B-RDH14	-1.00436	0.634135	1.6385	2.74844	21.5523	3.44314e-06	0.000121527	protein_coding	NT5C1B-RDH14 readthrough		No	No	No	No	No	No
PNRC1	PNRC1	-0.881297	0.755981	1.63728	3.00273	37.3224	1.00128e-09	1.11097e-07	protein_coding	proline rich nuclear receptor coactivator 1		No	No	No	No	No	No
NKX1-2	NKX1-2	1.50858	3.14303	1.63445	1.49902	11.4513	0.000714437	0.00936899	protein_coding	NK1 homeobox 2		No	No	No	No	No	Yes
RND1	RND1	1.35562	2.98754	1.63192	0.0522738	10.2601	0.00135936	0.0155066	protein_coding	Rho family GTPase 1		No	No	No	No	No	No
NRG1	NRG1	0.337938	1.96918	1.63124	5.6581	88.9278	4.09498e-21	4.718e-18	protein_coding	neuregulin 1		No	No	Yes	No	Yes	No
BMP2	BMP2	0.456547	2.08627	1.62972	2.10084	16.2378	5.58687e-05	0.00123447	protein_coding	bone morphogenetic protein 2		No	No	Yes	No	Yes	No
KCNIP3	KCNIP3	-0.0328118	1.59383	1.62664	0.383912	8.06046	0.00452416	0.0374999	protein_coding	potassium voltage-gated channel interacting protein 3		No	No	No	No	No	Yes
MYEF2	MYEF2	0.401543	2.0272	1.62566	3.05622	22.2153	2.43726e-06	9.06485e-05	protein_coding	myelin expression factor 2		No	No	No	No	No	Yes
CTC-490G23.6	CTC-490G23.6	-0.1333	1.48631	1.61961	3.48765	8.48781	0.00357534	0.0313426	antisense	ENSG00000282943		No	No	No	No	No	No
DBNDD1	DBNDD1	-0.373501	1.24459	1.6181	2.36797	28.844	7.84485e-08	4.73923e-06	protein_coding	dysbindin domain containing 1		No	No	No	No	No	No
COBL	COBL	0.267963	1.88591	1.61795	2.46317	23.6198	1.17375e-06	5.01615e-05	protein_coding	cordon-bleu WH2 repeat protein		No	No	No	No	No	No
COTL1	COTL1	-0.838184	0.776774	1.61496	4.92112	21.9261	2.8336e-06	0.000102022	protein_coding	coactosin like F-actin binding protein 1		No	No	No	No	No	No
TSPAN5	TSPAN5	-1.17827	0.436043	1.61431	4.59303	37.7735	7.94557e-10	9.2203e-08	protein_coding	tetraspanin 5		No	No	No	No	No	No
LINC00472	LINC00472	0.771225	2.38233	1.61111	1.15759	14.467	0.000142636	0.00263542	lincRNA	long intergenic non-protein coding RNA 472		No	No	No	No	No	No
AKAP6	AKAP6	-0.132603	1.47848	1.61108	2.43597	24.532	7.30842e-07	3.349e-05	protein_coding	A-kinase anchoring protein 6		No	No	No	No	No	No
HIST1H2BG	HIST1H2BG	4.00705	5.61789	1.61084	2.4315	30.3352	3.63464e-08	2.51617e-06	protein_coding	histone cluster 1 H2B family member g		No	No	No	No	No	No
RP13-631K18.3	RP13-631K18.3	2.956	4.56663	1.61063	1.35965	11.5176	0.000689416	0.00910007	lincRNA	ENSG00000254991		No	No	No	No	No	No
IL6	IL6	4.72997	6.33828	1.60831	2.08037	27.1586	1.8743e-07	1.02137e-05	protein_coding	interleukin 6		No	No	Yes	No	Yes	No
CENPV	CENPV	-0.686812	0.919966	1.60678	0.733276	9.07122	0.00259663	0.0249903	protein_coding	centromere protein V		No	No	No	No	No	No
NGF	NGF	1.18927	2.79279	1.60352	2.02	12.4857	0.000410087	0.00603631	protein_coding	nerve growth factor		No	No	No	No	Yes	No
ATP13A1	ATP13A1	-1.11607	0.487415	1.60349	4.01491	36.3164	1.67746e-09	1.7125e-07	protein_coding	ATPase 13A1		No	No	No	No	No	No
SLC25A1	SLC25A1	-1.78069	-0.178297	1.60239	5.32452	18.1498	2.04186e-05	0.000530356	protein_coding	solute carrier family 25 member 1		No	No	No	No	No	No
ICMT	ICMT	-1.53152	0.0689515	1.60048	4.80185	32.074	1.48407e-08	1.1186e-06	protein_coding	isoprenylcysteine carboxyl methyltransferase		No	No	No	No	No	No
DPY19L2	DPY19L2	-1.04207	0.555958	1.59802	1.16995	12.0779	0.000510219	0.0070918	protein_coding	dpy-19 like 2		No	No	No	No	No	No
RP1-313I6.12	RP1-313I6.12	2.03228	3.62842	1.59614	0.545623	70.3414	4.98809e-17	2.87349e-14	antisense	ENSG00000272009		No	No	No	No	No	No
CYR61	CYR61	0.325967	1.92154	1.59557	8.96647	119.139	9.76445e-28	3.15001e-24	protein_coding	cysteine rich angiogenic inducer 61		No	No	No	No	Yes	No
KLF3-AS1	KLF3-AS1	-1.40403	0.185167	1.58919	0.558355	7.5498	0.00600167	0.0458652	processed_transcript	KLF3 antisense RNA 1		No	No	No	No	No	No
ARL8A	ARL8A	-0.359866	1.22662	1.58648	0.844633	12.9617	0.000317935	0.00496447	protein_coding	ADP ribosylation factor like GTPase 8A		No	No	No	No	No	No
MAP3K11	MAP3K11	-1.28018	0.30419	1.58437	3.58895	12.423	0.000424075	0.00617358	protein_coding	mitogen-activated protein kinase kinase kinase 11		No	No	No	No	Yes	No
SRXN1	SRXN1	-0.528306	1.05453	1.58284	4.13525	22.4746	2.12942e-06	8.15855e-05	protein_coding	sulfiredoxin 1		No	No	No	No	No	No
ACOT4	ACOT4	-0.489172	1.09172	1.58089	0.998508	9.87619	0.00167431	0.0178985	protein_coding	acyl-CoA thioesterase 4		No	No	No	No	No	No
RP5-850E9.3	RP5-850E9.3	-0.528286	1.05248	1.58077	4.13409	22.4629	2.14245e-06	8.18904e-05	protein_coding	ENSG00000270299		No	No	No	No	No	No
TLE1	TLE1	-0.830705	0.742047	1.57275	3.8015	21.46	3.61283e-06	0.000126136	protein_coding	transducin like enhancer of split 1		No	No	No	No	No	No
PLCB4	PLCB4	0.92159	2.49337	1.57178	2.51652	24.7274	6.60382e-07	3.06973e-05	protein_coding	phospholipase C beta 4		No	No	No	No	No	No
TBX3	TBX3	0.0930345	1.66256	1.56952	4.41813	49.1683	2.34918e-12	4.67807e-10	protein_coding	T-box 3		No	No	No	No	No	Yes
SLC24A5	SLC24A5	0.555433	2.12424	1.5688	1.37953	12.9466	0.000320498	0.00499965	protein_coding	solute carrier family 24 member 5		No	No	No	No	No	No
CYTH3	CYTH3	0.151065	1.7172	1.56614	3.9888	35.0527	3.20906e-09	2.9768e-07	protein_coding	cytohesin 3		No	No	No	No	No	No
SLBP	SLBP	-1.3207	0.243062	1.56377	6.06594	15.3382	8.98803e-05	0.00181448	protein_coding	stem-loop binding protein		No	No	No	No	No	No
USP32P2	USP32P2	-1.30297	0.260792	1.56376	4.37811	9.05427	0.00262082	0.0251331	transcribed_unprocessed_pseudogene	ubiquitin specific peptidase 32 pseudogene 2		No	No	No	No	No	No
TBX19	TBX19	-0.933631	0.627675	1.56131	1.07606	9.18092	0.00244551	0.0238489	protein_coding	T-box 19		No	No	No	No	No	Yes
ZNF165	ZNF165	1.9842	3.54312	1.55892	6.51569	98.5236	3.21174e-23	4.70958e-20	protein_coding	zinc finger protein 165		No	No	No	No	No	Yes
LRP4	LRP4	-0.639164	0.909521	1.54869	2.70802	21.2301	4.07318e-06	0.000138317	protein_coding	LDL receptor related protein 4		No	No	No	No	No	No
TGFB2	TGFB2	0.279162	1.82767	1.54851	4.43861	38.7008	4.94013e-10	6.12626e-08	protein_coding	transforming growth factor beta 2		No	No	Yes	No	Yes	No
HIST1H4E	HIST1H4E	4.03701	5.58527	1.54826	0.591979	7.83743	0.00511753	0.0409531	protein_coding	histone cluster 1 H4 family member e		No	No	No	No	No	No
LINC00857	LINC00857	1.2364	2.78276	1.54637	0.142682	9.89873	0.00165393	0.0177972	lincRNA	long intergenic non-protein coding RNA 857		No	No	No	No	No	No
BGLAP	BGLAP	-0.453258	1.09053	1.54379	0.484794	9.52945	0.00202201	0.0206822	protein_coding	bone gamma-carboxyglutamate protein		No	No	No	No	No	No
GOLPH3	GOLPH3	-1.04685	0.495348	1.54219	4.64733	22.9756	1.64072e-06	6.58329e-05	protein_coding	golgi phosphoprotein 3		No	No	No	No	No	No
MASP2	MASP2	-1.89667	-0.354784	1.54189	0.685571	9.70565	0.00183703	0.0191912	protein_coding	mannan binding lectin serine peptidase 2		No	No	No	No	No	No
CCDC27	CCDC27	-0.943769	0.587725	1.53149	0.175951	7.58389	0.00588921	0.0453211	protein_coding	coiled-coil domain containing 27		No	No	No	No	No	No
SLC7A5P1	SLC7A5P1	-0.303686	1.22706	1.53075	0.640049	9.21454	0.00240101	0.0235287	unprocessed_pseudogene	solute carrier family 7 member 5 pseudogene 1		No	No	No	No	No	No
DAP	DAP	-1.00645	0.524261	1.53071	6.2179	53.4186	2.69528e-13	6.79296e-11	protein_coding	death associated protein		No	No	No	No	No	No
NCR3LG1	NCR3LG1	-0.48123	1.04143	1.52266	4.08784	53.5286	2.54851e-13	6.63023e-11	protein_coding	natural killer cell cytotoxicity receptor 3 ligand 1		No	No	No	No	No	No
PKP3	PKP3	-1.4053	0.111745	1.51704	6.88197	17.4533	2.94449e-05	0.000722902	protein_coding	plakophilin 3		No	No	No	No	No	No
CTD-3014M21.1	CTD-3014M21.1	1.78935	3.30175	1.5124	3.71731	36.0245	1.94855e-09	1.95218e-07	TEC	ENSG00000279602		No	No	No	No	No	No
COL13A1	COL13A1	0.00446173	1.51671	1.51225	0.905136	8.02044	0.00462524	0.038025	protein_coding	collagen type XIII alpha 1 chain		No	No	No	No	No	No
PIWIL4	PIWIL4	2.36895	3.8793	1.51035	-0.0780851	8.05051	0.00454909	0.0376195	protein_coding	piwi like RNA-mediated gene silencing 4		No	No	No	No	No	No
STX3	STX3	0.116686	1.62406	1.50738	5.40494	71.5233	2.73998e-17	1.69984e-14	protein_coding	syntaxin 3		No	No	No	No	No	No
CSF2	CSF2	4.93413	6.44086	1.50672	2.21864	21.3777	3.77131e-06	0.000129981	protein_coding	colony stimulating factor 2		No	No	Yes	No	Yes	No
ID2	ID2	0.586145	2.09279	1.50665	1.21465	13.8979	0.000193016	0.00333675	protein_coding	inhibitor of DNA binding 2, HLH protein		No	No	No	No	No	Yes
TXNDC11	TXNDC11	0.0667972	1.57204	1.50525	3.80121	20.7991	5.10058e-06	0.000167903	protein_coding	thioredoxin domain containing 11		No	No	No	No	No	No
TMEM165	TMEM165	-1.39665	0.105146	1.5018	5.81894	30.7744	2.89842e-08	2.03267e-06	protein_coding	transmembrane protein 165		No	No	No	No	No	No
RP11-30P6.6	RP11-30P6.6	1.57328	3.07434	1.50106	1.47804	21.0846	4.39451e-06	0.000146757	lincRNA	ENSG00000234155		No	No	No	No	No	No
KB-1460A1.5	KB-1460A1.5	-1.15328	0.344584	1.49787	1.40912	11.1515	0.000839638	0.0105973	lincRNA	ENSG00000261087		No	No	No	No	No	No
KCTD3	KCTD3	-0.894318	0.599313	1.49363	3.52066	21.3876	3.7518e-06	0.000129586	protein_coding	potassium channel tetramerization domain containing 3		No	No	No	No	No	No
IL20	IL20	0.745047	2.23404	1.489	2.46874	26.152	3.15576e-07	1.62667e-05	protein_coding	interleukin 20		No	No	Yes	No	No	No
GLUD1	GLUD1	-1.56659	-0.0861408	1.48045	5.70675	31.3197	2.18842e-08	1.59006e-06	protein_coding	glutamate dehydrogenase 1		No	No	No	No	No	No
CELSR3	CELSR3	0.476177	1.94955	1.47338	1.36824	16.515	4.82657e-05	0.00109497	protein_coding	cadherin EGF LAG seven-pass G-type receptor 3		No	No	No	No	No	No
HIST1H2BD	HIST1H2BD	1.09856	2.57128	1.47272	2.3227	22.5476	2.05001e-06	7.95803e-05	protein_coding	histone cluster 1 H2B family member d		No	No	No	No	No	No
REXO1	REXO1	-0.543367	0.929078	1.47244	1.35151	11.4561	0.000712611	0.00936027	protein_coding	RNA exonuclease 1 homolog		No	No	No	No	No	No
ATXN2	ATXN2	-0.278291	1.19233	1.47062	4.62801	33.3891	7.54442e-09	6.24059e-07	protein_coding	ataxin 2		No	No	No	No	No	No
DEXI	DEXI	-1.24228	0.227344	1.46962	2.47604	16.5435	4.7546e-05	0.00108096	protein_coding	Dexi homolog		No	No	No	No	No	No
SLC9A1	SLC9A1	-0.353138	1.11457	1.46771	4.00932	27.9812	1.225e-07	7.08216e-06	protein_coding	solute carrier family 9 member A1		No	No	No	No	No	No
CYP24A1	CYP24A1	1.95062	3.41816	1.46753	3.62591	41.4489	1.20991e-10	1.6824e-08	protein_coding	cytochrome P450 family 24 subfamily A member 1		No	No	No	No	No	No
TLL1	TLL1	-0.243336	1.22124	1.46458	2.9759	26.6501	2.43835e-07	1.29377e-05	protein_coding	tolloid like 1		No	No	No	No	No	No
IGFBP7	IGFBP7	-1.47253	-0.00852544	1.46401	6.18077	34.9197	3.43586e-09	3.09611e-07	protein_coding	insulin like growth factor binding protein 7		No	No	No	No	No	No
MSX2	MSX2	-0.870452	0.590082	1.46053	0.50962	8.38086	0.00379194	0.0328309	protein_coding	msh homeobox 2		No	No	No	No	No	Yes
ADM	ADM	0.389803	1.84989	1.46009	6.60336	96.7077	8.03563e-23	1.08012e-19	protein_coding	adrenomedullin		No	No	No	No	No	No
NMRAL2P	NMRAL2P	0.495632	1.95407	1.45844	3.99834	43.7966	3.6434e-11	5.85459e-09	transcribed_unprocessed_pseudogene	NmrA like redox sensor 2, pseudogene		No	No	No	No	No	No
TRIM24	TRIM24	-1.19518	0.261521	1.4567	2.47126	14.6364	0.00013037	0.00245599	protein_coding	tripartite motif containing 24		No	No	No	No	Yes	No
EPN3	EPN3	-1.68745	-0.231575	1.45587	3.60124	12.3585	0.00043898	0.0063334	protein_coding	epsin 3		No	No	No	No	No	No
LPAR3	LPAR3	-1.95821	-0.505842	1.45237	3.13262	15.2975	9.18359e-05	0.00184472	protein_coding	lysophosphatidic acid receptor 3		No	No	No	No	Yes	No
AC005863.1	AC005863.1	-0.657012	0.795255	1.45227	3.48882	18.9117	1.36913e-05	0.000377505	lincRNA	ENSG00000205325		No	No	No	No	No	No
GSR	GSR	-0.749384	0.698431	1.44781	4.11233	31.4411	2.05587e-08	1.50051e-06	protein_coding	glutathione-disulfide reductase		No	No	No	No	No	No
FDX1	FDX1	-1.41838	0.0260666	1.44445	3.15784	13.1228	0.000291724	0.00466353	protein_coding	ferredoxin 1		No	No	No	No	No	No
ARRDC4	ARRDC4	-0.316915	1.1272	1.44411	4.3727	34.7005	3.84534e-09	3.38937e-07	protein_coding	arrestin domain containing 4		No	No	No	No	No	No
SLC1A4	SLC1A4	-1.57221	-0.129704	1.4425	4.15062	25.1856	5.20696e-07	2.49223e-05	protein_coding	solute carrier family 1 member 4		No	No	No	No	No	No
TGFB2-OT1	TGFB2-OT1	0.376848	1.81682	1.43997	2.29575	16.9871	3.76345e-05	0.000892713	3prime_overlapping_ncRNA	TGFB2 overlapping transcript 1		No	No	No	No	No	No
FAM110B	FAM110B	-0.22894	1.20904	1.43798	1.71868	13.6595	0.000219131	0.00369727	protein_coding	family with sequence similarity 110 member B		No	No	No	No	No	No
IMPDH1P10	IMPDH1P10	1.29242	2.7208	1.42838	3.17742	36.4849	1.53853e-09	1.61813e-07	processed_pseudogene	inosine monophosphate dehydrogenase 1 pseudogene 10		No	No	No	No	No	No
IRX4	IRX4	-0.942123	0.485387	1.42751	2.14522	13.4147	0.000249665	0.00411348	protein_coding	iroquois homeobox 4		No	No	No	No	No	Yes
RP11-138A9.1	RP11-138A9.1	0.288215	1.71208	1.42387	3.67679	9.69214	0.00185058	0.0192829	lincRNA	ENSG00000271204		No	No	No	No	No	No
SH3BP5	SH3BP5	-1.33346	0.0844379	1.4179	3.28384	24.22	8.59368e-07	3.86117e-05	protein_coding	SH3 domain binding protein 5		No	No	No	No	Yes	No
BNC2	BNC2	-0.301032	1.11603	1.41706	1.33671	8.97738	0.00273342	0.0258744	protein_coding	basonuclin 2		No	No	No	No	No	No
TXNRD3	TXNRD3	-1.45684	-0.0398319	1.41701	3.23806	32.8996	9.70432e-09	7.82654e-07	protein_coding	thioredoxin reductase 3		No	No	No	No	No	No
FBXO2	FBXO2	-1.72259	-0.31056	1.41203	4.54858	18.7964	1.45441e-05	0.000395611	protein_coding	F-box protein 2		No	No	No	No	No	No
RP1-203P18.1	RP1-203P18.1	-0.320283	1.08999	1.41027	0.931752	7.56077	0.00596524	0.0456882	processed_pseudogene	ENSG00000231686		No	No	No	No	No	No
UCHL1	UCHL1	0.255242	1.6635	1.40826	2.59536	21.4689	3.59618e-06	0.000125827	protein_coding	ubiquitin C-terminal hydrolase L1		No	No	No	No	Yes	No
NR4A2	NR4A2	0.581514	1.98517	1.40366	1.3817	13.4168	0.000249382	0.00411301	protein_coding	nuclear receptor subfamily 4 group A member 2		No	No	No	No	No	Yes
C19orf24	C19orf24	-1.03918	0.361374	1.40056	2.76958	16.106	5.98926e-05	0.00130726	protein_coding	chromosome 19 open reading frame 24		No	No	No	No	No	No
HDHD5	HDHD5	-1.05791	0.341037	1.39895	5.50784	44.2804	2.8455e-11	4.63615e-09	protein_coding	haloacid dehalogenase like hydrolase domain containing 5		No	No	No	No	No	No
LEMD3	LEMD3	-0.841911	0.550591	1.3925	3.78569	30.0734	4.15988e-08	2.84317e-06	protein_coding	LEM domain containing 3		No	No	No	No	No	No
REPIN1	REPIN1	-0.211178	1.17833	1.3895	2.27221	22.724	1.8702e-06	7.33975e-05	protein_coding	replication initiator 1		No	No	No	No	No	Yes
CREBBP	CREBBP	-0.379342	1.00473	1.38407	3.04023	29.2032	6.5172e-08	4.05878e-06	protein_coding	CREB binding protein		No	No	No	No	No	Yes
LINC00641	LINC00641	0.157557	1.5412	1.38364	2.87675	12.306	0.000451502	0.00646779	processed_transcript	long intergenic non-protein coding RNA 641		No	No	No	No	No	No
OSGIN1	OSGIN1	0.737271	2.11956	1.38229	3.65587	37.521	9.04344e-10	1.02726e-07	protein_coding	oxidative stress induced growth inhibitor 1		No	No	No	No	No	No
HIST1H2BC	HIST1H2BC	1.38003	2.76187	1.38185	1.93086	13.7227	0.000211878	0.00359368	protein_coding	histone cluster 1 H2B family member c		No	No	No	No	No	No
GDF15	GDF15	-0.603422	0.778267	1.38169	3.95262	24.0735	9.27286e-07	4.12042e-05	protein_coding	growth differentiation factor 15		No	No	Yes	No	No	No
RELB	RELB	0.599653	1.97554	1.37588	2.44564	18.1761	2.01395e-05	0.0005265	protein_coding	RELB proto-oncogene, NF-kB subunit		No	No	No	No	No	Yes
UBE2S	UBE2S	-0.465598	0.908627	1.37422	2.63899	13.3208	0.000262482	0.00430227	protein_coding	ubiquitin conjugating enzyme E2 S		No	No	No	No	No	No
TYRO3	TYRO3	-0.712114	0.660384	1.3725	2.17694	8.91712	0.0028251	0.0264935	protein_coding	TYRO3 protein tyrosine kinase		No	No	No	No	Yes	No
SUSD1	SUSD1	1.50165	2.87269	1.37104	1.51759	9.19897	0.00242152	0.0236722	protein_coding	sushi domain containing 1		No	No	No	No	No	No
ACTR3B	ACTR3B	-0.878391	0.487817	1.36621	2.40098	22.3351	2.28979e-06	8.63507e-05	protein_coding	ARP3 actin related protein 3 homolog B		No	No	No	No	No	No
CDC34	CDC34	-0.384178	0.977471	1.36165	0.953449	9.42949	0.00213524	0.0216476	protein_coding	cell division cycle 34		No	No	No	No	No	No
CTD-2207O23.3	CTD-2207O23.3	-0.370977	0.990189	1.36117	3.7674	28.3915	9.90991e-08	5.82704e-06	protein_coding	ENSG00000268861		No	No	No	No	No	No
IRS2	IRS2	-0.816376	0.543439	1.35982	2.10694	15.8959	6.69222e-05	0.00143354	protein_coding	insulin receptor substrate 2		No	No	No	No	Yes	No
EGOT	EGOT	5.23058	6.59035	1.35977	1.55138	14.0679	0.000176332	0.00312458	lincRNA	eosinophil granule ontogeny transcript (non-protein coding)		No	No	No	No	No	No
RHOBTB3	RHOBTB3	-1.50286	-0.145397	1.35746	1.58412	10.1364	0.00145372	0.0162697	protein_coding	Rho related BTB domain containing 3		No	No	No	No	No	No
RAVER1	RAVER1	-0.142534	1.21137	1.3539	3.51597	22.3175	2.31087e-06	8.66847e-05	protein_coding	ribonucleoprotein, PTB binding 1		No	No	No	No	No	No
ABL2	ABL2	1.15326	2.5048	1.35154	6.19074	55.7241	8.33901e-14	2.2798e-11	protein_coding	ABL proto-oncogene 2, non-receptor tyrosine kinase		No	No	No	No	Yes	No
RAB6B	RAB6B	0.51471	1.85943	1.34472	2.14609	14.1346	0.000170185	0.00303324	protein_coding	RAB6B, member RAS oncogene family		No	No	No	No	No	No
TENM3	TENM3	-0.801692	0.540312	1.342	2.91369	17.7683	2.49509e-05	0.00062504	protein_coding	teneurin transmembrane protein 3		No	No	No	No	No	No
FAM110A	FAM110A	-1.59556	-0.253959	1.3416	3.59506	13.3188	0.000262753	0.00430227	protein_coding	family with sequence similarity 110 member A		No	No	No	No	No	No
WASF3	WASF3	-1.05187	0.286028	1.3379	1.347	9.94742	0.00161075	0.0174723	protein_coding	WAS protein family member 3		No	No	No	No	No	No
HPS6	HPS6	-0.913667	0.424132	1.3378	2.66161	14.2519	0.000159896	0.0028914	protein_coding	HPS6, biogenesis of lysosomal organelles complex 2 subunit 3		No	No	No	No	No	No
KPRP	KPRP	0.249529	1.58644	1.33691	1.71003	14.6384	0.000130233	0.00245599	protein_coding	keratinocyte proline rich protein		No	No	No	No	No	No
NETO2	NETO2	-1.04429	0.291502	1.3358	3.27538	15.3456	8.95297e-05	0.00180967	protein_coding	neuropilin and tolloid like 2		No	No	No	No	No	No
GRSF1	GRSF1	-0.90759	0.427941	1.33553	7.08669	33.1947	8.33789e-09	6.86174e-07	protein_coding	G-rich RNA sequence binding factor 1		No	No	No	No	No	No
ZNF219	ZNF219	-0.641146	0.693423	1.33457	2.21592	21.3655	3.79542e-06	0.000130256	protein_coding	zinc finger protein 219		No	No	No	No	No	Yes
DKK1	DKK1	1.96514	3.29626	1.33112	7.8552	37.3758	9.74236e-10	1.09128e-07	protein_coding	dickkopf WNT signaling pathway inhibitor 1		No	No	No	No	Yes	No
SRC	SRC	-1.27794	0.0528822	1.33082	5.00507	25.2575	5.01654e-07	2.43725e-05	protein_coding	SRC proto-oncogene, non-receptor tyrosine kinase		No	No	No	No	Yes	No
CCDC163	CCDC163	-1.09438	0.235237	1.32962	1.29192	11.003	0.000909632	0.0112778	protein_coding	coiled-coil domain containing 163		No	No	No	No	No	No
NTN4	NTN4	0.0107497	1.3365	1.32575	3.20581	11.8434	0.000578671	0.00788342	protein_coding	netrin 4		No	No	No	No	No	No
IL7R	IL7R	2.38005	3.70467	1.32462	3.54087	20.2294	6.86894e-06	0.000211847	protein_coding	interleukin 7 receptor		No	No	No	Yes	No	No
GTF2I	GTF2I	-1.30633	0.0181448	1.32447	6.8791	35.6705	2.33678e-09	2.28438e-07	protein_coding	general transcription factor IIi		No	No	No	No	No	Yes
HIST2H2BF	HIST2H2BF	1.05275	2.37621	1.32346	1.27384	10.4439	0.00123053	0.0144143	protein_coding	histone cluster 2 H2B family member f		No	No	No	No	No	No
ARHGEF18	ARHGEF18	-0.324578	0.996388	1.32097	3.8062	26.5141	2.61628e-07	1.3791e-05	protein_coding	Rho/Rac guanine nucleotide exchange factor 18		No	No	No	No	No	No
LIPT2	LIPT2	-0.282403	1.03576	1.31817	1.00274	8.01378	0.00464227	0.0381068	protein_coding	lipoyl(octanoyl) transferase 2		No	No	No	No	No	No
USP49	USP49	-1.00578	0.311453	1.31724	2.89691	22.1143	2.56886e-06	9.38352e-05	protein_coding	ubiquitin specific peptidase 49		No	No	No	No	No	No
AC009237.8	AC009237.8	-0.273088	1.04253	1.31561	2.84794	14.4259	0.000145786	0.00268439	transcribed_unprocessed_pseudogene	ENSG00000229689		No	No	No	No	No	No
FAAH	FAAH	-1.07089	0.244228	1.31512	1.65243	7.54953	0.00600257	0.0458652	protein_coding	fatty acid amide hydrolase		No	No	No	No	No	No
DLC1	DLC1	0.491871	1.806	1.31413	4.57743	16.3533	5.25639e-05	0.00117594	protein_coding	DLC1 Rho GTPase activating protein		No	No	No	No	No	No
PPIF	PPIF	1.01773	2.33101	1.31329	7.91588	57.8687	2.80205e-14	9.03941e-12	protein_coding	peptidylprolyl isomerase F		No	No	No	No	No	No
PLS3-AS1	PLS3-AS1	0.0338583	1.34151	1.30765	1.15051	9.55525	0.00199378	0.0204526	antisense	PLS3 antisense RNA 1		No	No	No	No	No	No
AC005606.14	AC005606.14	-1.18316	0.124133	1.30729	1.39755	9.92899	0.00162696	0.0176008	lincRNA	ENSG00000261790		No	No	No	No	No	No
RP11-166N17.1	RP11-166N17.1	-0.18172	1.12391	1.30563	1.01222	9.87968	0.00167114	0.0178985	antisense	ENSG00000227253		No	No	No	No	No	No
HERPUD1	HERPUD1	1.55249	2.85778	1.30529	9.85456	72.1008	2.04478e-17	1.34789e-14	protein_coding	homocysteine inducible ER protein with ubiquitin like domain 1		No	No	No	No	No	No
GAS2L3	GAS2L3	-0.0825683	1.21586	1.29843	3.65141	28.0009	1.2126e-07	7.03573e-06	protein_coding	growth arrest specific 2 like 3		No	No	No	No	No	No
RAB11FIP4	RAB11FIP4	-1.4459	-0.147854	1.29804	2.69315	15.3463	8.94975e-05	0.00180967	protein_coding	RAB11 family interacting protein 4		No	No	No	No	No	No
SH3BP5-AS1	SH3BP5-AS1	-1.09857	0.196087	1.29466	3.31632	18.3628	1.82589e-05	0.000484402	antisense	SH3BP5 antisense RNA 1		No	No	No	No	No	No
NFAT5	NFAT5	0.468708	1.75921	1.2905	6.28524	60.0472	9.2609e-15	3.24736e-12	protein_coding	nuclear factor of activated T-cells 5		No	No	No	No	No	Yes
DYRK3	DYRK3	-0.498857	0.790512	1.28937	4.73115	42.5258	6.97544e-11	1.03224e-08	protein_coding	dual specificity tyrosine phosphorylation regulated kinase 3		No	No	No	No	Yes	No
SYTL2	SYTL2	-0.700018	0.589208	1.28923	1.34311	7.57864	0.00590639	0.0453506	protein_coding	synaptotagmin like 2		No	No	No	No	No	No
KHDRBS1	KHDRBS1	-0.683681	0.604514	1.2882	4.35441	19.7225	8.95387e-06	0.000263551	protein_coding	KH RNA binding domain containing, signal transduction associated 1		No	No	No	No	No	No
HKDC1	HKDC1	0.128763	1.41606	1.2873	2.16953	13.1953	0.000280656	0.00454517	protein_coding	hexokinase domain containing 1		No	No	No	No	Yes	No
IQCJ-SCHIP1	IQCJ-SCHIP1	0.308562	1.59393	1.28536	2.55324	18.7982	1.45301e-05	0.000395611	protein_coding	IQCJ-SCHIP1 readthrough		No	No	No	No	No	No
PKD1	PKD1	-1.34402	-0.0682538	1.27576	2.64705	15.4831	8.32447e-05	0.00170615	protein_coding	polycystin 1, transient receptor potential channel interacting		No	No	No	No	Yes	No
DIRC3	DIRC3	0.4478	1.72232	1.27452	1.18316	8.11808	0.0043826	0.0365897	protein_coding	disrupted in renal carcinoma 3		No	No	No	No	No	No
ZYX	ZYX	-1.01498	0.25888	1.27386	6.62199	28.2553	1.06323e-07	6.2137e-06	protein_coding	zyxin		No	No	No	No	No	No
H1F0	H1F0	0.737643	2.01122	1.27358	8.39248	88.7149	4.56009e-21	4.90362e-18	protein_coding	H1 histone family member 0		No	No	No	No	No	No
AFG3L2	AFG3L2	-1.05615	0.215865	1.27202	6.15537	56.027	7.14817e-14	1.98793e-11	protein_coding	AFG3 like matrix AAA peptidase subunit 2		No	No	No	No	No	No
BRWD1	BRWD1	-0.938171	0.333021	1.27119	5.9695	27.8917	1.28301e-07	7.36475e-06	protein_coding	bromodomain and WD repeat domain containing 1		No	No	No	No	No	No
SYNE1	SYNE1	-0.141591	1.12624	1.26783	2.99116	21.8163	3.00038e-06	0.000107309	protein_coding	spectrin repeat containing nuclear envelope protein 1		No	No	No	No	No	No
ODC1	ODC1	-0.431602	0.832872	1.26447	5.44011	17.5616	2.78152e-05	0.000686718	protein_coding	ornithine decarboxylase 1		No	No	No	No	No	No
PXDC1	PXDC1	-0.612449	0.649557	1.26201	2.40198	16.4082	5.1065e-05	0.00114879	protein_coding	PX domain containing 1		No	No	No	No	No	No
PCOLCE2	PCOLCE2	-0.0395587	1.22142	1.26098	2.11957	17.0226	3.69376e-05	0.000881367	protein_coding	procollagen C-endopeptidase enhancer 2		No	No	No	No	No	No
RP11-211G3.2	RP11-211G3.2	-0.213837	1.04102	1.25486	0.74133	8.63028	0.00330621	0.0295453	protein_coding	ENSG00000223401		No	No	No	No	No	No
MAGI2	MAGI2	0.951335	2.20547	1.25414	1.45702	12.3336	0.000444872	0.0064044	protein_coding	membrane associated guanylate kinase, WW and PDZ domain containing 2		No	No	No	No	No	No
GPT2	GPT2	-1.56762	-0.315478	1.25214	4.88978	28.3867	9.9345e-08	5.82704e-06	protein_coding	glutamic--pyruvic transaminase 2		No	No	No	No	No	No
ZHX2	ZHX2	0.119434	1.36551	1.24607	4.20775	33.9913	5.53595e-09	4.67512e-07	protein_coding	zinc fingers and homeoboxes 2		No	No	No	No	No	Yes
NGFR	NGFR	-0.730808	0.515188	1.246	3.54932	29.9424	4.45078e-08	2.99129e-06	protein_coding	nerve growth factor receptor		No	No	No	No	No	No
RP11-902B17.1	RP11-902B17.1	-1.11061	0.12737	1.23798	0.734122	9.87326	0.00167698	0.0179137	antisense	ENSG00000247287		No	No	No	No	No	No
CD70	CD70	1.1132	2.34622	1.23302	0.778608	9.10125	0.00255435	0.0246274	protein_coding	CD70 molecule		No	No	Yes	No	No	No
TRIB1	TRIB1	-0.622668	0.609718	1.23239	2.60447	9.75342	0.00178989	0.0187962	protein_coding	tribbles pseudokinase 1		No	No	No	No	Yes	No
RASA4B	RASA4B	-1.05186	0.178861	1.23072	2.93132	18.081	2.11708e-05	0.000544632	protein_coding	RAS p21 protein activator 4B		No	No	No	No	No	No
RP11-245P10.8	RP11-245P10.8	-0.371803	0.852948	1.22475	2.52072	27.6476	1.4555e-07	8.09559e-06	antisense	ENSG00000270094		No	No	No	No	No	No
RP11-512N21.3	RP11-512N21.3	0.286476	1.50448	1.21801	-0.0999765	17.861	2.37638e-05	0.00060263	antisense	ENSG00000257202		No	No	No	No	No	No
TAF4B	TAF4B	0.391143	1.60488	1.21374	4.20768	32.3622	1.27948e-08	9.82766e-07	protein_coding	TATA-box binding protein associated factor 4b		No	No	No	No	No	Yes
TYMS	TYMS	-0.749373	0.464129	1.2135	5.06138	38.6321	5.11704e-10	6.25287e-08	protein_coding	thymidylate synthetase		No	No	No	No	No	No
HIST1H3D	HIST1H3D	2.24959	3.45904	1.20945	1.08373	10.1309	0.00145802	0.0162874	protein_coding	histone cluster 1 H3 family member d		No	No	No	No	No	No
AHCYL2	AHCYL2	-0.659771	0.548608	1.20838	3.21553	19.3455	1.09078e-05	0.000308671	protein_coding	adenosylhomocysteinase like 2		No	No	No	No	No	No
ARHGEF40	ARHGEF40	-0.392067	0.816147	1.20821	4.09813	39.4849	3.30613e-10	4.26623e-08	protein_coding	Rho guanine nucleotide exchange factor 40		No	No	No	No	No	No
RP11-644F5.11	RP11-644F5.11	-0.380627	0.827	1.20763	1.09671	12.3543	0.000439963	0.00634192	antisense	ENSG00000258056		No	No	No	No	No	No
RHOB	RHOB	0.314865	1.51937	1.2045	1.6446	10.8386	0.00099406	0.01216	protein_coding	ras homolog family member B		No	No	No	No	No	No
TMEM132A	TMEM132A	0.180256	1.38336	1.2031	3.16376	13.9922	0.000183573	0.00322553	protein_coding	transmembrane protein 132A		No	No	No	No	No	No
P3H4	P3H4	-1.78111	-0.578426	1.20269	4.03421	12.5793	0.000390036	0.00581988	protein_coding	prolyl 3-hydroxylase family member 4 (non-enzymatic)		No	No	No	No	No	No
SMOC1	SMOC1	-1.08662	0.116006	1.20262	3.94311	11.2423	0.00079952	0.0102108	protein_coding	SPARC related modular calcium binding 1		No	No	No	No	No	No
TTC22	TTC22	-1.00481	0.197061	1.20187	2.47365	11.4563	0.000712503	0.00936027	protein_coding	tetratricopeptide repeat domain 22		No	No	No	No	No	No
B3GNT2	B3GNT2	-0.713185	0.488474	1.20166	5.69265	14.0198	0.000180895	0.00318541	protein_coding	UDP-GlcNAc:betaGal beta-1,3-N-acetylglucosaminyltransferase 2		No	No	No	No	No	No
ATPAF1	ATPAF1	-1.3498	-0.149864	1.19993	3.19153	16.885	3.97143e-05	0.000935171	protein_coding	ATP synthase mitochondrial F1 complex assembly factor 1		No	No	No	No	No	No
IBA57	IBA57	-1.26686	-0.0677515	1.19911	2.99643	15.0269	0.000105989	0.00209511	protein_coding	IBA57 homolog, iron-sulfur cluster assembly		No	No	No	No	No	No
WWC2	WWC2	-0.213295	0.981334	1.19463	3.93283	23.598	1.18709e-06	5.03889e-05	protein_coding	WW and C2 domain containing 2		No	No	No	No	No	No
SHISA2	SHISA2	2.23334	3.42644	1.1931	2.84541	11.6508	0.000641741	0.00855478	protein_coding	shisa family member 2		No	No	No	No	No	No
SQSTM1	SQSTM1	0.782425	1.97253	1.1901	9.7095	83.8752	5.27017e-20	4.4741e-17	protein_coding	sequestosome 1		No	No	No	No	Yes	No
CD83	CD83	1.1288	2.3181	1.1893	4.01765	31.2506	2.26775e-08	1.6403e-06	protein_coding	CD83 molecule		No	No	No	No	No	No
HIST1H3H	HIST1H3H	0.0815804	1.26855	1.18697	1.24655	9.22929	0.00238174	0.0233825	protein_coding	histone cluster 1 H3 family member h		No	No	No	No	No	No
ELF3	ELF3	1.29276	2.47793	1.18517	1.76539	8.63548	0.00329679	0.0295101	protein_coding	E74 like ETS transcription factor 3		No	No	No	No	No	Yes
PLCXD2	PLCXD2	1.07189	2.25682	1.18492	4.28972	29.5393	5.4795e-08	3.54957e-06	protein_coding	phosphatidylinositol specific phospholipase C X domain containing 2		No	No	No	No	No	No
SLC6A6	SLC6A6	0.894876	2.07553	1.18065	5.67511	53.4246	2.68713e-13	6.79296e-11	protein_coding	solute carrier family 6 member 6		No	No	No	No	No	No
TSC22D2	TSC22D2	0.309559	1.48833	1.17877	5.39561	35.6482	2.36367e-09	2.29675e-07	protein_coding	TSC22 domain family member 2		No	No	No	No	No	Yes
EGLN3	EGLN3	2.06383	3.2425	1.17867	1.79823	9.16095	0.00247234	0.0240379	protein_coding	egl-9 family hypoxia inducible factor 3		No	No	No	No	No	No
MAP2K5	MAP2K5	-1.56128	-0.386024	1.17526	3.80677	18.0593	2.14135e-05	0.000549126	protein_coding	mitogen-activated protein kinase kinase 5		No	No	No	No	Yes	No
MCUR1	MCUR1	-1.37832	-0.203205	1.17511	3.85111	21.5209	3.49996e-06	0.000123263	protein_coding	mitochondrial calcium uniporter regulator 1		No	No	No	No	No	No
EDN1	EDN1	1.94358	3.11733	1.17375	5.61695	51.4094	7.49777e-13	1.75274e-10	protein_coding	endothelin 1		No	No	Yes	No	Yes	No
LINC00973	LINC00973	2.0518	3.22016	1.16836	-0.476921	12.9122	0.000326445	0.00506509	lincRNA	long intergenic non-protein coding RNA 973		No	No	No	No	No	No
MEST	MEST	-0.768613	0.399729	1.16834	5.91738	40.2743	2.20696e-10	2.89417e-08	protein_coding	mesoderm specific transcript		No	No	No	No	No	No
PTGER4	PTGER4	0.624797	1.78919	1.16439	3.84046	12.7892	0.000348632	0.00532018	protein_coding	prostaglandin E receptor 4		No	No	No	No	No	No
HIST3H2A	HIST3H2A	1.15	2.31281	1.16281	2.45836	15.7698	7.1535e-05	0.00151425	protein_coding	histone cluster 3 H2A		No	No	No	No	No	No
HCG11	HCG11	-1.25164	-0.090088	1.16155	2.1194	7.51316	0.00612498	0.0466018	lincRNA	HLA complex group 11 (non-protein coding)		No	No	No	No	No	No
SDK1	SDK1	-0.68478	0.475472	1.16025	1.44542	7.74112	0.00539774	0.042554	protein_coding	sidekick cell adhesion molecule 1		No	No	No	No	No	No
TYSND1	TYSND1	-0.895487	0.263969	1.15946	4.72167	27.624	1.47342e-07	8.13914e-06	protein_coding	trypsin domain containing 1		No	No	No	No	No	No
CNTNAP3B	CNTNAP3B	-0.805748	0.351635	1.15738	3.05519	20.5743	5.73617e-06	0.00018267	protein_coding	contactin associated protein like 3B		No	No	No	No	No	No
XXYLT1	XXYLT1	-0.916016	0.238432	1.15445	2.70454	12.8023	0.000346197	0.00529806	protein_coding	xyloside xylosyltransferase 1		No	No	No	No	No	No
TRIM11	TRIM11	-0.368661	0.785099	1.15376	5.15886	38.6869	4.97545e-10	6.12626e-08	protein_coding	tripartite motif containing 11		No	No	No	No	No	No
HOTAIRM1_5	HOTAIRM1_5	-0.0654448	1.0882	1.15364	1.93594	13.8517	0.00019782	0.00339894	misc_RNA	ENSG00000277694		No	No	No	No	No	No
ANKLE1	ANKLE1	0.608696	1.76153	1.15284	2.72721	11.143	0.000843511	0.0106296	protein_coding	ankyrin repeat and LEM domain containing 1		No	No	No	No	No	No
TPRA1	TPRA1	-0.378329	0.774201	1.15253	4.33288	32.6721	1.09093e-08	8.66834e-07	protein_coding	transmembrane protein adipocyte associated 1		No	No	No	No	No	No
FBXO10	FBXO10	0.184641	1.33438	1.14974	2.55994	8.00717	0.00465926	0.0382074	protein_coding	F-box protein 10		No	No	No	No	No	No
CIITA	CIITA	-0.90898	0.239591	1.14857	2.13022	11.1822	0.000825861	0.0104808	protein_coding	class II major histocompatibility complex transactivator		No	No	No	No	Yes	No
DOHH	DOHH	-0.190738	0.957225	1.14796	3.50785	17.3886	3.04655e-05	0.000743433	protein_coding	deoxyhypusine hydroxylase		No	No	No	No	No	No
TMEM125	TMEM125	1.21307	2.35992	1.14685	2.64999	12.163	0.000487461	0.00686103	protein_coding	transmembrane protein 125		No	No	No	No	No	No
CTH	CTH	-0.524445	0.621892	1.14634	5.33958	42.953	5.60702e-11	8.69627e-09	protein_coding	cystathionine gamma-lyase		No	No	No	No	No	No
ADTRP	ADTRP	-1.05484	0.091292	1.14613	2.78458	17.0308	3.67793e-05	0.000880194	protein_coding	androgen dependent TFPI regulating protein		No	No	No	No	No	No
GPR157	GPR157	-0.9441	0.199477	1.14358	2.81616	10.6863	0.00107935	0.0129634	protein_coding	G protein-coupled receptor 157		No	No	No	No	No	No
LINC-PINT	LINC-PINT	0.200652	1.34265	1.142	3.73915	12.4262	0.000423355	0.00616867	antisense	long intergenic non-protein coding RNA, p53 induced transcript		No	No	No	No	No	No
LAMA2	LAMA2	2.00085	3.14163	1.14078	3.41743	22.4804	2.12304e-06	8.15855e-05	protein_coding	laminin subunit alpha 2		No	No	No	No	No	No
KLF11	KLF11	-0.011871	1.12289	1.13476	1.62024	10.235	0.001378	0.0156749	protein_coding	Kruppel like factor 11		No	No	No	No	No	Yes
ZNF580	ZNF580	-1.5074	-0.373534	1.13386	2.08586	7.72889	0.00543442	0.0428014	protein_coding	zinc finger protein 580		No	No	No	No	No	No
HSPB8	HSPB8	0.084958	1.21724	1.13228	2.55267	11.5769	0.000667746	0.00885752	protein_coding	heat shock protein family B (small) member 8		No	No	No	No	Yes	No
RASA4	RASA4	-1.01212	0.11971	1.13183	3.09884	15.6917	7.45521e-05	0.00155931	protein_coding	RAS p21 protein activator 4		No	No	No	No	No	No
LATS2	LATS2	0.627716	1.75514	1.12742	2.55814	12.9905	0.000313067	0.00492181	protein_coding	large tumor suppressor kinase 2		No	No	No	No	Yes	No
PALLD	PALLD	-0.717425	0.408215	1.12564	6.45528	20.6835	5.41819e-06	0.00017511	protein_coding	palladin, cytoskeletal associated protein		No	No	No	No	No	No
RP11-311C24.1	RP11-311C24.1	0.299278	1.42239	1.12311	1.58241	15.5373	8.08948e-05	0.00166433	3prime_overlapping_ncRNA	ENSG00000260772		No	No	No	No	No	No
NDRG2	NDRG2	-0.0855689	1.03726	1.12282	4.19678	25.4259	4.59705e-07	2.25381e-05	protein_coding	NDRG family member 2		No	No	No	No	No	No
HIST2H2BE	HIST2H2BE	1.18985	2.31106	1.12121	4.39674	20.0183	7.67044e-06	0.000231693	protein_coding	histone cluster 2 H2B family member e		No	No	No	No	No	No
ERO1B	ERO1B	1.17206	2.29309	1.12103	3.99268	27.8022	1.3437e-07	7.55035e-06	protein_coding	endoplasmic reticulum oxidoreductase 1 beta		No	No	No	No	No	No
CRY1	CRY1	0.233928	1.35493	1.121	5.40473	36.7257	1.35977e-09	1.45955e-07	protein_coding	cryptochrome circadian clock 1		No	No	No	No	No	No
STARD13	STARD13	0.995727	2.11572	1.11999	4.41954	25.8603	3.67042e-07	1.85592e-05	protein_coding	StAR related lipid transfer domain containing 13		No	No	No	No	No	No
WDR5	WDR5	-0.950598	0.16419	1.11479	4.8009	28.6051	8.87492e-08	5.26296e-06	protein_coding	WD repeat domain 5		No	No	No	No	No	No
TYW1B	TYW1B	-0.135112	0.978472	1.11358	1.98877	12.8765	0.00033273	0.00513769	protein_coding	tRNA-yW synthesizing protein 1 homolog B		No	No	No	No	No	No
ELAVL1	ELAVL1	-0.494291	0.618157	1.11245	3.60884	12.4512	0.000417732	0.00610327	protein_coding	ELAV like RNA binding protein 1		No	No	No	No	No	No
TMEM181	TMEM181	-1.04392	0.0685251	1.11244	5.00038	17.768	2.49551e-05	0.00062504	protein_coding	transmembrane protein 181		No	No	No	No	No	No
CLDN11	CLDN11	0.419315	1.53176	1.11244	3.68046	21.4108	3.70672e-06	0.000128966	protein_coding	claudin 11		No	No	No	No	No	No
GFER	GFER	-0.990589	0.120223	1.11081	1.81809	9.87604	0.00167445	0.0178985	protein_coding	growth factor, augmenter of liver regeneration		No	No	No	No	No	No
SNHG20	SNHG20	-0.456829	0.65396	1.11079	2.1231	14.0839	0.000174836	0.00310584	processed_transcript	small nucleolar RNA host gene 20		No	No	No	No	No	No
RP5-1033H22.2	RP5-1033H22.2	-0.125813	0.981985	1.1078	2.26199	8.69796	0.00318566	0.0288841	antisense	ENSG00000224093		No	No	No	No	No	No
GPR176	GPR176	0.857957	1.96571	1.10775	6.82311	56.6944	5.09084e-14	1.52065e-11	protein_coding	G protein-coupled receptor 176		No	No	No	No	No	No
SEMA3E	SEMA3E	0.356535	1.46359	1.10705	3.02962	13.2647	0.000270449	0.00439752	protein_coding	semaphorin 3E		No	No	No	No	No	No
TMEM129	TMEM129	-1.61288	-0.506367	1.10651	3.63887	10.4416	0.00123209	0.014422	protein_coding	transmembrane protein 129		No	No	No	No	No	No
PDLIM2	PDLIM2	-0.364968	0.736241	1.10121	5.70609	22.3799	2.23701e-06	8.49258e-05	protein_coding	PDZ and LIM domain 2		No	No	No	No	No	No
BCL7B	BCL7B	-0.460415	0.640703	1.10112	3.66795	16.7208	4.33034e-05	0.00100501	protein_coding	BCL tumor suppressor 7B		No	No	No	No	No	No
HSPA5	HSPA5	2.22806	3.32894	1.10088	12.7663	49.5167	1.96691e-12	4.06746e-10	protein_coding	heat shock protein family A (Hsp70) member 5		No	No	No	No	Yes	No
JUN	JUN	1.64849	2.74886	1.10037	7.61482	28.7259	8.33815e-08	4.98127e-06	protein_coding	Jun proto-oncogene, AP-1 transcription factor subunit		No	No	No	No	No	Yes
ADM2	ADM2	-1.11219	-0.0133128	1.09888	1.60934	7.80828	0.00520073	0.0414056	protein_coding	adrenomedullin 2		No	No	No	No	No	No
CRTC2	CRTC2	0.621959	1.71837	1.09641	4.2162	32.2794	1.33524e-08	1.02073e-06	protein_coding	CREB regulated transcription coactivator 2		No	No	No	No	No	Yes
BAG3	BAG3	0.209897	1.30616	1.09626	5.99521	51.7584	6.27669e-13	1.48887e-10	protein_coding	BCL2 associated athanogene 3		No	No	No	No	No	No
D2HGDH	D2HGDH	-1.2859	-0.193419	1.09248	2.58905	8.7788	0.00304752	0.0279616	protein_coding	D-2-hydroxyglutarate dehydrogenase		No	No	No	No	No	No
CTD-3099C6.9	CTD-3099C6.9	0.0370598	1.12686	1.0898	3.17096	16.6146	4.57972e-05	0.00105229	sense_intronic	ENSG00000269825		No	No	No	No	No	No
GLT8D2	GLT8D2	-1.23596	-0.146438	1.08953	2.33334	10.7627	0.00103569	0.0125042	protein_coding	glycosyltransferase 8 domain containing 2		No	No	No	No	No	No
MSRA	MSRA	-1.47389	-0.385929	1.08796	2.56752	9.16104	0.00247222	0.0240379	protein_coding	methionine sulfoxide reductase A		No	No	No	No	No	No
GXYLT1	GXYLT1	-0.859803	0.227305	1.08711	3.23229	13.3272	0.00026158	0.00429225	protein_coding	glucoside xylosyltransferase 1		No	No	No	No	No	No
ANKRD33B	ANKRD33B	0.164849	1.25171	1.08686	2.61091	16.2234	5.6293e-05	0.00124001	protein_coding	ankyrin repeat domain 33B		No	No	No	No	No	No
TFAP2C	TFAP2C	-0.102369	0.984428	1.0868	3.15891	17.7133	2.56825e-05	0.000638303	protein_coding	transcription factor AP-2 gamma		No	No	No	No	No	Yes
PPP1R15A	PPP1R15A	0.998474	2.08453	1.08606	8.3009	57.0335	4.28447e-14	1.30393e-11	protein_coding	protein phosphatase 1 regulatory subunit 15A		No	No	No	No	No	No
TMEM185B	TMEM185B	-0.809967	0.275374	1.08534	2.62039	12.4565	0.000416536	0.00610238	protein_coding	transmembrane protein 185B		No	No	No	No	No	No
PAK4	PAK4	-0.407496	0.675703	1.0832	2.78758	10.5339	0.00117203	0.0139206	protein_coding	p21 (RAC1) activated kinase 4		No	No	No	No	Yes	No
GTF2IP1	GTF2IP1	-1.14009	-0.0571602	1.08293	6.22549	26.806	2.24938e-07	1.2054e-05	transcribed_unprocessed_pseudogene	general transcription factor IIi pseudogene 1		No	No	No	No	No	No
SIX4	SIX4	0.424157	1.50699	1.08283	3.47962	17.0731	3.59675e-05	0.000867199	protein_coding	SIX homeobox 4		No	No	No	No	No	Yes
SRSF9	SRSF9	-0.924964	0.15704	1.082	4.24426	22.5135	2.08673e-06	8.05236e-05	protein_coding	serine and arginine rich splicing factor 9		No	No	No	No	No	No
HIST2H4A	HIST2H4A	0.777204	1.85888	1.08167	4.87957	33.5591	6.91316e-09	5.80777e-07	protein_coding	histone cluster 2 H4 family member a		No	No	No	No	No	No
CSRP2	CSRP2	0.744126	1.82563	1.0815	4.16771	21.562	3.42565e-06	0.000121175	protein_coding	cysteine and glycine rich protein 2		No	No	No	No	No	Yes
KDSR	KDSR	-0.429683	0.651395	1.08108	6.82968	45.9705	1.20047e-11	2.05995e-09	protein_coding	3-ketodihydrosphingosine reductase		No	No	No	No	No	No
SCHIP1	SCHIP1	0.223863	1.30462	1.08076	2.68245	13.0051	0.000310637	0.00489792	protein_coding	schwannomin interacting protein 1		No	No	No	No	No	No
DRAM1	DRAM1	0.263458	1.34173	1.07827	6.47313	40.6059	1.86245e-10	2.48275e-08	protein_coding	DNA damage regulated autophagy modulator 1		No	No	No	No	No	No
TNIP2	TNIP2	-0.579331	0.498257	1.07759	4.24905	19.3851	1.06838e-05	0.000304021	protein_coding	TNFAIP3 interacting protein 2		No	No	No	No	No	No
RP11-449P15.2	RP11-449P15.2	-0.682263	0.394023	1.07629	-0.20602	9.42105	0.00214509	0.0217203	antisense	ENSG00000273151		No	No	No	No	No	No
HIST2H4B	HIST2H4B	0.742643	1.81877	1.07613	4.81976	34.6874	3.87127e-09	3.39367e-07	protein_coding	histone cluster 2 H4 family member b		No	No	No	No	No	No
SLC4A7	SLC4A7	-0.215176	0.859918	1.07509	5.19782	21.7986	3.02826e-06	0.000108066	protein_coding	solute carrier family 4 member 7		No	No	No	No	No	No
ZNF697	ZNF697	0.467673	1.54188	1.0742	2.33893	8.0122	0.00464633	0.0381207	protein_coding	zinc finger protein 697		No	No	No	No	No	No
EGR1	EGR1	-1.36722	-0.296147	1.07108	4.40254	22.1888	2.4711e-06	9.12101e-05	protein_coding	early growth response 1		No	No	No	No	Yes	Yes
FCMR	FCMR	-0.459707	0.609139	1.06885	1.15434	7.39631	0.00653579	0.048595	protein_coding	Fc fragment of IgM receptor		No	No	No	No	No	No
HIST1H2AC	HIST1H2AC	0.736584	1.80491	1.06833	5.96831	51.8812	5.89616e-13	1.43236e-10	protein_coding	histone cluster 1 H2A family member c		No	No	No	No	No	No
IL6R	IL6R	-0.142113	0.924822	1.06694	3.9322	18.523	1.6787e-05	0.000448301	protein_coding	interleukin 6 receptor		No	No	No	Yes	No	No
SLAIN2	SLAIN2	-0.413994	0.652767	1.06676	5.98358	29.6434	5.19286e-08	3.40491e-06	protein_coding	SLAIN motif family member 2		No	No	No	No	No	No
PLOD2	PLOD2	-0.0827283	0.983265	1.06599	6.21187	34.3625	4.57444e-09	3.92477e-07	protein_coding	procollagen-lysine,2-oxoglutarate 5-dioxygenase 2		No	No	No	No	No	No
BRPF3	BRPF3	0.237905	1.3032	1.0653	2.46904	13.1134	0.000293184	0.00468223	protein_coding	bromodomain and PHD finger containing 3		No	No	No	No	No	No
ST6GALNAC5	ST6GALNAC5	0.824081	1.8876	1.06352	5.54472	37.2803	1.02313e-09	1.12265e-07	protein_coding	ST6 N-acetylgalactosaminide alpha-2,6-sialyltransferase 5		No	No	No	No	No	No
ROBO4	ROBO4	0.198676	1.26217	1.0635	1.40301	7.50627	0.00614844	0.0466483	protein_coding	roundabout guidance receptor 4		No	No	No	No	No	No
RBPMS	RBPMS	-1.22647	-0.163209	1.06327	1.87781	8.83145	0.00296082	0.0273842	protein_coding	RNA binding protein with multiple splicing		No	No	No	No	No	No
HDAC9	HDAC9	1.44498	2.50814	1.06316	6.89605	25.8985	3.59842e-07	1.83099e-05	protein_coding	histone deacetylase 9		No	No	No	No	No	No
PTPRG	PTPRG	-0.629123	0.432536	1.06166	4.50639	16.665	4.45971e-05	0.00102965	protein_coding	protein tyrosine phosphatase, receptor type G		No	No	No	No	No	No
CPSF4	CPSF4	-0.313903	0.747344	1.06125	3.96404	20.7523	5.22688e-06	0.000170667	protein_coding	cleavage and polyadenylation specific factor 4		No	No	No	No	No	No
MIR4435-2HG	MIR4435-2HG	0.367849	1.42455	1.0567	4.7705	29.1816	6.59009e-08	4.08839e-06	lincRNA	MIR4435-2 host gene		No	No	No	No	No	No
DONSON	DONSON	-0.327854	0.728465	1.05632	3.39137	13.0926	0.000296458	0.00471121	protein_coding	downstream neighbor of SON		No	No	No	No	No	No
NR1D1	NR1D1	1.52459	2.58082	1.05623	5.90934	42.7421	6.24544e-11	9.50368e-09	protein_coding	nuclear receptor subfamily 1 group D member 1		No	No	No	No	No	Yes
GULP1	GULP1	0.285694	1.34175	1.05606	4.43701	25.4878	4.45184e-07	2.19597e-05	protein_coding	GULP, engulfment adaptor PTB domain containing 1		No	No	No	No	No	No
SH3BP4	SH3BP4	-0.348374	0.707447	1.05582	5.43052	44.4148	2.65666e-11	4.37265e-09	protein_coding	SH3 domain binding protein 4		No	No	No	No	No	No
THRA	THRA	0.935564	1.9883	1.05274	3.58646	19.4348	1.04093e-05	0.000298758	protein_coding	thyroid hormone receptor, alpha		No	No	No	No	No	Yes
ADAMTS1	ADAMTS1	2.31448	3.36618	1.0517	8.36004	23.7275	1.10982e-06	4.78649e-05	protein_coding	ADAM metallopeptidase with thrombospondin type 1 motif 1		No	No	No	No	No	No
STC2	STC2	-0.711499	0.33856	1.05006	7.03178	48.9471	2.62956e-12	5.11022e-10	protein_coding	stanniocalcin 2		No	No	No	No	No	No
ZNF582	ZNF582	-0.0753429	0.974353	1.0497	2.15406	10.5277	0.00117597	0.0139268	protein_coding	zinc finger protein 582		No	No	No	No	No	No
TMEM27	TMEM27	2.81836	3.868	1.04963	2.80863	11.5834	0.000665443	0.00884036	protein_coding	transmembrane protein 27		No	No	No	No	No	No
RP11-2E11.6	RP11-2E11.6	-0.698895	0.349688	1.04858	0.527012	20.5448	5.82509e-06	0.000183872	antisense	ENSG00000270823		No	No	No	No	No	No
LURAP1L	LURAP1L	-0.229794	0.818627	1.04842	4.19547	21.4047	3.71856e-06	0.000128966	protein_coding	leucine rich adaptor protein 1 like		No	No	No	No	No	No
TP53BP2	TP53BP2	0.118723	1.1659	1.04718	3.4625	11.5646	0.000672187	0.00890178	protein_coding	tumor protein p53 binding protein 2		No	No	No	No	No	No
TMEM259	TMEM259	-0.427909	0.618911	1.04682	3.13742	13.9601	0.000186736	0.00326852	protein_coding	transmembrane protein 259		No	No	No	No	No	No
KLHL24	KLHL24	-0.136882	0.909242	1.04612	4.84847	20.0109	7.70023e-06	0.000232158	protein_coding	kelch like family member 24		No	No	No	No	No	No
GADD45B	GADD45B	0.754432	1.79949	1.04506	5.00508	33.1054	8.72968e-09	7.1116e-07	protein_coding	growth arrest and DNA damage inducible beta		No	No	No	No	Yes	No
LA16c-390E6.5	LA16c-390E6.5	0.313395	1.35703	1.04364	2.49494	12.707	0.000364293	0.0055226	antisense	ENSG00000261641		No	No	No	No	No	No
SNX18	SNX18	-0.949172	0.0933325	1.0425	1.89297	7.87658	0.00500792	0.0403284	protein_coding	sorting nexin 18		No	No	No	No	No	No
MAF1	MAF1	-0.704963	0.334927	1.03989	6.37013	18.7615	1.48128e-05	0.00040224	protein_coding	MAF1 homolog, negative regulator of RNA polymerase III		No	No	No	No	No	Yes
NID2	NID2	0.735825	1.77505	1.03922	3.29937	12.7267	0.000360473	0.00548014	protein_coding	nidogen 2		No	No	No	No	No	No
NEK7	NEK7	0.0721563	1.1091	1.03694	3.64968	10.2269	0.00138407	0.015711	protein_coding	NIMA related kinase 7		No	No	No	No	Yes	No
DDIT3	DDIT3	0.2698	1.30594	1.03614	6.77441	35.1885	2.99278e-09	2.83962e-07	protein_coding	DNA damage inducible transcript 3		No	No	No	No	No	Yes
KLHL2	KLHL2	-0.623758	0.408892	1.03265	1.92577	10.1571	0.00143745	0.0161801	protein_coding	kelch like family member 2		No	No	No	No	No	No
MAGEF1	MAGEF1	-0.277274	0.755155	1.03243	3.2621	16.5525	4.73219e-05	0.00107811	protein_coding	MAGE family member F1		No	No	No	No	No	No
NEDD9	NEDD9	1.45887	2.49109	1.03222	4.95156	31.8577	1.65893e-08	1.23311e-06	protein_coding	neural precursor cell expressed, developmentally down-regulated 9		No	No	No	No	No	No
GTF2IP4	GTF2IP4	-1.08202	-0.0514694	1.03055	6.07413	24.3164	8.17398e-07	3.69317e-05	transcribed_processed_pseudogene	general transcription factor IIi pseudogene 4		No	No	No	No	No	No
FOLR3	FOLR3	-0.423738	0.605844	1.02958	2.17393	8.5422	0.00347007	0.0306352	protein_coding	folate receptor 3		No	No	No	No	No	No
MMRN2	MMRN2	-0.80644	0.223136	1.02958	2.63201	14.5816	0.000134221	0.00250576	protein_coding	multimerin 2		No	No	No	No	No	No
SH2D3A	SH2D3A	-0.0991164	0.927903	1.02702	4.21481	22.3794	2.23766e-06	8.49258e-05	protein_coding	SH2 domain containing 3A		No	No	No	No	No	No
CLCN7	CLCN7	0.246664	1.2733	1.02663	3.92532	16.4586	4.97232e-05	0.0011233	protein_coding	chloride voltage-gated channel 7		No	No	No	No	No	No
SEPHS2	SEPHS2	-0.670977	0.354955	1.02593	5.15849	23.3348	1.36114e-06	5.65856e-05	protein_coding	selenophosphate synthetase 2		No	No	No	No	Yes	No
FTLP3	FTLP3	-0.270807	0.752715	1.02352	1.74137	10.0148	0.00155287	0.0170113	processed_pseudogene	ferritin light chain pseudogene 3		No	No	No	No	No	No
DDHD1	DDHD1	-0.288428	0.732579	1.02101	4.8415	24.4723	7.53871e-07	3.44474e-05	protein_coding	DDHD domain containing 1		No	No	No	No	No	No
FBXO31	FBXO31	-0.0756758	0.941576	1.01725	2.67931	10.4331	0.00123775	0.0144646	protein_coding	F-box protein 31		No	No	No	No	No	No
SMIM13	SMIM13	-0.376247	0.640738	1.01698	3.07789	10.8088	0.00101018	0.0122882	protein_coding	small integral membrane protein 13		No	No	No	No	No	No
TXNRD1	TXNRD1	1.33493	2.35158	1.01665	8.79438	39.3146	3.60733e-10	4.61795e-08	protein_coding	thioredoxin reductase 1		No	No	No	No	No	No
RP11-39C10.1	RP11-39C10.1	2.12876	3.14493	1.01618	2.87413	11.0704	0.000877157	0.0109509	processed_pseudogene	ENSG00000250746		No	No	No	No	No	No
IGF2BP2-AS1	IGF2BP2-AS1	-0.912079	0.103024	1.0151	1.2721	7.65844	0.00565075	0.0439261	antisense	IGF2BP2 antisense RNA 1		No	No	No	No	No	No
FAXC	FAXC	0.0626497	1.07638	1.01373	2.02214	10.0698	0.00150717	0.0166854	protein_coding	failed axon connections homolog		No	No	No	No	No	No
ZNF841	ZNF841	-0.738323	0.271703	1.01003	3.73379	13.1683	0.000284732	0.00457899	protein_coding	zinc finger protein 841		No	No	No	No	No	No
SAMD3	SAMD3	-0.23668	0.773196	1.00988	2.96232	15.3131	9.10839e-05	0.00183419	protein_coding	sterile alpha motif domain containing 3		No	No	No	No	No	No
AEBP1	AEBP1	0.941129	1.95019	1.00906	2.25037	10.422	0.00124525	0.0145025	protein_coding	AE binding protein 1		No	No	No	No	No	Yes
FNIP1	FNIP1	0.093234	1.1007	1.00747	5.67257	36.4769	1.5449e-09	1.61813e-07	protein_coding	folliculin interacting protein 1		No	No	No	No	No	No
TBC1D9	TBC1D9	0.0914467	1.09883	1.00739	3.36102	12.2736	0.000459402	0.00656347	protein_coding	TBC1 domain family member 9		No	No	No	No	No	No
JMY	JMY	-0.525978	0.480931	1.00691	2.79629	8.92449	0.00281372	0.0264483	protein_coding	junction mediating and regulatory protein, p53 cofactor		No	No	No	No	No	No
GADD45A	GADD45A	0.0555055	1.06148	1.00598	5.48895	35.1313	3.08204e-09	2.90721e-07	protein_coding	growth arrest and DNA damage inducible alpha		No	No	No	No	Yes	No
ZNF75D	ZNF75D	-0.727398	0.278343	1.00574	3.24739	13.1899	0.00028146	0.00455281	protein_coding	zinc finger protein 75D		No	No	No	No	No	Yes
MIR181A1HG	MIR181A1HG	-0.749069	0.248505	0.997575	1.9814	8.25305	0.00406836	0.0346293	lincRNA	MIR181A1 host gene		No	No	No	No	No	No
MTCH1	MTCH1	-0.379538	0.617889	0.997427	8.61414	25.2208	5.11288e-07	2.46919e-05	protein_coding	mitochondrial carrier 1		No	No	No	No	No	No
RP11-37C7.1	RP11-37C7.1	0.972038	1.96881	0.996774	5.91348	21.2966	3.93433e-06	0.000134166	processed_transcript	ENSG00000259580		No	No	No	No	No	No
RUNDC1	RUNDC1	-0.342922	0.652357	0.995279	2.53909	7.62426	0.00575883	0.0445044	protein_coding	RUN domain containing 1		No	No	No	No	No	No
STK17A	STK17A	-0.703715	0.28881	0.992525	5.77188	20.1719	7.07838e-06	0.000216239	protein_coding	serine/threonine kinase 17a		No	No	No	No	Yes	No
KRT80	KRT80	0.190385	1.18208	0.9917	2.71843	8.70662	0.00317056	0.0287633	protein_coding	keratin 80		No	No	No	No	No	No
SLC35G2	SLC35G2	0.326814	1.31728	0.990463	3.52884	16.8284	4.09172e-05	0.00096069	protein_coding	solute carrier family 35 member G2		No	No	No	No	No	No
LINC01006	LINC01006	-0.242681	0.746175	0.988857	2.18039	8.60843	0.0033461	0.0297862	lincRNA	long intergenic non-protein coding RNA 1006		No	No	No	No	No	No
GET4	GET4	-0.551571	0.436699	0.98827	5.20291	15.6016	7.81866e-05	0.00162102	protein_coding	golgi to ER traffic protein 4		No	No	No	No	No	No
TYMSOS	TYMSOS	-0.583233	0.404565	0.987798	2.28728	11.4493	0.000715211	0.0093715	processed_transcript	TYMS opposite strand		No	No	No	No	No	No
LETM1	LETM1	-0.424795	0.562967	0.987762	5.61594	26.9689	2.06759e-07	1.11539e-05	protein_coding	leucine zipper and EF-hand containing transmembrane protein 1		No	No	No	No	No	No
OLMALINC	OLMALINC	0.782291	1.76968	0.987389	3.24173	14.338	0.000152747	0.00278712	lincRNA	oligodendrocyte maturation-associated long intergenic non-coding RNA		No	No	No	No	No	No
LRP5	LRP5	0.158262	1.1442	0.985942	3.30278	16.664	4.46203e-05	0.00102965	protein_coding	LDL receptor related protein 5		No	No	No	No	Yes	No
AC037459.4	AC037459.4	-0.246915	0.738938	0.985853	4.69567	14.5054	0.000139761	0.00259121	protein_coding	ENSG00000248235		No	No	No	No	No	No
PAX8	PAX8	0.229841	1.21536	0.985516	2.343	11.1204	0.000853821	0.0107343	protein_coding	paired box 8		No	No	No	No	No	Yes
ELAVL2	ELAVL2	-0.808626	0.176178	0.984804	3.40085	14.6482	0.000129557	0.00244703	protein_coding	ELAV like RNA binding protein 2		No	No	No	No	No	No
INPP1	INPP1	-0.61259	0.370191	0.98278	4.46717	20.0323	7.61466e-06	0.00023044	protein_coding	inositol polyphosphate-1-phosphatase		No	No	No	No	No	No
HIST1H1C	HIST1H1C	1.45582	2.43546	0.979642	1.76474	9.33471	0.00224854	0.0224401	protein_coding	histone cluster 1 H1 family member c		No	No	No	No	No	No
PLD6	PLD6	0.761675	1.73948	0.977808	3.13739	14.079	0.000175287	0.00311044	protein_coding	phospholipase D family member 6		No	No	No	No	No	No
PTPN4	PTPN4	-0.872089	0.102793	0.974882	4.30178	17.6188	2.69908e-05	0.000668757	protein_coding	protein tyrosine phosphatase, non-receptor type 4		No	No	No	No	No	No
ANKRD54	ANKRD54	-0.453504	0.520097	0.973601	4.30086	12.753	0.00035543	0.00541367	protein_coding	ankyrin repeat domain 54		No	No	No	No	Yes	No
RP11-548K23.11	RP11-548K23.11	-0.293683	0.67953	0.973212	-0.103344	11.2408	0.000800179	0.0102111	protein_coding	ENSG00000249967		No	No	No	No	No	No
TNKS2	TNKS2	-0.361498	0.611594	0.973092	4.52605	14.566	0.000135332	0.00252359	protein_coding	tankyrase 2		No	No	No	No	No	No
PITPNC1	PITPNC1	-0.688884	0.284004	0.972889	3.55914	14.1495	0.000168841	0.00302265	protein_coding	phosphatidylinositol transfer protein, cytoplasmic 1		No	No	No	No	No	No
KDM5C	KDM5C	0.188834	1.16155	0.972712	4.91464	36.2384	1.74598e-09	1.77123e-07	protein_coding	lysine demethylase 5C		No	No	No	No	No	No
CD55	CD55	0.293162	1.26541	0.972244	6.45381	39.0321	4.16889e-10	5.26152e-08	protein_coding	CD55 molecule (Cromer blood group)		No	No	No	No	No	No
RP4-536B24.2	RP4-536B24.2	-0.887621	0.0831274	0.970748	4.2088	16.918	3.90305e-05	0.000921761	antisense	ENSG00000260466		No	No	No	No	No	No
MOXD1	MOXD1	-0.181199	0.78815	0.969349	2.38495	7.97406	0.00474524	0.038696	protein_coding	monooxygenase DBH like 1		No	No	No	No	No	No
SLC5A3	SLC5A3	0.400492	1.36917	0.968677	5.255	27.6375	1.46315e-07	8.11019e-06	protein_coding	solute carrier family 5 member 3		No	No	No	No	No	No
RRAS2	RRAS2	0.173404	1.14185	0.968444	5.23123	19.6728	9.19011e-06	0.000269521	protein_coding	RAS related 2		No	No	No	No	No	No
AC003075.4	AC003075.4	0.0237963	0.991443	0.967647	2.48733	7.43039	0.00641315	0.0479352	antisense	ENSG00000237773		No	No	No	No	No	No
TTLL12	TTLL12	-0.337428	0.628573	0.966	5.32495	18.8029	1.44948e-05	0.000395611	protein_coding	tubulin tyrosine ligase like 12		No	No	No	No	No	No
RP11-706O15.3	RP11-706O15.3	-0.536194	0.428819	0.965012	6.00268	14.7121	0.00012524	0.00238305	lincRNA	ENSG00000234449		No	No	No	No	No	No
ABCG2	ABCG2	0.522903	1.48761	0.964708	3.27488	11.1103	0.00085851	0.0107597	protein_coding	ATP binding cassette subfamily G member 2 (Junior blood group)		No	No	No	No	No	No
THAP9	THAP9	-0.312862	0.651765	0.964627	2.68732	8.91386	0.00283015	0.0265254	protein_coding	THAP domain containing 9		No	No	No	No	No	No
BOP1	BOP1	-0.454063	0.507125	0.961188	4.11503	11.8031	0.000591316	0.00800161	protein_coding	block of proliferation 1		No	No	No	No	No	No
PPP1CC	PPP1CC	-0.490342	0.469159	0.959501	5.99577	23.1638	1.48772e-06	6.0906e-05	protein_coding	protein phosphatase 1 catalytic subunit gamma		No	No	No	No	No	No
LPIN2	LPIN2	-0.210115	0.749037	0.959152	2.43966	7.46097	0.0063051	0.0474353	protein_coding	lipin 2		No	No	No	No	No	No
BAIAP2L1	BAIAP2L1	-0.926663	0.0296908	0.956354	5.92171	15.0978	0.000102085	0.00202537	protein_coding	BAI1 associated protein 2 like 1		No	No	No	No	No	No
SGK3	SGK3	0.547202	1.5032	0.956003	4.03294	22.2796	2.35694e-06	8.80033e-05	protein_coding	serum/glucocorticoid regulated kinase family member 3		No	No	No	No	Yes	No
TMEM110-MUSTN1	TMEM110-MUSTN1	-1.13113	-0.177758	0.953372	2.78692	9.94489	0.00161297	0.0174847	protein_coding	TMEM110-MUSTN1 readthrough		No	No	No	No	No	No
RP11-334L9.1	RP11-334L9.1	2.05931	3.01015	0.950845	5.05397	13.8756	0.000195322	0.00336956	processed_pseudogene	ENSG00000215895		No	No	No	No	No	No
RNF43	RNF43	1.05806	2.0072	0.949137	5.51691	31.507	1.98724e-08	1.45701e-06	protein_coding	ring finger protein 43		No	No	No	No	No	No
CLPTM1	CLPTM1	-0.00639998	0.941197	0.947597	6.09562	27.4319	1.62723e-07	8.89734e-06	protein_coding	CLPTM1, transmembrane protein		No	No	No	No	No	No
RP11-211G3.3	RP11-211G3.3	0.162469	1.10856	0.946088	-0.137596	10.3741	0.00127797	0.0148087	antisense	ENSG00000228804		No	No	No	No	No	No
SFPQ	SFPQ	-0.4894	0.454414	0.943814	5.6192	37.8083	7.80506e-10	9.12287e-08	protein_coding	splicing factor proline and glutamine rich		No	No	No	No	No	No
DOCK7	DOCK7	-0.367074	0.575653	0.942727	5.02487	16.2394	5.58214e-05	0.00123447	protein_coding	dedicator of cytokinesis 7		No	No	No	No	No	No
NR1D2	NR1D2	0.29344	1.2352	0.941759	3.88543	12.0481	0.000518462	0.00718453	protein_coding	nuclear receptor subfamily 1 group D member 2		No	No	No	No	No	Yes
EPHA2	EPHA2	0.350224	1.28998	0.939757	6.82582	29.0685	6.98639e-08	4.26272e-06	protein_coding	EPH receptor A2		No	No	No	No	Yes	No
RAB3B	RAB3B	-0.198945	0.740351	0.939296	5.63869	30.2066	3.88378e-08	2.66576e-06	protein_coding	RAB3B, member RAS oncogene family		No	No	No	No	No	No
PWWP2A	PWWP2A	-0.660214	0.27535	0.935564	2.33922	7.64846	0.00568208	0.0440701	protein_coding	PWWP domain containing 2A		No	No	No	No	No	No
UVRAG	UVRAG	-0.0938783	0.840997	0.934875	5.20858	29.0964	6.88636e-08	4.22346e-06	protein_coding	UV radiation resistance associated		No	No	No	No	Yes	No
TMEM110	TMEM110	-1.09558	-0.162703	0.932878	2.77393	9.75678	0.00178662	0.0187863	protein_coding	transmembrane protein 110		No	No	No	No	No	No
CLTB	CLTB	-0.863811	0.0674938	0.931304	4.76621	10.0131	0.00155432	0.0170113	protein_coding	clathrin light chain B		No	No	No	No	No	No
SPR	SPR	-0.450635	0.478339	0.928975	4.89483	12.5602	0.000394045	0.00585482	protein_coding	sepiapterin reductase		No	No	No	No	No	No
OSBPL10	OSBPL10	-0.392864	0.534828	0.927692	5.23012	22.3227	2.3047e-06	8.66545e-05	protein_coding	oxysterol binding protein like 10		No	No	No	No	No	No
BRI3	BRI3	-0.794733	0.131491	0.926224	4.61736	12.1877	0.000481059	0.00680999	protein_coding	brain protein I3		No	No	No	No	No	No
EPS8	EPS8	-0.490829	0.43286	0.92369	3.29441	12.7015	0.00036536	0.00553357	protein_coding	epidermal growth factor receptor pathway substrate 8		No	No	No	No	No	No
DGKD	DGKD	-0.0974603	0.824511	0.921971	3.33165	14.2716	0.000158232	0.0028705	protein_coding	diacylglycerol kinase delta		No	No	No	No	Yes	No
MIR221	MIR221	-0.783555	0.137269	0.920824	1.62135	7.98634	0.00471315	0.0385709	miRNA	microRNA 221		No	No	No	No	No	No
PTPRG-AS1	PTPRG-AS1	-0.833285	0.0870045	0.920289	2.45706	9.97486	0.00158692	0.0172762	processed_transcript	PTPRG antisense RNA 1		No	No	No	No	No	No
TMEM40	TMEM40	0.433908	1.35219	0.918284	7.2157	46.4796	9.25792e-12	1.62316e-09	protein_coding	transmembrane protein 40		No	No	No	No	No	No
TGFBR2	TGFBR2	-0.553814	0.363469	0.917283	6.09131	20.5824	5.71184e-06	0.00018267	protein_coding	transforming growth factor beta receptor 2		No	No	No	No	Yes	No
SLC36A4	SLC36A4	0.262141	1.17836	0.91622	3.16236	14.9693	0.000109277	0.00213912	protein_coding	solute carrier family 36 member 4		No	No	No	No	No	No
RP11-379H18.1	RP11-379H18.1	-0.487101	0.426973	0.914074	-0.191008	8.75642	0.00308515	0.0281786	antisense	ENSG00000271122		No	No	No	No	No	No
CTD-2369P2.12	CTD-2369P2.12	-0.0378098	0.875572	0.913382	2.95405	9.88789	0.0016637	0.0178785	protein_coding	ENSG00000267303		No	No	No	No	No	No
SLIT2	SLIT2	0.634257	1.54731	0.913054	4.94057	17.1042	3.53831e-05	0.000854387	protein_coding	slit guidance ligand 2		No	No	No	No	No	No
SLC19A2	SLC19A2	0.114845	1.02471	0.909866	5.00231	23.603	1.18401e-06	5.03889e-05	protein_coding	solute carrier family 19 member 2		No	No	No	No	No	No
FBLN2	FBLN2	-0.578905	0.330758	0.909663	3.24169	8.82399	0.00297296	0.027465	protein_coding	fibulin 2		No	No	No	No	No	No
STAC	STAC	0.865697	1.77461	0.90891	3.38057	10.1363	0.00145381	0.0162697	protein_coding	SH3 and cysteine rich domain		No	No	No	No	No	No
RP11-618G20.1	RP11-618G20.1	0.339071	1.24791	0.908844	3.25013	42.618	6.6543e-11	9.987e-09	processed_transcript	ENSG00000258964		No	No	No	No	No	No
SLC7A2	SLC7A2	0.32782	1.23631	0.908493	2.70552	12.2263	0.000471201	0.00669645	protein_coding	solute carrier family 7 member 2		No	No	No	No	No	No
SPNS1	SPNS1	0.218447	1.12587	0.907425	5.17405	16.7289	4.31195e-05	0.00100219	protein_coding	sphingolipid transporter 1 (putative)		No	No	No	No	No	No
SYBU	SYBU	-0.149253	0.756991	0.906243	4.20568	18.4298	1.76278e-05	0.000469979	protein_coding	syntabulin		No	No	No	No	No	No
TMEM80	TMEM80	-0.832209	0.0740328	0.906242	3.35833	16.0811	6.06872e-05	0.00132282	protein_coding	transmembrane protein 80		No	No	No	No	No	No
RP11-706O15.1	RP11-706O15.1	-0.497132	0.407949	0.905081	0.0571484	8.12063	0.00437644	0.0365836	lincRNA	ENSG00000205664		No	No	No	No	No	No
C8orf44-SGK3	C8orf44-SGK3	0.5873	1.49133	0.904027	3.96183	21.1208	4.31215e-06	0.000144906	protein_coding	C8orf44-SGK3 readthrough		No	No	No	No	No	No
FHL3	FHL3	-1.32144	-0.418318	0.903123	4.59741	15.5308	8.11708e-05	0.00166788	protein_coding	four and a half LIM domains 3		No	No	No	No	No	No
HES2	HES2	-1.43927	-0.536507	0.902766	5.98641	11.1564	0.000837438	0.0105794	protein_coding	hes family bHLH transcription factor 2		No	No	No	No	No	No
GSPT1	GSPT1	-0.0965884	0.805611	0.902199	5.58381	22.0597	2.64301e-06	9.60175e-05	protein_coding	G1 to S phase transition 1		No	No	No	No	No	No
ATP6V0A2	ATP6V0A2	-0.420942	0.479611	0.900553	3.45927	8.78123	0.00304347	0.0279403	protein_coding	ATPase H+ transporting V0 subunit a2		No	No	No	No	No	No
ZFYVE9	ZFYVE9	-1.0208	-0.121396	0.899401	4.88791	18.8005	1.45132e-05	0.000395611	protein_coding	zinc finger FYVE-type containing 9		No	No	No	No	No	No
MRPS6	MRPS6	0.126724	1.02602	0.899292	5.90683	32.5763	1.14603e-08	9.06152e-07	protein_coding	mitochondrial ribosomal protein S6		No	No	No	No	No	No
DNAJB9	DNAJB9	0.484973	1.38364	0.898665	6.42238	30.0414	4.22914e-08	2.87831e-06	protein_coding	DnaJ heat shock protein family (Hsp40) member B9		No	No	No	No	No	No
AKAP1	AKAP1	-0.394608	0.503448	0.898055	4.38432	19.0778	1.25497e-05	0.000350827	protein_coding	A-kinase anchoring protein 1		No	No	No	No	No	No
NEDD4L	NEDD4L	1.21412	2.10995	0.895823	7.3654	35.367	2.73078e-09	2.60636e-07	protein_coding	neural precursor cell expressed, developmentally down-regulated 4-like, E3 ubiquitin protein ligase		No	No	No	No	No	No
TMEM248	TMEM248	-0.248568	0.647185	0.895754	3.28485	7.39958	0.00652391	0.0485382	protein_coding	transmembrane protein 248		No	No	No	No	No	No
BHLHB9	BHLHB9	0.163976	1.05962	0.895643	3.35695	7.85144	0.00507804	0.0407506	protein_coding	basic helix-loop-helix family member b9		No	No	No	No	No	No
RP11-264B17.3	RP11-264B17.3	0.225976	1.12141	0.89543	6.72724	16.2958	5.41833e-05	0.00120882	processed_transcript	ENSG00000261067		No	No	No	No	No	No
PLCG1	PLCG1	-0.887212	0.00653668	0.893749	4.80578	12.6802	0.000369554	0.0055866	protein_coding	phospholipase C gamma 1		No	No	No	No	Yes	No
AP000320.7	AP000320.7	0.169682	1.06074	0.891054	4.68787	22.4217	2.18886e-06	8.34665e-05	processed_transcript	ENSG00000272657		No	No	No	No	No	No
SRP68	SRP68	-0.362875	0.527688	0.890564	6.34195	27.8434	1.31542e-07	7.52404e-06	protein_coding	signal recognition particle 68		No	No	No	No	No	No
CREBRF	CREBRF	0.51632	1.40665	0.890325	2.90337	9.99387	0.00157062	0.0171531	protein_coding	CREB3 regulatory factor		No	No	No	No	No	Yes
RFWD2	RFWD2	-0.575545	0.313792	0.889338	3.19212	7.59437	0.00585507	0.0451445	protein_coding	ring finger and WD repeat domain 2		No	No	No	No	No	No
RP11-438J1.1	RP11-438J1.1	0.139315	1.02861	0.889296	-0.0811166	8.88317	0.00287812	0.0267728	protein_coding	ENSG00000272410		No	No	No	No	No	No
KCNQ5	KCNQ5	-0.217735	0.670783	0.888517	2.94035	11.6784	0.000632302	0.00846716	protein_coding	potassium voltage-gated channel subfamily Q member 5		No	No	No	No	No	No
RP11-264B17.4	RP11-264B17.4	0.33924	1.22432	0.885083	2.13584	7.39982	0.00652305	0.0485382	antisense	ENSG00000260367		No	No	No	No	No	No
MAST2	MAST2	-0.336984	0.547693	0.884677	3.54392	14.0298	0.000179933	0.00317432	protein_coding	microtubule associated serine/threonine kinase 2		No	No	No	No	Yes	No
C12orf75	C12orf75	-0.982352	-0.0997694	0.882583	5.00625	10.8656	0.000979691	0.0120262	protein_coding	chromosome 12 open reading frame 75		No	No	No	No	No	No
CDC25A	CDC25A	0.17429	1.05621	0.88192	2.77813	8.15364	0.00429748	0.036047	protein_coding	cell division cycle 25A		No	No	No	No	Yes	No
DOCK9	DOCK9	0.10858	0.988676	0.880097	5.93044	21.875	2.91008e-06	0.00010431	protein_coding	dedicator of cytokinesis 9		No	No	No	No	No	No
YY1	YY1	-0.340789	0.537669	0.878458	4.84565	24.1944	8.70853e-07	3.9019e-05	protein_coding	YY1 transcription factor		No	No	No	No	No	Yes
YWHAH	YWHAH	-0.22822	0.64965	0.87787	4.63787	23.2656	1.41099e-06	5.82078e-05	protein_coding	tyrosine 3-monooxygenase/tryptophan 5-monooxygenase activation protein eta		No	No	No	No	No	No
MIR3658	MIR3658	-0.516264	0.360079	0.876344	2.52429	8.81117	0.00299393	0.027627	miRNA	microRNA 3658		No	No	No	No	No	No
DIAPH3	DIAPH3	0.52939	1.40419	0.874803	5.32013	21.6497	3.27258e-06	0.00011627	protein_coding	diaphanous related formin 3		No	No	No	No	No	No
NCF2	NCF2	1.12933	2.0026	0.873278	3.91554	16.3865	5.16522e-05	0.00116038	protein_coding	neutrophil cytosolic factor 2		No	No	No	No	No	No
AKR1C2	AKR1C2	-0.655131	0.216066	0.871197	4.33064	20.8426	4.98628e-06	0.000164813	protein_coding	aldo-keto reductase family 1 member C2		No	No	No	No	No	No
AC058791.1	AC058791.1	-0.702526	0.168097	0.870623	3.5495	12.1567	0.000489111	0.00687226	lincRNA	ENSG00000226380		No	No	No	No	No	No
PIAS2	PIAS2	-0.557336	0.313199	0.870535	4.10188	9.45165	0.00210959	0.0214686	protein_coding	protein inhibitor of activated STAT 2		No	No	No	No	No	No
RAB32	RAB32	-0.413399	0.455758	0.869158	4.54664	14.9886	0.000108164	0.00212767	protein_coding	RAB32, member RAS oncogene family		No	No	No	No	No	No
ABHD17B	ABHD17B	-0.570065	0.296453	0.866518	3.21127	7.47329	0.00626212	0.0472	protein_coding	abhydrolase domain containing 17B		No	No	No	No	No	No
DNAJA4	DNAJA4	0.63246	1.49822	0.865764	4.03382	18.5651	1.64197e-05	0.000439949	protein_coding	DnaJ heat shock protein family (Hsp40) member A4		No	No	No	No	No	No
RP11-507K12.1	RP11-507K12.1	-0.212395	0.652165	0.86456	0.727064	24.451	7.62236e-07	3.45361e-05	protein_coding	ENSG00000283321		No	No	No	No	No	No
STARD10	STARD10	-0.42592	0.438494	0.864415	2.88169	9.92398	0.0016314	0.0176252	protein_coding	StAR related lipid transfer domain containing 10		No	No	No	No	No	No
EDA2R	EDA2R	0.00354878	0.867462	0.863913	4.08261	21.6042	3.35121e-06	0.000118802	protein_coding	ectodysplasin A2 receptor		No	No	No	No	No	No
ARL5B	ARL5B	0.233179	1.09562	0.862437	5.79105	17.724	2.55388e-05	0.000636693	protein_coding	ADP ribosylation factor like GTPase 5B		No	No	No	No	No	No
RHPN2	RHPN2	0.970767	1.83135	0.860586	3.81017	15.9573	6.47858e-05	0.0014008	protein_coding	rhophilin Rho GTPase binding protein 2		No	No	No	No	No	No
MANF	MANF	1.39173	2.24997	0.858246	5.6878	18.9306	1.35561e-05	0.000374419	protein_coding	mesencephalic astrocyte derived neurotrophic factor		No	No	No	No	No	No
HOTAIRM1_4	HOTAIRM1_4	-0.162225	0.692422	0.854647	2.44897	10.5153	0.00118393	0.0139918	misc_RNA	ENSG00000274396		No	No	No	No	No	No
RAB22A	RAB22A	-1.18629	-0.334368	0.851923	3.83615	14.3861	0.0001489	0.00272928	protein_coding	RAB22A, member RAS oncogene family		No	No	No	No	No	No
CYP1A1	CYP1A1	0.373672	1.2221	0.848424	4.11311	11.3059	0.0007726	0.00996166	protein_coding	cytochrome P450 family 1 subfamily A member 1		No	No	No	No	No	No
PTGS2	PTGS2	1.11146	1.95952	0.84806	6.8029	20.9698	4.66584e-06	0.000155175	protein_coding	prostaglandin-endoperoxide synthase 2		No	No	No	No	No	No
ZSWIM6	ZSWIM6	0.0473985	0.895418	0.848019	3.08727	12.1326	0.000495469	0.00694949	protein_coding	zinc finger SWIM-type containing 6		No	No	No	No	No	No
PTK7	PTK7	-1.0462	-0.198943	0.847253	6.37902	22.7556	1.83967e-06	7.25524e-05	protein_coding	protein tyrosine kinase 7 (inactive)		No	No	No	No	Yes	No
DHX32	DHX32	-0.660849	0.185164	0.846014	5.29666	16.2215	5.635e-05	0.00124001	protein_coding	DEAH-box helicase 32 (putative)		No	No	No	No	No	No
NOM1	NOM1	0.00789584	0.853101	0.845205	4.08527	15.402	8.68957e-05	0.0017675	protein_coding	nucleolar protein with MIF4G domain 1		No	No	No	No	No	No
PRKY	PRKY	-0.609408	0.235729	0.845137	3.38627	15.4169	8.62148e-05	0.00176031	transcribed_unprocessed_pseudogene	protein kinase, Y-linked, pseudogene		No	No	No	No	Yes	No
ULBP1	ULBP1	-1.00874	-0.163731	0.84501	4.99596	24.292	8.27823e-07	3.72983e-05	protein_coding	UL16 binding protein 1		No	No	No	No	No	No
OSR2	OSR2	0.819856	1.66469	0.84483	4.15249	17.2177	3.3331e-05	0.000807251	protein_coding	odd-skipped related transciption factor 2		No	No	No	No	No	No
UTS2B	UTS2B	-0.0146801	0.829977	0.844657	2.36895	9.56972	0.00197813	0.020362	protein_coding	urotensin 2B		No	No	No	No	No	No
TRIP6	TRIP6	-0.636075	0.207369	0.843444	6.0777	12.1585	0.00048865	0.00687178	protein_coding	thyroid hormone receptor interactor 6		No	No	No	No	No	No
TIMM29	TIMM29	-0.255767	0.587188	0.842956	3.21407	10.1281	0.00146024	0.0163002	protein_coding	translocase of inner mitochondrial membrane 29		No	No	No	No	No	No
KLHL5	KLHL5	-0.750571	0.0919138	0.842485	3.99059	9.74942	0.00179379	0.0188249	protein_coding	kelch like family member 5		No	No	No	No	No	No
SPSB1	SPSB1	-0.742731	0.0992521	0.841983	2.54384	7.66466	0.0056313	0.0439018	protein_coding	splA/ryanodine receptor domain and SOCS box containing 1		No	No	No	No	No	No
NUDT4	NUDT4	-0.5378	0.303595	0.841395	4.48812	14.1411	0.000169598	0.00303283	protein_coding	nudix hydrolase 4		No	No	No	No	No	No
FADS3	FADS3	-1.24459	-0.404237	0.840349	3.28509	9.06737	0.00260211	0.0250239	protein_coding	fatty acid desaturase 3		No	No	No	No	No	No
RAD23B	RAD23B	-0.247858	0.592255	0.840113	4.50804	19.3845	1.06869e-05	0.000304021	protein_coding	RAD23 homolog B, nucleotide excision repair protein		No	No	No	No	No	No
AKR1C1	AKR1C1	-0.177458	0.660789	0.838247	4.70244	18.6403	1.57848e-05	0.000424349	protein_coding	aldo-keto reductase family 1 member C1		No	No	No	No	No	No
MFSD6	MFSD6	-0.595116	0.241295	0.836411	3.29938	8.20708	0.00417271	0.0353312	protein_coding	major facilitator superfamily domain containing 6		No	No	No	No	No	No
COL4A2-AS1	COL4A2-AS1	-0.388448	0.447628	0.836076	2.75948	9.5295	0.00202196	0.0206822	antisense	COL4A2 antisense RNA 1		No	No	No	No	No	No
SLC25A25	SLC25A25	0.176031	1.0117	0.835673	4.6965	18.336	1.85173e-05	0.000488923	protein_coding	solute carrier family 25 member 25		No	No	No	No	No	No
PLK2	PLK2	0.701784	1.53729	0.835504	9.58983	41.2686	1.32682e-10	1.8137e-08	protein_coding	polo like kinase 2		No	No	No	No	Yes	No
CCL20	CCL20	2.13872	2.97257	0.83385	3.73685	11.0193	0.000901683	0.0112137	protein_coding	C-C motif chemokine ligand 20		Yes	No	Yes	No	No	No
KCTD5	KCTD5	0.397691	1.22913	0.831444	4.51908	20.7857	5.1365e-06	0.000168741	protein_coding	potassium channel tetramerization domain containing 5		No	No	No	No	No	No
PGM5P2	PGM5P2	-0.043685	0.786833	0.830519	1.99536	7.39975	0.0065233	0.0485382	transcribed_unprocessed_pseudogene	phosphoglucomutase 5 pseudogene 2		No	No	No	No	No	No
SLC16A2	SLC16A2	-0.0693535	0.760732	0.830086	5.36567	27.8176	1.33308e-07	7.55035e-06	protein_coding	solute carrier family 16 member 2		No	No	No	No	No	No
NADK	NADK	-0.0969754	0.73117	0.828146	3.91346	18.1574	2.03382e-05	0.000529977	protein_coding	NAD kinase		No	No	No	No	Yes	No
FAM160B1	FAM160B1	-0.748169	0.0789455	0.827115	5.14436	12.1153	0.000500107	0.0070081	protein_coding	family with sequence similarity 160 member B1		No	No	No	No	No	No
AIFM2	AIFM2	0.182904	1.00764	0.824739	3.34337	13.6661	0.000218358	0.00368808	protein_coding	apoptosis inducing factor, mitochondria associated 2		No	No	No	No	No	No
ZNF667	ZNF667	-0.0304656	0.794151	0.824616	3.33052	11.8158	0.000587308	0.00795405	protein_coding	zinc finger protein 667		No	No	No	No	No	No
PPP3CC	PPP3CC	-0.114273	0.708233	0.822505	4.20671	8.4183	0.00371463	0.0322828	protein_coding	protein phosphatase 3 catalytic subunit gamma		No	No	No	No	No	No
BCL6	BCL6	0.40355	1.22539	0.821836	4.6759	21.1966	4.14507e-06	0.000140462	protein_coding	B-cell CLL/lymphoma 6		No	No	No	No	No	Yes
AKR1C3	AKR1C3	-0.586199	0.235574	0.821773	3.48659	9.66295	0.00188022	0.0195286	protein_coding	aldo-keto reductase family 1 member C3		No	No	No	No	No	No
RND3	RND3	0.372664	1.193	0.820339	8.00694	29.3547	6.0269e-08	3.83904e-06	protein_coding	Rho family GTPase 3		No	No	No	No	No	No
NEK6	NEK6	-0.796215	0.0238926	0.820108	5.68189	20.2399	6.83133e-06	0.000211091	protein_coding	NIMA related kinase 6		No	No	No	No	Yes	No
ATP8B1	ATP8B1	-0.839509	-0.0205373	0.818971	3.24303	9.92084	0.00163418	0.0176434	protein_coding	ATPase phospholipid transporting 8B1		No	No	No	No	No	No
RP11-525G13.2	RP11-525G13.2	-0.183277	0.63535	0.818627	0.150642	10.3238	0.00131328	0.015077	antisense	ENSG00000236364		No	No	No	No	No	No
TATDN2	TATDN2	0.229088	1.04756	0.818473	2.96355	10.2508	0.00136624	0.0155742	protein_coding	TatD DNase domain containing 2		No	No	No	No	No	No
AHR	AHR	-0.288076	0.529069	0.817145	6.35483	25.743	3.9003e-07	1.96599e-05	protein_coding	aryl hydrocarbon receptor		No	No	No	No	No	Yes
COL4A2	COL4A2	-0.452638	0.362825	0.815462	6.27218	22.714	1.87989e-06	7.35986e-05	protein_coding	collagen type IV alpha 2 chain		No	No	No	No	No	No
DDX59	DDX59	0.196046	1.01116	0.815114	4.62032	20.1964	6.98857e-06	0.000214011	protein_coding	DEAD-box helicase 59		No	No	No	No	No	No
LCAT	LCAT	0.648843	1.4634	0.814554	2.20931	8.25624	0.00406121	0.0345867	protein_coding	lecithin-cholesterol acyltransferase		No	No	No	No	No	No
ADRB2	ADRB2	0.895247	1.7096	0.814358	7.10012	29.3404	6.07159e-08	3.84058e-06	protein_coding	adrenoceptor beta 2		No	No	No	No	Yes	No
ATF3	ATF3	2.47074	3.28232	0.811576	6.34634	27.824	1.32867e-07	7.55035e-06	protein_coding	activating transcription factor 3		No	No	No	No	No	Yes
KTN1	KTN1	-0.440606	0.370923	0.81153	7.07709	22.2813	2.35492e-06	8.80033e-05	protein_coding	kinectin 1		No	No	No	No	No	No
LAPTM4B	LAPTM4B	-0.7056	0.102535	0.808135	6.59365	12.5179	0.000403077	0.00594843	protein_coding	lysosomal protein transmembrane 4 beta		No	No	No	No	No	No
GPRC5C	GPRC5C	0.021686	0.829734	0.808048	3.34649	10.7847	0.00102342	0.0123932	protein_coding	G protein-coupled receptor class C group 5 member C		No	No	No	No	No	No
FOXJ2	FOXJ2	-0.474243	0.333027	0.80727	4.28685	14.8083	0.000119013	0.00229079	protein_coding	forkhead box J2		No	No	No	No	No	Yes
ZNF180	ZNF180	-0.202022	0.605131	0.807153	3.75269	8.04177	0.00457108	0.0377337	protein_coding	zinc finger protein 180		No	No	No	No	No	No
NDST2	NDST2	-0.899787	-0.094736	0.805051	2.90146	7.49178	0.00619812	0.0469369	protein_coding	N-deacetylase and N-sulfotransferase 2		No	No	No	No	No	No
ZDHHC7	ZDHHC7	-0.425386	0.378838	0.804224	3.4673	8.99997	0.00269984	0.0255866	protein_coding	zinc finger DHHC-type containing 7		No	No	No	No	No	No
WWC1	WWC1	0.102447	0.90663	0.804183	2.69026	8.35523	0.00384579	0.0331725	protein_coding	WW and C2 domain containing 1		No	No	No	No	No	No
MAP3K7CL	MAP3K7CL	-0.0681261	0.736054	0.80418	3.94665	15.307	9.13776e-05	0.00183781	protein_coding	MAP3K7 C-terminal like		No	No	No	No	Yes	No
PROSER1	PROSER1	-0.295588	0.507891	0.803479	5.81811	24.6887	6.73769e-07	3.11401e-05	protein_coding	proline and serine rich 1		No	No	No	No	No	No
WDR66	WDR66	0.387	1.18807	0.801065	6.69201	29.6849	5.08299e-08	3.34647e-06	protein_coding	WD repeat domain 66		No	No	No	No	No	No
LINC01468	LINC01468	1.35842	2.15837	0.799955	0.740029	7.94086	0.00483309	0.0391836	lincRNA	long intergenic non-protein coding RNA 1468		No	No	No	No	No	No
CREB5	CREB5	0.620836	1.42028	0.799445	4.7484	19.4261	1.04566e-05	0.000299582	protein_coding	cAMP responsive element binding protein 5		No	No	No	No	No	Yes
H2AFJ	H2AFJ	-0.0542119	0.743686	0.797898	3.37954	7.71657	0.00547163	0.0429895	protein_coding	H2A histone family member J		No	No	No	No	No	No
STAG1	STAG1	-0.0551381	0.740908	0.796046	5.45887	18.7254	1.50955e-05	0.00040854	protein_coding	stromal antigen 1		No	No	No	No	No	No
C12orf76	C12orf76	-0.636461	0.158043	0.794505	2.71672	8.37744	0.00379908	0.0328605	protein_coding	chromosome 12 open reading frame 76		No	No	No	No	No	No
KLF3	KLF3	-0.882488	-0.0907746	0.791714	5.74056	16.0172	6.27693e-05	0.00136085	protein_coding	Kruppel like factor 3		No	No	No	No	No	Yes
PDIA4	PDIA4	1.55265	2.34249	0.789836	9.98917	45.1016	1.8707e-11	3.11076e-09	protein_coding	protein disulfide isomerase family A member 4		No	No	No	No	No	No
TERF2IP	TERF2IP	-0.00652326	0.780774	0.787298	5.28573	15.6664	7.55564e-05	0.00157255	protein_coding	TERF2 interacting protein		No	No	No	No	No	No
RP11-706O15.5	RP11-706O15.5	-0.276495	0.510541	0.787036	4.54217	8.71919	0.00314879	0.028614	lincRNA	ENSG00000205663		No	No	No	No	No	No
ELOVL4	ELOVL4	0.191099	0.978108	0.787009	4.22265	8.89411	0.00286093	0.026659	protein_coding	ELOVL fatty acid elongase 4		No	No	No	No	No	No
RUNX1	RUNX1	0.0700967	0.857017	0.786921	3.83342	14.8643	0.000115529	0.00224516	protein_coding	runt related transcription factor 1		No	No	No	No	No	Yes
BCAR3	BCAR3	-0.0840268	0.70018	0.784207	5.61553	29.581	5.36272e-08	3.48793e-06	protein_coding	breast cancer anti-estrogen resistance 3		No	No	No	No	No	No
MALT1	MALT1	-0.299457	0.482216	0.781673	4.5682	14.3994	0.000147851	0.00271622	protein_coding	MALT1 paracaspase		No	No	No	No	Yes	No
LINC01943	LINC01943	1.02868	1.80993	0.781246	-0.030832	8.53323	0.00348721	0.030737	lincRNA	long intergenic non-protein coding RNA 1943		No	No	No	No	No	No
WDR62	WDR62	0.134726	0.913443	0.778717	3.48189	9.06659	0.00260323	0.0250239	protein_coding	WD repeat domain 62		No	No	No	No	No	No
OSTM1	OSTM1	0.170174	0.948315	0.778141	6.90684	15.7325	7.29599e-05	0.00153235	protein_coding	osteopetrosis associated transmembrane protein 1		No	No	No	No	No	No
THY1	THY1	0.325728	1.10337	0.777638	4.34085	13.9144	0.000191324	0.00331833	protein_coding	Thy-1 cell surface antigen		No	No	No	No	Yes	No
SLC1A3	SLC1A3	0.756307	1.53331	0.777001	5.90847	22.3339	2.29126e-06	8.63507e-05	protein_coding	solute carrier family 1 member 3		No	No	No	No	No	No
S1PR1	S1PR1	1.43194	2.20893	0.776998	4.11608	14.1099	0.000172432	0.0030699	protein_coding	sphingosine-1-phosphate receptor 1		No	No	No	No	No	No
PI4K2A	PI4K2A	0.0509939	0.827892	0.776898	4.40349	12.247	0.000465996	0.00663417	protein_coding	phosphatidylinositol 4-kinase type 2 alpha		No	No	No	No	Yes	No
TBC1D4	TBC1D4	-0.296682	0.477606	0.774289	5.03626	15.4986	8.25655e-05	0.00169438	protein_coding	TBC1 domain family member 4		No	No	No	No	No	No
RPSAP52	RPSAP52	1.16655	1.93934	0.77279	4.51757	14.6761	0.000127657	0.00241679	transcribed_processed_pseudogene	ribosomal protein SA pseudogene 52		No	No	No	No	No	No
AP1S2	AP1S2	0.138215	0.910097	0.771882	3.6968	11.7982	0.00059288	0.00801605	protein_coding	adaptor related protein complex 1 sigma 2 subunit		No	No	No	No	No	No
CCDC50	CCDC50	-0.161218	0.609112	0.77033	6.85671	21.8803	2.90197e-06	0.000104251	protein_coding	coiled-coil domain containing 50		No	No	No	No	No	No
HNRNPAB	HNRNPAB	-0.577611	0.189995	0.767606	3.65036	11.4456	0.000716635	0.00937496	protein_coding	heterogeneous nuclear ribonucleoprotein A/B		No	No	No	No	No	Yes
MAP2K1	MAP2K1	-0.166548	0.599739	0.766287	4.34255	13.6287	0.000222754	0.00374664	protein_coding	mitogen-activated protein kinase kinase 1		No	No	No	No	Yes	No
ATAD3B	ATAD3B	0.432895	1.19884	0.765943	4.35236	14.0284	0.000180068	0.00317432	protein_coding	ATPase family, AAA domain containing 3B		No	No	No	No	No	No
SLC4A2	SLC4A2	-0.0336516	0.732055	0.765706	3.53416	12.446	0.00041889	0.00611465	protein_coding	solute carrier family 4 member 2		No	No	No	No	No	No
AFF1	AFF1	-0.082495	0.682388	0.764883	5.33279	18.6227	1.5931e-05	0.000427567	protein_coding	AF4/FMR2 family member 1		No	No	No	No	No	Yes
GABARAPL1	GABARAPL1	0.244139	1.00708	0.762938	5.35889	16.7828	4.19114e-05	0.000981176	protein_coding	GABA type A receptor associated protein like 1		No	No	No	No	No	No
CLU	CLU	-0.0928949	0.668518	0.761412	4.68044	12.5367	0.000399031	0.00589951	protein_coding	clusterin		No	No	No	No	Yes	No
CXCL1	CXCL1	4.38812	5.14559	0.757471	5.71678	11.9104	0.000558202	0.00765432	protein_coding	C-X-C motif chemokine ligand 1		Yes	No	Yes	No	No	No
KLC1	KLC1	-0.30284	0.454281	0.757121	6.60557	25.1953	5.18075e-07	2.48898e-05	protein_coding	kinesin light chain 1		No	No	No	No	No	No
HECA	HECA	-0.54587	0.211106	0.756976	3.88259	7.56285	0.00595835	0.0456571	protein_coding	hdc homolog, cell cycle regulator		No	No	No	No	No	No
EMC8	EMC8	-0.704927	0.0516107	0.756538	5.41549	9.61077	0.00193439	0.01995	protein_coding	ER membrane protein complex subunit 8		No	No	No	No	No	No
RP11-334E6.12	RP11-334E6.12	0.233135	0.988968	0.755834	2.14087	9.02464	0.00266365	0.0254078	sense_intronic	ENSG00000263873		No	No	No	No	No	No
CLCN5	CLCN5	-0.81075	-0.0553031	0.755447	2.74665	8.63721	0.00329365	0.0295101	protein_coding	chloride voltage-gated channel 5		No	No	No	No	No	No
SLC43A1	SLC43A1	-0.218307	0.536226	0.754533	3.44918	9.95235	0.00160644	0.0174451	protein_coding	solute carrier family 43 member 1		No	No	No	No	No	No
MAML2	MAML2	0.886554	1.64066	0.754103	2.95529	9.30603	0.00228401	0.0226854	protein_coding	mastermind like transcriptional coactivator 2		No	No	No	No	No	No
SRSF8	SRSF8	-0.627425	0.125301	0.752726	4.28163	12.3845	0.000432904	0.0062738	protein_coding	serine and arginine rich splicing factor 8		No	No	No	No	No	No
NUS1	NUS1	0.0250045	0.775848	0.750843	4.45654	12.0771	0.000510451	0.0070918	protein_coding	NUS1 dehydrodolichyl diphosphate synthase subunit		No	No	No	No	No	No
IGF2R	IGF2R	-0.373935	0.376196	0.75013	5.00177	12.9195	0.000325173	0.00505302	protein_coding	insulin like growth factor 2 receptor		No	No	No	No	Yes	No
PEA15	PEA15	0.00534193	0.754936	0.749594	6.75978	32.1128	1.45477e-08	1.10686e-06	protein_coding	proliferation and apoptosis adaptor protein 15		No	No	No	No	Yes	No
HS6ST2	HS6ST2	0.123486	0.872086	0.7486	3.72788	8.24498	0.0040865	0.0347471	protein_coding	heparan sulfate 6-O-sulfotransferase 2		No	No	No	No	No	No
TRMO	TRMO	0.184723	0.933015	0.748292	3.89063	12.4146	0.000425993	0.00618476	protein_coding	tRNA methyltransferase O		No	No	No	No	No	No
LMTK2	LMTK2	0.155284	0.903087	0.747803	4.04457	8.68016	0.00321692	0.0291232	protein_coding	lemur tyrosine kinase 2		No	No	No	No	Yes	No
LMBR1	LMBR1	-0.737185	0.00993822	0.747123	5.26739	15.3475	8.94384e-05	0.00180967	protein_coding	limb development membrane protein 1		No	No	No	No	No	No
UBE2O	UBE2O	0.0653954	0.812095	0.746699	3.1506	7.45353	0.0063312	0.0475209	protein_coding	ubiquitin conjugating enzyme E2 O		No	No	No	No	No	No
TNFRSF10A	TNFRSF10A	0.422864	1.16789	0.745031	5.76755	20.4993	5.96525e-06	0.000186472	protein_coding	TNF receptor superfamily member 10a		No	No	No	No	Yes	No
HSP90AA1	HSP90AA1	1.68738	2.43235	0.744976	9.92456	34.9923	3.31015e-09	3.01654e-07	protein_coding	heat shock protein 90 alpha family class A member 1		No	No	No	No	Yes	No
USP19	USP19	-0.123512	0.621132	0.744644	4.82235	15.6897	7.46304e-05	0.00155931	protein_coding	ubiquitin specific peptidase 19		No	No	No	No	No	No
GPRC5A	GPRC5A	1.40514	2.14937	0.744232	5.56721	17.3736	3.0706e-05	0.000748169	protein_coding	G protein-coupled receptor class C group 5 member A		No	No	No	No	Yes	No
NOP14	NOP14	0.358079	1.10025	0.742172	5.62495	22.3538	2.26758e-06	8.58595e-05	protein_coding	NOP14 nucleolar protein		No	No	No	No	No	No
ELL2	ELL2	-0.0369103	0.702955	0.739866	5.90092	15.8068	7.01487e-05	0.00149471	protein_coding	elongation factor for RNA polymerase II 2		No	No	No	No	No	No
FAM91A1	FAM91A1	-0.0716729	0.667447	0.739119	6.97229	18.1694	2.02102e-05	0.000527494	protein_coding	family with sequence similarity 91 member A1		No	No	No	No	No	No
KLHL23	KLHL23	0.267028	1.00604	0.739012	3.12924	8.0368	0.00458364	0.0377793	protein_coding	kelch like family member 23		No	No	No	No	No	No
CSNK1G3	CSNK1G3	-0.782982	-0.0447996	0.738182	6.3013	8.85402	0.00292444	0.0271098	protein_coding	casein kinase 1 gamma 3		No	No	No	No	Yes	No
CNTNAP3P2	CNTNAP3P2	-0.59613	0.14173	0.737859	2.81502	7.35532	0.00668645	0.0494509	unprocessed_pseudogene	contactin associated protein-like 3 pseudogene 2		No	No	No	No	No	No
PCF11	PCF11	0.111205	0.84899	0.737785	5.64319	20.5066	5.94257e-06	0.000186124	protein_coding	PCF11 cleavage and polyadenylation factor subunit		No	No	No	No	No	No
CYTOR	CYTOR	0.929889	1.66649	0.736601	3.83418	11.268	0.000788529	0.0100962	lincRNA	cytoskeleton regulator RNA		No	No	No	No	No	No
LRRC49	LRRC49	0.514487	1.25074	0.736256	3.82503	8.3085	0.00394601	0.0337303	protein_coding	leucine rich repeat containing 49		No	No	No	No	No	No
MBNL2	MBNL2	0.320094	1.05605	0.735959	6.62939	16.7627	4.23574e-05	0.00098732	protein_coding	muscleblind like splicing regulator 2		No	No	No	No	No	No
CDRT4	CDRT4	0.0438763	0.778095	0.734219	3.91235	12.7955	0.000347461	0.00531172	protein_coding	CMT1A duplicated region transcript 4		No	No	No	No	No	No
ACBD3	ACBD3	-0.198621	0.534383	0.733003	3.88365	7.68058	0.00558181	0.0436237	protein_coding	acyl-CoA binding domain containing 3		No	No	No	No	No	No
MTDH	MTDH	-0.426602	0.301919	0.728521	7.20748	19.768	8.74361e-06	0.000257833	protein_coding	metadherin		No	No	No	No	No	No
TTC19	TTC19	-0.846914	-0.119597	0.727317	4.47666	11.2178	0.00081016	0.0103222	protein_coding	tetratricopeptide repeat domain 19		No	No	No	No	No	No
RP11-54H7.4	RP11-54H7.4	0.00119655	0.728415	0.727219	5.70269	34.8582	3.54612e-09	3.17772e-07	lincRNA	ENSG00000275216		No	No	No	No	No	No
CERS4	CERS4	-0.62477	0.0998309	0.724601	3.91898	10.2726	0.00135022	0.0154352	protein_coding	ceramide synthase 4		No	No	No	No	No	Yes
CXCL16	CXCL16	0.685879	1.40974	0.723859	5.06332	18.7966	1.45426e-05	0.000395611	protein_coding	C-X-C motif chemokine ligand 16		Yes	No	Yes	No	No	No
MORC2	MORC2	0.297171	1.02015	0.722974	4.15197	11.9093	0.000558533	0.00765432	protein_coding	MORC family CW-type zinc finger 2		No	No	No	No	No	No
SPHK1	SPHK1	0.345569	1.06738	0.721807	5.34492	16.1817	5.75474e-05	0.00126291	protein_coding	sphingosine kinase 1		No	No	No	No	Yes	No
SFTA1P	SFTA1P	0.762851	1.48371	0.720857	4.46353	13.6147	0.000224425	0.00376688	lincRNA	surfactant associated 1, pseudogene		No	No	No	No	No	No
ARFGEF2	ARFGEF2	-0.151945	0.568079	0.720024	4.52902	15.811	6.99962e-05	0.00149344	protein_coding	ADP ribosylation factor guanine nucleotide exchange factor 2		No	No	No	No	No	No
BNIP3	BNIP3	0.159095	0.879099	0.720004	6.46349	17.5262	2.83382e-05	0.000697854	protein_coding	BCL2 interacting protein 3		No	No	No	No	No	Yes
FICD	FICD	0.597312	1.31717	0.719854	3.59002	12.0594	0.000515324	0.00715334	protein_coding	FIC domain containing		No	No	No	No	No	No
GSK3B	GSK3B	-0.106232	0.610508	0.716739	4.47504	13.3077	0.000264315	0.00431955	protein_coding	glycogen synthase kinase 3 beta		No	No	No	No	Yes	No
PPP1R3B	PPP1R3B	0.64123	1.35697	0.715736	3.64368	11.3001	0.00077503	0.00998501	protein_coding	protein phosphatase 1 regulatory subunit 3B		No	No	No	No	No	No
CTD-2031P19.5	CTD-2031P19.5	0.410876	1.12536	0.714482	3.59015	10.1504	0.00144272	0.0162168	antisense	ENSG00000262211		No	No	No	No	No	No
THAP2	THAP2	-0.25214	0.46043	0.71257	4.19949	14.8407	0.000116986	0.00226528	protein_coding	THAP domain containing 2		No	No	No	No	No	No
TGIF2	TGIF2	-0.153566	0.557839	0.711406	4.34331	14.4963	0.000140432	0.00260066	protein_coding	TGFB induced factor homeobox 2		No	No	No	No	No	Yes
SLC43A3	SLC43A3	1.18448	1.89559	0.711109	7.46371	30.7092	2.99746e-08	2.09303e-06	protein_coding	solute carrier family 43 member 3		No	No	No	No	No	No
GNB2	GNB2	-0.693473	0.0174587	0.710932	3.48463	7.88216	0.00499249	0.0402443	protein_coding	G protein subunit beta 2		No	No	No	No	No	No
PPP4R2	PPP4R2	-0.0523935	0.65794	0.710333	4.17262	11.8375	0.000580493	0.0078949	protein_coding	protein phosphatase 4 regulatory subunit 2		No	No	No	No	No	No
PLA2G4C	PLA2G4C	0.985823	1.6961	0.710275	2.87628	7.48203	0.00623179	0.0470593	protein_coding	phospholipase A2 group IVC		No	No	No	No	No	No
RNPEP	RNPEP	-1.03833	-0.329632	0.708698	5.58148	10.5085	0.00118826	0.0140312	protein_coding	arginyl aminopeptidase		No	No	No	No	No	No
BAG1	BAG1	-0.555246	0.151923	0.707169	3.90273	12.4676	0.000414077	0.00607187	protein_coding	BCL2 associated athanogene 1		No	No	No	No	No	No
FAM83D	FAM83D	0.65811	1.36467	0.706564	5.73398	23.1294	1.51454e-06	6.15353e-05	protein_coding	family with sequence similarity 83 member D		No	No	No	No	No	No
TSPYL4	TSPYL4	-0.417436	0.288222	0.705658	3.47636	9.83077	0.00171617	0.0182357	protein_coding	TSPY like 4		No	No	No	No	No	No
ANKLE2	ANKLE2	0.185079	0.889811	0.704732	4.87782	10.4276	0.00124143	0.0144788	protein_coding	ankyrin repeat and LEM domain containing 2		No	No	No	No	No	No
TIMP3	TIMP3	-0.44693	0.256414	0.703344	5.25339	15.7658	7.16855e-05	0.00151545	protein_coding	TIMP metallopeptidase inhibitor 3		No	No	No	No	No	No
RP11-73M18.2	RP11-73M18.2	-0.400517	0.301315	0.701831	1.14299	20.7364	5.27055e-06	0.000171399	protein_coding	ENSG00000256500		No	No	No	No	No	No
GATA3	GATA3	0.0767935	0.778024	0.701231	4.43514	9.47324	0.00208491	0.0212711	protein_coding	GATA binding protein 3		No	No	No	No	No	Yes
CDC73	CDC73	-0.358243	0.3409	0.699143	5.96735	13.3037	0.000264879	0.00432002	protein_coding	cell division cycle 73		No	No	No	No	No	Yes
ATP1B3	ATP1B3	-0.230185	0.468891	0.699076	8.73676	36.839	1.28297e-09	1.38888e-07	protein_coding	ATPase Na+/K+ transporting subunit beta 3		No	No	No	No	No	No
RP11-872D17.8	RP11-872D17.8	1.18733	1.88604	0.698718	-0.709851	29.2429	6.38484e-08	4.0073e-06	protein_coding	ENSG00000254979		No	No	No	No	No	No
CA2	CA2	0.61248	1.30749	0.695014	6.25109	19.9387	7.99632e-06	0.000239741	protein_coding	carbonic anhydrase 2		No	No	No	No	No	No
DNAJB11	DNAJB11	0.890627	1.58489	0.694263	7.57552	28.1882	1.10076e-07	6.40985e-06	protein_coding	DnaJ heat shock protein family (Hsp40) member B11		No	No	No	No	No	No
ZNF667-AS1	ZNF667-AS1	-0.57106	0.122224	0.693284	3.69915	11.6027	0.000658575	0.0087647	lincRNA	ZNF667 antisense RNA 1 (head to head)		No	No	No	No	No	No
TNFAIP3	TNFAIP3	2.39494	3.08572	0.690774	8.95192	24.173	8.8056e-07	3.9236e-05	protein_coding	TNF alpha induced protein 3		No	No	No	No	Yes	No
TIAM1	TIAM1	0.277848	0.967669	0.689822	4.23108	11.1042	0.000861311	0.0107865	protein_coding	T-cell lymphoma invasion and metastasis 1		No	No	No	No	Yes	No
RP11-96K19.2	RP11-96K19.2	0.152768	0.842164	0.689396	1.04061	7.50442	0.00615478	0.0466745	antisense	ENSG00000232811		No	No	No	No	No	No
AC006116.24	AC006116.24	0.0955748	0.784883	0.689308	3.58059	10.9071	0.000957982	0.0117776	sense_intronic	ENSG00000267776		No	No	No	No	No	No
EPCAM	EPCAM	0.260762	0.950017	0.689254	6.96015	22.1559	2.51378e-06	9.24231e-05	protein_coding	epithelial cell adhesion molecule		No	No	No	No	No	No
LZTR1	LZTR1	-0.500812	0.187272	0.688084	4.51779	11.3454	0.000756336	0.00981472	protein_coding	leucine zipper like transcription regulator 1		No	No	No	No	No	Yes
DYRK1A	DYRK1A	0.422973	1.11049	0.687517	3.74882	8.93003	0.0028052	0.026399	protein_coding	dual specificity tyrosine phosphorylation regulated kinase 1A		No	No	No	No	Yes	No
CXCL8	CXCL8	5.07529	5.76122	0.685934	6.51117	13.0735	0.000299508	0.0047503	protein_coding	C-X-C motif chemokine ligand 8		Yes	No	Yes	No	No	No
SLC7A11	SLC7A11	-0.288651	0.39638	0.685031	6.37813	15.6221	7.73446e-05	0.00160562	protein_coding	solute carrier family 7 member 11		No	No	No	No	No	No
SPIRE1	SPIRE1	-0.184569	0.499731	0.684301	3.68584	7.83709	0.0051185	0.0409531	protein_coding	spire type actin nucleation factor 1		No	No	No	No	No	No
BIRC3	BIRC3	2.14487	2.82866	0.683793	5.66269	11.1125	0.000857482	0.0107597	protein_coding	baculoviral IAP repeat containing 3		No	No	No	No	No	No
MIER2	MIER2	0.409487	1.09307	0.683579	3.93675	12.0134	0.000528198	0.00729467	protein_coding	MIER family member 2		No	No	No	No	No	No
TUFT1	TUFT1	0.260796	0.943744	0.682948	6.49236	21.3162	3.89429e-06	0.000133082	protein_coding	tuftelin 1		No	No	No	No	No	No
SPIN4	SPIN4	-0.121666	0.559584	0.68125	3.84809	8.27577	0.00401775	0.0342611	protein_coding	spindlin family member 4		No	No	No	No	No	No
IL1A	IL1A	0.515738	1.19645	0.680715	8.99862	16.2221	5.63335e-05	0.00124001	protein_coding	interleukin 1 alpha		No	No	Yes	No	No	No
FXR2	FXR2	0.598265	1.27827	0.680004	3.69958	10.0276	0.00154211	0.0169213	protein_coding	FMR1 autosomal homolog 2		No	No	No	No	No	No
VOPP1	VOPP1	0.131081	0.809519	0.678438	5.55447	15.0237	0.000106168	0.00209608	protein_coding	vesicular, overexpressed in cancer, prosurvival protein 1		No	No	No	No	No	No
MIR198	MIR198	0.0811626	0.757096	0.675933	4.87735	11.7805	0.000598532	0.0080857	miRNA	microRNA 198		No	No	No	No	No	No
LRIF1	LRIF1	-0.163763	0.509769	0.673532	5.09724	18.2476	1.93966e-05	0.000509555	protein_coding	ligand dependent nuclear receptor interacting factor 1		No	No	No	No	No	No
ETS1	ETS1	0.0752612	0.747913	0.672652	4.42372	11.2521	0.000795339	0.0101681	protein_coding	ETS proto-oncogene 1, transcription factor		No	No	No	No	No	Yes
YOD1	YOD1	0.512374	1.18502	0.672645	5.27019	12.8608	0.000335545	0.00516445	protein_coding	YOD1 deubiquitinase		No	No	No	No	No	No
ZNF420	ZNF420	-0.238964	0.433357	0.672321	3.96739	8.89015	0.00286713	0.0267013	protein_coding	zinc finger protein 420		No	No	No	No	No	Yes
F2R	F2R	-0.161341	0.510302	0.671642	7.20659	19.4593	1.02764e-05	0.000297058	protein_coding	coagulation factor II thrombin receptor		No	No	No	No	Yes	No
SNX9	SNX9	0.171122	0.842259	0.671137	5.20623	10.93	0.00094621	0.0116418	protein_coding	sorting nexin 9		No	No	No	No	Yes	No
CLK4	CLK4	0.365425	1.03454	0.669119	4.85127	14.6325	0.000130641	0.00245599	protein_coding	CDC like kinase 4		No	No	No	No	Yes	No
ARIH1	ARIH1	-0.419769	0.249326	0.669095	4.99327	11.1204	0.000853815	0.0107343	protein_coding	ariadne RBR E3 ubiquitin protein ligase 1		No	No	No	No	No	No
FBXO30	FBXO30	0.226249	0.895267	0.669019	5.09924	13.2201	0.000276959	0.0044898	protein_coding	F-box protein 30		No	No	No	No	No	No
CSRNP1	CSRNP1	0.501574	1.16808	0.666511	4.18962	8.90222	0.00284825	0.0265562	protein_coding	cysteine and serine rich nuclear protein 1		No	No	No	No	No	Yes
CADM1	CADM1	0.0468459	0.711442	0.664596	4.37583	10.0832	0.00149624	0.0165986	protein_coding	cell adhesion molecule 1		No	No	No	No	No	No
BBS12	BBS12	-0.226615	0.437542	0.664158	3.91	9.35513	0.00222362	0.0222886	protein_coding	Bardet-Biedl syndrome 12		No	No	No	No	No	No
C6orf120	C6orf120	-0.382441	0.281614	0.664055	5.12406	10.9353	0.000943509	0.0116174	protein_coding	chromosome 6 open reading frame 120		No	No	No	No	No	No
BAZ1B	BAZ1B	-0.520378	0.142517	0.662895	5.31154	15.3966	8.71439e-05	0.00177032	protein_coding	bromodomain adjacent to zinc finger domain 1B		No	No	No	No	Yes	Yes
HSP90B1	HSP90B1	1.33285	1.9955	0.662643	11.453	19.314	1.1089e-05	0.000313249	protein_coding	heat shock protein 90 beta family member 1		No	No	No	No	No	No
GATC	GATC	-0.347159	0.314938	0.662097	5.33864	15.4135	8.63703e-05	0.00176126	protein_coding	glutamyl-tRNA amidotransferase subunit C		No	No	No	No	No	No
TMEM206	TMEM206	0.560698	1.22264	0.661939	5.2472	18.3517	1.83655e-05	0.000486428	protein_coding	transmembrane protein 206		No	No	No	No	No	No
DUSP10	DUSP10	1.38339	2.04518	0.661786	5.53805	17.0431	3.65412e-05	0.000875795	protein_coding	dual specificity phosphatase 10		No	No	No	No	Yes	No
TRIML2	TRIML2	0.669289	1.33018	0.660894	4.47166	11.4163	0.000728012	0.00950836	protein_coding	tripartite motif family like 2		No	No	No	No	No	No
UBFD1	UBFD1	0.235033	0.895435	0.660402	4.55542	12.6463	0.000376309	0.00566218	protein_coding	ubiquitin family domain containing 1		No	No	No	No	No	No
TMEM30B	TMEM30B	-0.765326	-0.104978	0.660348	3.94519	7.3486	0.00671152	0.0495908	protein_coding	transmembrane protein 30B		No	No	No	No	No	No
RMND5A	RMND5A	0.135193	0.793883	0.658689	5.58195	14.3999	0.000147808	0.00271622	protein_coding	required for meiotic nuclear division 5 homolog A		No	No	No	No	No	No
P3H1	P3H1	-0.834061	-0.175561	0.658499	5.61866	13.1509	0.000287374	0.00461687	protein_coding	prolyl 3-hydroxylase 1		No	No	No	No	No	No
EXOSC6	EXOSC6	0.0712776	0.729669	0.658392	4.18687	8.61433	0.00333529	0.0297064	protein_coding	exosome component 6		No	No	No	No	No	No
YKT6	YKT6	-0.119101	0.538965	0.658065	5.75455	17.8577	2.38054e-05	0.00060263	protein_coding	YKT6 v-SNARE homolog		No	No	No	No	No	No
SMCHD1	SMCHD1	-0.389027	0.267657	0.656684	4.66133	8.47153	0.00360747	0.0315743	protein_coding	structural maintenance of chromosomes flexible hinge domain containing 1		No	No	No	No	No	No
RP11-134F2.8	RP11-134F2.8	0.954986	1.60987	0.654885	0.384858	23.1461	1.50148e-06	6.13135e-05	protein_coding	ENSG00000283149		No	No	No	No	No	No
GRK3	GRK3	-0.122115	0.531841	0.653957	3.31967	7.99389	0.00469355	0.03843	protein_coding	G protein-coupled receptor kinase 3		No	No	No	No	Yes	No
SLC25A43	SLC25A43	-0.239435	0.413909	0.653344	4.98312	10.447	0.00122846	0.0144005	protein_coding	solute carrier family 25 member 43		No	No	No	No	No	No
UGCG	UGCG	0.61317	1.26482	0.651655	5.95469	16.5421	4.7581e-05	0.00108096	protein_coding	UDP-glucose ceramide glucosyltransferase		No	No	No	No	No	No
AMMECR1L	AMMECR1L	-0.205147	0.444701	0.649848	5.30704	14.183	0.000165864	0.00297928	protein_coding	AMMECR1 like		No	No	No	No	No	No
GNAI2	GNAI2	-1.11352	-0.464529	0.648994	4.76972	10.7203	0.00105968	0.0127652	protein_coding	G protein subunit alpha i2		No	No	No	No	Yes	No
WNT7A	WNT7A	-0.00622962	0.642458	0.648687	5.48298	8.06938	0.00450195	0.0373734	protein_coding	Wnt family member 7A		No	No	Yes	No	No	No
EVA1A	EVA1A	0.451629	1.09961	0.647981	4.37773	10.3317	0.00130764	0.0150382	protein_coding	eva-1 homolog A, regulator of programmed cell death		No	No	No	No	No	No
RP11-7I15.3	RP11-7I15.3	0.742679	1.38874	0.646061	1.95089	9.79927	0.00174581	0.0184765	antisense	ENSG00000254829		No	No	No	No	No	No
SEL1L3	SEL1L3	-0.467525	0.178324	0.645849	4.73509	10.0351	0.00153582	0.0168771	protein_coding	SEL1L family member 3		No	No	No	No	No	No
SLC30A5	SLC30A5	-0.452815	0.192645	0.64546	4.84672	9.67737	0.00186552	0.0194134	protein_coding	solute carrier family 30 member 5		No	No	No	No	No	No
NSMAF	NSMAF	-0.398731	0.246584	0.645315	5.37929	14.5818	0.000134208	0.00250576	protein_coding	neutral sphingomyelinase activation associated factor		No	No	No	No	No	No
FBXW7	FBXW7	0.545426	1.19039	0.644964	6.00936	11.2677	0.000788667	0.0100962	protein_coding	F-box and WD repeat domain containing 7		No	No	No	No	Yes	Yes
RP4-816N1.7	RP4-816N1.7	0.802684	1.44595	0.643265	6.05272	22.8088	1.78943e-06	7.09178e-05	antisense	ENSG00000258092		No	No	No	No	No	No
SERPINB10	SERPINB10	1.61959	2.26192	0.642324	8.82213	21.0326	4.51545e-06	0.000150484	protein_coding	serpin family B member 10		No	No	No	No	No	No
PPRC1	PPRC1	0.24525	0.887553	0.642302	5.75638	15.7907	7.07501e-05	0.00150356	protein_coding	peroxisome proliferator-activated receptor gamma, coactivator-related 1		No	No	No	No	No	No
NFE2L2	NFE2L2	-0.394282	0.247881	0.642162	8.35876	19.8952	8.18036e-06	0.00024435	protein_coding	nuclear factor, erythroid 2 like 2		No	No	No	No	No	Yes
MORC2-AS1	MORC2-AS1	0.417941	1.05995	0.642006	3.53025	9.01285	0.00268088	0.0254806	antisense	MORC2 antisense RNA 1		No	No	No	No	No	No
AUH	AUH	-0.54516	0.0962797	0.641439	3.74918	8.41844	0.00371434	0.0322828	protein_coding	AU RNA binding methylglutaconyl-CoA hydratase		No	No	No	No	No	No
KDELC2	KDELC2	-0.610284	0.029824	0.640108	4.23579	8.1435	0.00432158	0.0362303	protein_coding	KDEL motif containing 2		No	No	No	No	No	No
SERPINB2	SERPINB2	1.55101	2.19048	0.639477	9.51022	17.3707	3.07526e-05	0.000748175	protein_coding	serpin family B member 2		No	No	No	No	No	No
MIR3652	MIR3652	1.46552	2.10366	0.638147	7.31755	24.0129	9.56903e-07	4.24034e-05	miRNA	microRNA 3652		No	No	No	No	No	No
DAPK1	DAPK1	0.635077	1.27282	0.637747	4.9113	13.6442	0.000220918	0.00371963	protein_coding	death associated protein kinase 1		No	No	No	No	Yes	No
FSTL1	FSTL1	0.167062	0.804157	0.637095	8.2386	17.7948	2.46048e-05	0.000619151	protein_coding	follistatin like 1		No	No	No	No	No	No
GGA2	GGA2	-0.129236	0.507838	0.637075	5.13487	14.7114	0.000125284	0.00238305	protein_coding	golgi associated, gamma adaptin ear containing, ARF binding protein 2		No	No	No	No	No	No
ARL4C	ARL4C	0.634613	1.27144	0.636829	4.70481	12.5462	0.00039702	0.00588104	protein_coding	ADP ribosylation factor like GTPase 4C		No	No	No	No	No	No
RP11-1149O23.3	RP11-1149O23.3	-0.19434	0.442355	0.636695	6.17979	10.0947	0.00148696	0.0165184	processed_transcript	ENSG00000246582		No	No	No	No	No	No
SCAF8	SCAF8	-0.0203932	0.615498	0.635891	4.56656	10.5772	0.0011449	0.0136592	protein_coding	SR-related CTD associated factor 8		No	No	No	No	No	No
AC079305.10	AC079305.10	-0.106185	0.529557	0.635742	3.9051	10.9881	0.000916992	0.0113342	antisense	ENSG00000222043		No	No	No	No	No	No
RTTN	RTTN	0.50777	1.1434	0.635629	7.09539	23.1875	1.46953e-06	6.03693e-05	protein_coding	rotatin		No	No	No	No	No	No
JMJD1C	JMJD1C	0.3496	0.983858	0.634258	6.2782	17.3971	3.03287e-05	0.000741214	protein_coding	jumonji domain containing 1C		No	No	No	No	No	No
PPM1D	PPM1D	0.411559	1.04511	0.633549	4.17378	10.0184	0.00154986	0.0169948	protein_coding	protein phosphatase, Mg2+/Mn2+ dependent 1D		No	No	No	No	No	No
RP11-173P15.3	RP11-173P15.3	-0.153426	0.477254	0.630679	1.93443	8.35577	0.00384464	0.0331725	antisense	ENSG00000256364		No	No	No	No	No	No
SESN2	SESN2	-0.352978	0.277156	0.630135	6.5295	16.0322	6.22729e-05	0.00135296	protein_coding	sestrin 2		No	No	No	No	Yes	No
DNAJA1	DNAJA1	1.27223	1.90126	0.62903	8.53486	25.5166	4.38595e-07	2.17953e-05	protein_coding	DnaJ heat shock protein family (Hsp40) member A1		No	No	No	No	Yes	No
CHORDC1	CHORDC1	0.807911	1.43685	0.628942	7.00735	16.6744	4.43758e-05	0.00102695	protein_coding	cysteine and histidine rich domain containing 1		No	No	No	No	Yes	No
AC006116.27	AC006116.27	0.10944	0.738265	0.628825	4.03056	10.7693	0.00103198	0.0124781	transcribed_processed_pseudogene	ENSG00000267459		No	No	No	No	No	No
TICAM2	TICAM2	0.561068	1.18958	0.628508	4.99019	12.5249	0.000401565	0.00593154	protein_coding	toll like receptor adaptor molecule 2		No	No	No	No	No	No
FTL	FTL	0.0748973	0.701466	0.626569	9.57432	13.4614	0.000243522	0.00404533	protein_coding	ferritin light chain		No	No	No	No	No	No
SDF2L1	SDF2L1	2.43969	3.06395	0.624257	4.44119	7.72724	0.00543939	0.0428196	protein_coding	stromal cell derived factor 2 like 1		No	No	No	No	No	No
EPC1	EPC1	0.41646	1.03915	0.622687	3.62715	8.39949	0.00375327	0.0325311	protein_coding	enhancer of polycomb homolog 1		No	No	No	No	No	No
ASPM	ASPM	0.278002	0.900106	0.622104	5.2739	12.8969	0.000329128	0.00509485	protein_coding	abnormal spindle microtubule assembly		No	No	No	No	No	No
RIC1	RIC1	-0.105553	0.51454	0.620093	4.38098	7.94045	0.00483419	0.0391836	protein_coding	RIC1 homolog, RAB6A GEF complex partner 1		No	No	No	No	No	No
RNF11	RNF11	-0.353453	0.26541	0.618863	5.39398	8.11597	0.0043877	0.0366133	protein_coding	ring finger protein 11		No	No	No	No	No	No
TMEM245	TMEM245	-0.57448	0.0433966	0.617877	4.57396	8.21048	0.00416491	0.0352836	protein_coding	transmembrane protein 245		No	No	No	No	No	No
SMG1P3	SMG1P3	-0.353459	0.264392	0.617851	5.67213	12.9646	0.000317428	0.00496135	transcribed_unprocessed_pseudogene	SMG1P3, nonsense mediated mRNA decay associated PI3K related kinase pseudogene 3		No	No	No	No	No	No
PPP1R14C	PPP1R14C	-1.07854	-0.461189	0.617355	4.19438	8.1092	0.00440411	0.0367313	protein_coding	protein phosphatase 1 regulatory inhibitor subunit 14C		No	No	No	No	No	No
CTD-2021K4.1	CTD-2021K4.1	-0.768623	-0.152861	0.615762	4.5642	7.58688	0.00587947	0.0452893	protein_coding	ENSG00000283228		No	No	No	No	No	No
RASAL2	RASAL2	0.197672	0.813025	0.615353	5.45072	15.7501	7.22847e-05	0.00152036	protein_coding	RAS protein activator like 2		No	No	No	No	No	No
RTN4	RTN4	-0.499249	0.116001	0.61525	5.60436	14.9698	0.000109247	0.00213912	protein_coding	reticulon 4		No	No	No	No	No	No
PSD3	PSD3	-0.441036	0.173587	0.614623	5.25543	13.9591	0.00018683	0.00326852	protein_coding	pleckstrin and Sec7 domain containing 3		No	No	No	No	No	No
TVP23C-CDRT4	TVP23C-CDRT4	0.0450764	0.6594	0.614324	4.81469	13.7297	0.000211089	0.00358784	protein_coding	TVP23C-CDRT4 readthrough		No	No	No	No	No	No
MCM9	MCM9	-0.36028	0.252579	0.612859	4.16213	8.08538	0.00446238	0.0370639	protein_coding	minichromosome maintenance 9 homologous recombination repair factor		No	No	No	No	No	No
GMDS	GMDS	-0.353534	0.257114	0.610648	4.9825	7.54342	0.00602295	0.0459991	protein_coding	GDP-mannose 4,6-dehydratase		No	No	No	No	No	No
SASH1	SASH1	0.440145	1.05012	0.609972	3.19551	7.51063	0.0061336	0.0466128	protein_coding	SAM and SH3 domain containing 1		No	No	No	No	Yes	No
PM20D2	PM20D2	-0.132119	0.477681	0.6098	4.89264	9.72226	0.0018205	0.0190556	protein_coding	peptidase M20 domain containing 2		No	No	No	No	No	No
XBP1	XBP1	-0.163061	0.44378	0.606841	6.51235	15.951	6.50051e-05	0.00140366	protein_coding	X-box binding protein 1		No	No	No	No	No	Yes
TM9SF3	TM9SF3	-0.345589	0.261066	0.606656	5.18807	11.2973	0.000776194	0.00999203	protein_coding	transmembrane 9 superfamily member 3		No	No	No	No	No	No
AKIRIN1	AKIRIN1	-0.21079	0.395531	0.606321	7.26412	8.84361	0.00294117	0.027218	protein_coding	akirin 1		No	No	No	No	No	No
SGK1	SGK1	0.459518	1.06567	0.606151	6.84249	15.2452	9.44154e-05	0.00188714	protein_coding	serum/glucocorticoid regulated kinase 1		No	No	No	No	Yes	No
DEPDC1	DEPDC1	0.420547	1.02631	0.605763	5.38409	12.057	0.00051598	0.00715629	protein_coding	DEP domain containing 1		No	No	No	No	No	No
MIR100HG	MIR100HG	-0.488181	0.116732	0.604914	5.60821	14.8245	0.000117996	0.00227392	processed_transcript	mir-100-let-7a-2-mir-125b-1 cluster host gene		No	No	No	No	No	No
LINC00707	LINC00707	0.732928	1.3374	0.604473	2.09873	8.92227	0.00281714	0.026465	lincRNA	long intergenic non-protein coding RNA 707		No	No	No	No	No	No
MIS12	MIS12	0.851907	1.45597	0.604061	5.86439	11.4063	0.000731963	0.00954451	protein_coding	MIS12, kinetochore complex component		No	No	No	No	No	No
TSC22D1	TSC22D1	-0.0514155	0.550261	0.601677	8.03147	26.4141	2.75527e-07	1.43827e-05	protein_coding	TSC22 domain family member 1		No	No	No	No	No	Yes
RAD54L2	RAD54L2	-0.269525	0.33016	0.599686	6.29721	21.6784	3.2241e-06	0.000114801	protein_coding	RAD54 like 2		No	No	No	No	No	No
CKAP4	CKAP4	-0.0849948	0.514448	0.599443	5.84831	17.8088	2.4425e-05	0.000615587	protein_coding	cytoskeleton associated protein 4		No	No	No	No	No	No
UCK2	UCK2	-0.32614	0.272417	0.598557	5.74968	11.401	0.000734052	0.00956402	protein_coding	uridine-cytidine kinase 2		No	No	No	No	Yes	No
FKBP4	FKBP4	0.804092	1.40129	0.597202	7.82698	25.7106	3.96634e-07	1.99306e-05	protein_coding	FK506 binding protein 4		No	No	No	No	No	No
TMEM192	TMEM192	-0.305386	0.288171	0.593557	5.06211	8.73358	0.00312402	0.0284851	protein_coding	transmembrane protein 192		No	No	No	No	No	No
NUP153	NUP153	0.444916	1.03799	0.593077	5.27467	9.78833	0.00175623	0.0185492	protein_coding	nucleoporin 153		No	No	No	No	No	No
BEST1	BEST1	-0.26913	0.323895	0.593026	10.2624	14.6098	0.000132224	0.00247998	protein_coding	bestrophin 1		No	No	No	No	No	No
RP11-356I2.4	RP11-356I2.4	0.754881	1.34557	0.590693	2.80399	7.45938	0.00631068	0.0474374	antisense	ENSG00000237499		No	No	No	No	No	No
ISYNA1	ISYNA1	-0.244967	0.344087	0.589054	5.67886	10.328	0.00131025	0.015053	protein_coding	inositol-3-phosphate synthase 1		No	No	No	No	No	No
GNPDA1	GNPDA1	0.0215306	0.608823	0.587293	6.71193	17.9411	2.27842e-05	0.000578754	protein_coding	glucosamine-6-phosphate deaminase 1		No	No	No	No	No	No
FTH1	FTH1	-0.256214	0.330095	0.586309	10.311	14.0648	0.000176615	0.00312458	protein_coding	ferritin heavy chain 1		No	No	No	No	No	No
BICC1	BICC1	0.134699	0.719195	0.584496	4.81282	9.4151	0.00215206	0.0217635	protein_coding	BicC family RNA binding protein 1		No	No	No	No	No	No
CRELD2	CRELD2	1.02278	1.6039	0.581119	5.87633	8.12026	0.00437733	0.0365836	protein_coding	cysteine rich with EGF like domains 2		No	No	No	No	No	No
UAP1	UAP1	0.706311	1.28713	0.580818	8.6247	16.0349	6.21861e-05	0.00135296	protein_coding	UDP-N-acetylglucosamine pyrophosphorylase 1		No	No	No	No	No	No
RSRC2	RSRC2	0.653551	1.23314	0.579588	6.80242	15.5459	8.05245e-05	0.00166284	protein_coding	arginine and serine rich coiled-coil 2		No	No	No	No	No	No
EFNA1	EFNA1	0.590742	1.16872	0.577974	6.53937	19.464	1.02514e-05	0.000296867	protein_coding	ephrin A1		No	No	No	No	Yes	No
AJUBA	AJUBA	-0.23605	0.340399	0.576448	8.58654	22.527	2.07212e-06	8.01516e-05	protein_coding	ajuba LIM protein		No	No	No	No	Yes	No
SH2D5	SH2D5	0.287176	0.860383	0.573207	5.36081	14.0874	0.000174505	0.00310338	protein_coding	SH2 domain containing 5		No	No	No	No	No	No
SEC24D	SEC24D	0.241969	0.814808	0.572839	5.67064	9.44003	0.00212301	0.0215616	protein_coding	SEC24 homolog D, COPII coat complex component		No	No	No	No	No	No
RP4-694A7.2	RP4-694A7.2	0.501159	1.07296	0.571799	3.65313	7.93563	0.00484707	0.0392683	antisense	ENSG00000233589		No	No	No	No	No	No
PMAIP1	PMAIP1	1.64187	2.2133	0.571436	7.68871	9.08074	0.00258315	0.0248754	protein_coding	phorbol-12-myristate-13-acetate-induced protein 1		No	No	No	No	No	No
SLC41A3	SLC41A3	0.15542	0.726144	0.570724	5.19428	12.6253	0.000380568	0.00570498	protein_coding	solute carrier family 41 member 3		No	No	No	No	No	No
RP11-174O3.3	RP11-174O3.3	0.179626	0.750075	0.570449	2.55133	8.26961	0.00403141	0.0343511	transcribed_unitary_pseudogene	ENSG00000240661		No	No	No	No	No	No
OSBP2	OSBP2	0.0699034	0.638125	0.568222	3.79332	8.55608	0.00344369	0.03047	protein_coding	oxysterol binding protein 2		No	No	No	No	No	No
HSF2	HSF2	0.336798	0.903919	0.567121	5.32418	10.3954	0.00126332	0.0146494	protein_coding	heat shock transcription factor 2		No	No	No	No	No	Yes
RC3H1	RC3H1	0.321767	0.887495	0.565728	5.75104	12.1103	0.000501432	0.00701483	protein_coding	ring finger and CCCH-type domains 1		No	No	No	No	No	No
USP36	USP36	0.279051	0.844044	0.564994	0.118853	9.36442	0.00221238	0.0222064	protein_coding	ubiquitin specific peptidase 36		No	No	No	No	No	No
CDK2AP2	CDK2AP2	0.314432	0.878759	0.564327	5.04245	8.93158	0.00280282	0.026392	protein_coding	cyclin dependent kinase 2 associated protein 2		No	No	No	No	No	No
YBX3	YBX3	-0.353702	0.209784	0.563486	4.63386	8.10379	0.00441729	0.0368221	protein_coding	Y-box binding protein 3		No	No	No	No	No	Yes
PDXK	PDXK	-0.679407	-0.1161	0.563307	5.35532	8.6928	0.00319469	0.0289496	protein_coding	pyridoxal kinase		No	No	No	No	Yes	No
MAP1B	MAP1B	-0.438112	0.124708	0.56282	6.12119	14.2494	0.000160108	0.00289198	protein_coding	microtubule associated protein 1B		No	No	No	No	No	No
CXXC1	CXXC1	0.184151	0.746433	0.562281	5.90373	13.0439	0.000304281	0.00481182	protein_coding	CXXC finger protein 1		No	No	No	No	No	No
OSER1	OSER1	-0.0474612	0.514803	0.562264	6.30279	15.9297	6.57404e-05	0.00141574	protein_coding	oxidative stress responsive serine rich 1		No	No	No	No	No	No
ETNK1	ETNK1	0.188648	0.750227	0.561578	7.10515	10.5531	0.00115994	0.0138284	protein_coding	ethanolamine kinase 1		No	No	No	No	Yes	No
E2F7	E2F7	0.640282	1.20155	0.561271	5.16908	12.7939	0.000347748	0.00531172	protein_coding	E2F transcription factor 7		No	No	No	No	No	Yes
MID1	MID1	0.514593	1.07567	0.561077	5.73031	10.3721	0.00127932	0.0148137	protein_coding	midline 1		No	No	No	No	No	No
ZBTB38	ZBTB38	0.267477	0.828177	0.5607	6.68508	12.2874	0.000456026	0.0065268	protein_coding	zinc finger and BTB domain containing 38		No	No	No	No	No	Yes
SPAG1	SPAG1	0.192806	0.752608	0.559802	4.23023	8.66826	0.003238	0.0292599	protein_coding	sperm associated antigen 1		No	No	No	No	No	No
PIP5K1A	PIP5K1A	0.574989	1.13394	0.558955	7.43705	14.5981	0.000133045	0.00248958	protein_coding	phosphatidylinositol-4-phosphate 5-kinase type 1 alpha		No	No	No	No	Yes	No
TRIM16L	TRIM16L	0.388701	0.947584	0.558883	4.44861	8.90933	0.00283718	0.0265451	protein_coding	tripartite motif containing 16 like		No	No	No	No	No	No
RP11-115D19.1	RP11-115D19.1	-0.389631	0.168315	0.557946	2.69624	12.4169	0.000425455	0.00618251	antisense	ENSG00000251095		No	No	No	No	No	No
SYMPK	SYMPK	-0.027004	0.530844	0.557848	4.41617	7.45258	0.00633457	0.047524	protein_coding	symplekin		No	No	No	No	No	No
TRAM2	TRAM2	0.0765504	0.632477	0.555927	4.7002	9.37051	0.00220504	0.0221465	protein_coding	translocation associated membrane protein 2		No	No	No	No	No	No
ZNF542P	ZNF542P	0.131226	0.686722	0.555496	4.95155	10.8491	0.000988449	0.0121153	transcribed_unprocessed_pseudogene	zinc finger protein 542, pseudogene		No	No	No	No	No	No
PRKCH	PRKCH	-0.110747	0.444519	0.555267	5.13784	9.926	0.0016296	0.0176176	protein_coding	protein kinase C eta		No	No	No	No	Yes	No
THUMPD2	THUMPD2	0.107408	0.6621	0.554693	4.60769	8.19214	0.00420722	0.0355487	protein_coding	THUMP domain containing 2		No	No	No	No	No	No
ZFX	ZFX	0.137028	0.690042	0.553014	4.96143	8.82738	0.00296744	0.0274297	protein_coding	zinc finger protein, X-linked		No	No	No	No	No	Yes
OXSR1	OXSR1	0.340744	0.893755	0.553011	6.31557	15.9034	6.6659e-05	0.0014317	protein_coding	oxidative stress responsive 1		No	No	No	No	Yes	No
UBE3A	UBE3A	-0.547977	0.00341048	0.551388	6.20527	7.58399	0.00588889	0.0453211	protein_coding	ubiquitin protein ligase E3A		No	No	No	No	No	No
EXPH5	EXPH5	0.374415	0.924223	0.549809	6.33228	10.821	0.00100354	0.0122259	protein_coding	exophilin 5		No	No	No	No	No	No
TET2	TET2	0.277308	0.826326	0.549018	5.18368	12.6539	0.000374788	0.00564457	protein_coding	tet methylcytosine dioxygenase 2		No	No	No	No	No	No
DNAJC3	DNAJC3	0.420934	0.969644	0.548711	7.45753	16.5787	4.66723e-05	0.00106632	protein_coding	DnaJ heat shock protein family (Hsp40) member C3		No	No	No	No	Yes	No
TRIB3	TRIB3	-0.939751	-0.391629	0.548123	8.86699	14.9595	0.000109844	0.00214242	protein_coding	tribbles pseudokinase 3		No	No	No	No	Yes	No
KCNK6	KCNK6	-0.737929	-0.190065	0.547864	5.94642	12.5733	0.000391292	0.005828	protein_coding	potassium two pore domain channel subfamily K member 6		No	No	No	No	No	No
TNFRSF10D	TNFRSF10D	0.294163	0.841954	0.54779	4.69648	8.43362	0.00368346	0.0320811	protein_coding	TNF receptor superfamily member 10d		No	No	No	No	No	No
DDX3Y	DDX3Y	0.693852	1.24159	0.547734	6.99152	10.073	0.0015046	0.0166684	protein_coding	DEAD-box helicase 3, Y-linked		No	No	No	No	No	No
PRKCI	PRKCI	-0.37742	0.16983	0.54725	6.37361	9.718	0.00182472	0.0190873	protein_coding	protein kinase C iota		No	No	No	No	Yes	No
MYO5B	MYO5B	0.357187	0.904162	0.546975	4.08836	7.73715	0.00540961	0.0426267	protein_coding	myosin VB		No	No	No	No	No	No
RLF	RLF	0.411854	0.957999	0.546145	5.73637	11.3937	0.000736945	0.00959397	protein_coding	rearranged L-myc fusion		No	No	No	No	No	No
SLC39A14	SLC39A14	0.201065	0.746998	0.545933	7.37653	19.0037	1.30463e-05	0.000362822	protein_coding	solute carrier family 39 member 14		No	No	No	No	No	No
SRGAP1	SRGAP1	-0.103783	0.44207	0.545853	5.97906	9.63484	0.00190921	0.0197614	protein_coding	SLIT-ROBO Rho GTPase activating protein 1		No	No	No	No	No	No
SIMC1	SIMC1	0.214735	0.760124	0.545389	4.5679	8.35179	0.00385308	0.0332176	protein_coding	SUMO interacting motifs containing 1		No	No	No	No	No	No
NCOA3	NCOA3	0.0438154	0.589055	0.545239	6.59271	13.1286	0.000290828	0.00465817	protein_coding	nuclear receptor coactivator 3		No	No	No	No	No	Yes
PDRG1	PDRG1	0.299152	0.844131	0.544979	5.0557	8.79771	0.00301609	0.0277521	protein_coding	p53 and DNA damage regulated 1		No	No	No	No	No	No
KCTD14	KCTD14	0.952037	1.49565	0.543609	4.71127	8.03896	0.00457817	0.0377728	protein_coding	potassium channel tetramerization domain containing 14		No	No	No	No	No	No
MLEC	MLEC	-0.0130244	0.530085	0.543109	5.36346	12.6357	0.000378447	0.00568376	protein_coding	malectin		No	No	No	No	No	No
DNAJB1	DNAJB1	0.457995	1.00108	0.543083	8.88027	20.6647	5.47162e-06	0.000175811	protein_coding	DnaJ heat shock protein family (Hsp40) member B1		No	No	No	No	No	No
DNAJB4	DNAJB4	0.335041	0.877831	0.542789	6.08111	9.52829	0.00202329	0.0206822	protein_coding	DnaJ heat shock protein family (Hsp40) member B4		No	No	No	No	No	No
AXL	AXL	-0.164466	0.378166	0.542633	9.02328	14.535	0.000137577	0.00255659	protein_coding	AXL receptor tyrosine kinase		No	No	No	No	Yes	No
F3	F3	0.55505	1.09405	0.539001	9.50331	9.99379	0.00157069	0.0171531	protein_coding	coagulation factor III, tissue factor		No	No	No	Yes	No	No
TBC1D15	TBC1D15	-0.100387	0.438191	0.538578	5.00423	9.41	0.00215806	0.0217988	protein_coding	TBC1 domain family member 15		No	No	No	No	No	No
LEPR	LEPR	-0.341744	0.196714	0.538458	5.14484	10.4308	0.00123931	0.0144646	protein_coding	leptin receptor		No	No	No	Yes	No	No
RPL39P5	RPL39P5	0.109929	0.647771	0.537841	4.8492	10.3361	0.00130456	0.0150304	transcribed_processed_pseudogene	ribosomal protein L39 pseudogene 5		No	No	No	No	No	No
RCAN1	RCAN1	0.841167	1.37776	0.536597	4.36101	9.30231	0.00228865	0.0227175	protein_coding	regulator of calcineurin 1		No	No	No	No	No	Yes
SMG5	SMG5	0.0674337	0.6039	0.536467	6.95763	14.537	0.00013743	0.00255659	protein_coding	SMG5, nonsense mediated mRNA decay factor		No	No	No	No	No	No
SLC6A9	SLC6A9	-0.134458	0.400495	0.534954	5.21216	8.32377	0.00391297	0.0335546	protein_coding	solute carrier family 6 member 9		No	No	No	No	No	No
EHMT1	EHMT1	-0.50504	0.0297228	0.534763	5.3011	8.33616	0.00388636	0.0334351	protein_coding	euchromatic histone lysine methyltransferase 1		No	No	No	No	No	No
GFPT1	GFPT1	0.00681439	0.541205	0.534391	7.95721	14.9595	0.000109841	0.00214242	protein_coding	glutamine--fructose-6-phosphate transaminase 1		No	No	No	No	No	No
ARID5B	ARID5B	0.0588158	0.592727	0.533911	7.31008	12.9955	0.000312243	0.00491844	protein_coding	AT-rich interaction domain 5B		No	No	No	No	No	No
ENOSF1	ENOSF1	-0.371365	0.162188	0.533554	5.40654	11.5069	0.000693394	0.0091451	protein_coding	enolase superfamily member 1		No	No	No	No	No	No
FKBP9P1	FKBP9P1	-0.374309	0.158691	0.533	3.89414	7.37031	0.00663095	0.0491305	transcribed_unprocessed_pseudogene	FK506 binding protein 9 pseudogene 1		No	No	No	No	No	No
MGLL	MGLL	0.599651	1.13183	0.53218	5.36072	10.2425	0.00137241	0.0156335	protein_coding	monoglyceride lipase		No	No	No	No	No	No
TACC2	TACC2	-0.54584	-0.0142761	0.531564	4.98733	9.04106	0.00263982	0.0252403	protein_coding	transforming acidic coiled-coil containing protein 2		No	No	No	No	No	No
RNF24	RNF24	-0.392656	0.137414	0.53007	4.50573	7.81345	0.00518589	0.0413282	protein_coding	ring finger protein 24		No	No	No	No	No	No
NOP14-AS1	NOP14-AS1	0.235521	0.76474	0.529219	5.5981	13.7276	0.000211325	0.00358808	antisense	NOP14 antisense RNA 1		No	No	No	No	No	No
IL6ST	IL6ST	0.468181	0.996825	0.528644	6.761	13.9502	0.000187722	0.00327702	protein_coding	interleukin 6 signal transducer		No	No	No	Yes	No	No
HSPA8	HSPA8	1.91442	2.44287	0.528443	11.3642	19.9016	8.15303e-06	0.000243986	protein_coding	heat shock protein family A (Hsp70) member 8		No	No	No	No	No	No
AC093616.4	AC093616.4	0.195487	0.723683	0.528196	4.50224	7.39581	0.00653758	0.048595	unprocessed_pseudogene	ENSG00000234231		No	No	No	No	No	No
DIS3L	DIS3L	-0.177546	0.348927	0.526473	4.52976	8.72394	0.00314059	0.0285718	protein_coding	DIS3 like exosome 3'-5' exoribonuclease		No	No	No	No	No	No
AMPD2	AMPD2	0.451985	0.978369	0.526384	5.8126	9.03177	0.00265327	0.0253238	protein_coding	adenosine monophosphate deaminase 2		No	No	No	No	No	No
SLC38A2	SLC38A2	0.171036	0.696837	0.525801	11.0948	11.5616	0.000673285	0.00890901	protein_coding	solute carrier family 38 member 2		No	No	No	No	No	No
RAP2B	RAP2B	-0.367406	0.156811	0.524217	7.40325	11.5821	0.000665904	0.00884036	protein_coding	RAP2B, member of RAS oncogene family		No	No	No	No	Yes	No
UBE2J1	UBE2J1	-0.29717	0.225775	0.522945	5.73275	9.52824	0.00202334	0.0206822	protein_coding	ubiquitin conjugating enzyme E2 J1		No	No	No	No	No	No
JMJD6	JMJD6	0.934206	1.45674	0.522536	5.46538	11.7275	0.000615835	0.00830554	protein_coding	arginine demethylase and lysine hydroxylase		No	No	No	No	No	No
LONP1	LONP1	0.368874	0.891049	0.522175	5.15983	9.69887	0.00184381	0.0192372	protein_coding	lon peptidase 1, mitochondrial		No	No	No	No	No	No
PLAT	PLAT	0.289187	0.811148	0.521961	6.24421	13.2294	0.000275585	0.00447202	protein_coding	plasminogen activator, tissue type		No	No	No	No	No	No
NECTIN2	NECTIN2	0.8037	1.32553	0.521831	4.19755	7.48484	0.00622205	0.0470078	protein_coding	nectin cell adhesion molecule 2		No	No	No	No	No	No
PHLDA1	PHLDA1	-0.39013	0.130823	0.520953	9.40488	14.8289	0.000117717	0.00227127	protein_coding	pleckstrin homology like domain family A member 1		No	No	No	No	No	No
STX1A	STX1A	1.40019	1.92089	0.520702	4.47137	8.76556	0.00306971	0.0281173	protein_coding	syntaxin 1A		No	No	No	No	No	No
CHMP2B	CHMP2B	0.21686	0.737451	0.520591	6.13199	9.96505	0.0015954	0.0173525	protein_coding	charged multivesicular body protein 2B		No	No	No	No	No	No
HTATSF1	HTATSF1	-0.725001	-0.206363	0.518638	5.53955	10.8948	0.000964357	0.011847	protein_coding	HIV-1 Tat specific factor 1		No	No	No	No	No	No
IFRD1	IFRD1	-0.216536	0.301891	0.518428	7.23359	14.669	0.000128136	0.00242302	protein_coding	interferon related developmental regulator 1		No	No	No	No	No	No
ANKRD10	ANKRD10	-0.0877562	0.430544	0.518301	6.37782	13.6167	0.000224186	0.00376679	protein_coding	ankyrin repeat domain 10		No	No	No	No	No	No
ATXN2L	ATXN2L	0.14708	0.66279	0.51571	4.92472	10.1985	0.00140552	0.0158915	protein_coding	ataxin 2 like		No	No	No	No	No	No
MBP	MBP	-0.310722	0.204827	0.515549	5.81836	11.8211	0.000585622	0.00793788	protein_coding	myelin basic protein		No	No	No	No	No	No
NUDT11	NUDT11	-0.34332	0.172135	0.515455	4.61025	7.57843	0.0059071	0.0453506	protein_coding	nudix hydrolase 11		No	No	No	No	No	No
MKL1	MKL1	0.20372	0.719101	0.515381	4.35237	7.44699	0.00635427	0.0476053	protein_coding	megakaryoblastic leukemia (translocation) 1		No	No	No	No	No	Yes
GLA	GLA	0.202629	0.717171	0.514542	5.00998	9.26966	0.0023298	0.0229986	protein_coding	galactosidase alpha		No	No	No	No	No	No
ASAP1	ASAP1	0.199367	0.711901	0.512534	6.13221	11.2327	0.000803683	0.0102478	protein_coding	ArfGAP with SH3 domain, ankyrin repeat and PH domain 1		No	No	No	No	No	No
RSC1A1	RSC1A1	-0.291137	0.22062	0.511757	4.56892	8.24885	0.00407779	0.0346913	protein_coding	regulator of solute carriers 1		No	No	No	No	No	No
FOXP1	FOXP1	-0.242559	0.265907	0.508465	6.04531	8.76926	0.0030635	0.0280922	protein_coding	forkhead box P1		No	No	No	No	No	Yes
FST	FST	-0.165477	0.341402	0.506879	5.32492	9.13353	0.00250967	0.0242837	protein_coding	follistatin		No	No	No	No	No	No
PEG10	PEG10	0.0663736	0.571746	0.505372	5.93895	12.6147	0.000382722	0.00573195	protein_coding	paternally expressed 10		No	No	No	No	No	No
NEDD4	NEDD4	0.401375	0.905132	0.503756	6.53325	7.64102	0.00570555	0.0441583	protein_coding	neural precursor cell expressed, developmentally down-regulated 4, E3 ubiquitin protein ligase		No	No	No	No	No	No
DCP1A	DCP1A	0.874784	1.37819	0.503402	5.66781	10.0663	0.00151003	0.0166942	protein_coding	decapping mRNA 1A		No	No	No	No	No	No
DDI2	DDI2	-0.262143	0.240039	0.502182	5.6688	11.536	0.000682628	0.00901784	protein_coding	DNA damage inducible 1 homolog 2		No	No	No	No	No	No
RSRP1	RSRP1	-0.401628	0.0986276	0.500255	5.03742	10.1112	0.00147375	0.016418	protein_coding	arginine and serine rich protein 1		No	No	No	No	No	No
TM7SF3	TM7SF3	-0.819311	-0.322905	0.496405	7.78716	9.01153	0.00268282	0.0254806	protein_coding	transmembrane 7 superfamily member 3		No	No	No	No	No	No
SDCBP	SDCBP	0.0543172	0.55039	0.496073	8.76429	9.84869	0.00169953	0.0180827	protein_coding	syndecan binding protein		No	No	No	No	No	No
SAT1	SAT1	-0.317569	0.178492	0.496061	10.1324	12.2791	0.000458054	0.00655001	protein_coding	spermidine/spermine N1-acetyltransferase 1		No	No	No	No	No	No
SLC7A5	SLC7A5	-0.587223	-0.0924902	0.494733	8.12279	9.12172	0.00252592	0.024397	protein_coding	solute carrier family 7 member 5		No	No	No	No	No	No
ETS2	ETS2	-0.518428	-0.0257197	0.492708	7.69039	10.627	0.0011145	0.0133558	protein_coding	ETS proto-oncogene 2, transcription factor		No	No	No	No	No	Yes
IP6K1	IP6K1	0.335829	0.828464	0.492635	5.78907	9.53806	0.00201255	0.0206241	protein_coding	inositol hexakisphosphate kinase 1		No	No	No	No	Yes	No
ZNF134	ZNF134	-0.0881982	0.403371	0.491569	5.67494	10.0417	0.00153034	0.016838	protein_coding	zinc finger protein 134		No	No	No	No	No	Yes
MAP2K3	MAP2K3	0.689371	1.18041	0.491038	6.77935	12.3208	0.000447934	0.00643381	protein_coding	mitogen-activated protein kinase kinase 3		No	No	No	No	Yes	No
CBL	CBL	0.234565	0.725522	0.490957	5.18871	8.91063	0.00283516	0.0265416	protein_coding	Cbl proto-oncogene		No	No	No	No	Yes	Yes
CCDC86	CCDC86	0.796856	1.28754	0.490688	6.3294	10.546	0.00116441	0.0138714	protein_coding	coiled-coil domain containing 86		No	No	No	No	No	No
STIP1	STIP1	0.896204	1.38611	0.489902	8.28949	16.4836	4.90725e-05	0.00111171	protein_coding	stress induced phosphoprotein 1		No	No	No	No	No	No
AC006011.4	AC006011.4	0.553193	1.04143	0.488237	4.56153	8.13555	0.00434057	0.0363706	processed_pseudogene	ENSG00000244563		No	No	No	No	No	No
CDKN1A	CDKN1A	0.420253	0.907507	0.487254	9.67749	15.0468	0.000104875	0.00207818	protein_coding	cyclin dependent kinase inhibitor 1A		No	No	No	No	Yes	Yes
KRT16P6	KRT16P6	-0.751814	-0.267486	0.484328	8.90933	14.3238	0.00015391	0.00280199	transcribed_unprocessed_pseudogene	keratin 16 pseudogene 6		No	No	No	No	No	No
ARID1A	ARID1A	0.383028	0.865348	0.482319	4.64624	7.85594	0.00506539	0.0406694	protein_coding	AT-rich interaction domain 1A		No	No	No	No	No	No
MAP1LC3B	MAP1LC3B	-0.093699	0.388378	0.482077	7.63464	12.003	0.000531164	0.00732906	protein_coding	microtubule associated protein 1 light chain 3 beta		No	No	No	No	No	No
TFE3	TFE3	0.0596429	0.540932	0.481289	5.44092	9.29712	0.00229514	0.0227545	protein_coding	transcription factor binding to IGHM enhancer 3		No	No	No	No	No	Yes
AC006369.2	AC006369.2	0.20816	0.688951	0.480791	4.36459	7.913	0.00490808	0.039663	antisense	ENSG00000236213		No	No	No	No	No	No
FOSL1	FOSL1	0.645249	1.12543	0.480182	7.13578	10.5432	0.00116616	0.0138821	protein_coding	FOS like 1, AP-1 transcription factor subunit		No	No	No	No	No	Yes
ADORA2B	ADORA2B	-0.488433	-0.0090808	0.479352	5.87109	9.78614	0.00175832	0.0185492	protein_coding	adenosine A2b receptor		No	No	No	No	Yes	No
FEM1C	FEM1C	0.478025	0.956696	0.478672	6.01115	8.37621	0.00380165	0.0328621	protein_coding	fem-1 homolog C		No	No	No	No	No	No
STK3	STK3	0.31877	0.796261	0.477491	6.98182	8.09585	0.00443668	0.0369456	protein_coding	serine/threonine kinase 3		No	No	No	No	Yes	No
LRP10	LRP10	-0.0342436	0.442517	0.476761	5.70094	8.95291	0.00277028	0.026162	protein_coding	LDL receptor related protein 10		No	No	No	No	No	No
ORC6	ORC6	0.576445	1.05279	0.476342	4.68302	8.65885	0.00325477	0.0293621	protein_coding	origin recognition complex subunit 6		No	No	No	No	No	No
SLC7A8	SLC7A8	-0.247714	0.226981	0.474695	8.26969	12.3316	0.000445364	0.0064044	protein_coding	solute carrier family 7 member 8		No	No	No	No	No	No
PALM2-AKAP2	PALM2-AKAP2	0.475168	0.949592	0.474423	7.64791	12.3652	0.000437414	0.00632806	protein_coding	PALM2-AKAP2 readthrough		No	No	No	No	No	No
AURKA	AURKA	0.619787	1.09374	0.473958	6.2693	11.2842	0.000781706	0.0100389	protein_coding	aurora kinase A		No	No	No	No	Yes	No
SCAF4	SCAF4	0.323161	0.796148	0.472988	6.19207	11.6777	0.000632543	0.00846716	protein_coding	SR-related CTD associated factor 4		No	No	No	No	No	No
AKAP2	AKAP2	0.476727	0.949051	0.472324	7.63959	12.0863	0.000507947	0.00707529	protein_coding	A-kinase anchoring protein 2		No	No	No	No	No	No
PATJ	PATJ	0.0418802	0.514005	0.472125	6.46775	9.14407	0.00249525	0.0241878	protein_coding	PATJ, crumbs cell polarity complex component		No	No	No	No	No	No
PLIN2	PLIN2	-0.539989	-0.0681387	0.471851	6.89823	12.6064	0.000384428	0.00575216	protein_coding	perilipin 2		No	No	No	No	No	No
RASSF1	RASSF1	0.491214	0.962694	0.47148	5.85307	8.40771	0.00373634	0.0324017	protein_coding	Ras association domain family member 1		No	No	No	No	No	No
NLGN4Y	NLGN4Y	0.0396165	0.50962	0.470004	5.58703	10.1397	0.00145113	0.0162697	protein_coding	neuroligin 4, Y-linked		No	No	No	No	No	No
UBASH3B	UBASH3B	0.5728	1.04209	0.469295	5.6526	10.2045	0.00140102	0.0158585	protein_coding	ubiquitin associated and SH3 domain containing B		No	No	No	No	Yes	No
CACUL1	CACUL1	0.0375928	0.504967	0.467374	7.90046	11.0662	0.000879158	0.0109674	protein_coding	CDK2 associated cullin domain 1		No	No	No	No	Yes	No
TAF7	TAF7	-0.0757081	0.39117	0.466878	6.67538	13.1103	0.000293669	0.00468535	protein_coding	TATA-box binding protein associated factor 7		No	No	No	No	Yes	Yes
RP11-804A23.4	RP11-804A23.4	0.731467	1.19831	0.466843	-0.101807	7.45837	0.00631421	0.0474374	antisense	ENSG00000256813		No	No	No	No	No	No
NFKBIA	NFKBIA	0.735073	1.20119	0.466119	7.67181	10.3061	0.00132593	0.0152006	protein_coding	NFKB inhibitor alpha		No	No	No	No	No	No
POLG	POLG	0.252708	0.718547	0.465839	6.43737	9.04898	0.00262842	0.025176	protein_coding	DNA polymerase gamma, catalytic subunit		No	No	No	No	No	No
KBTBD6	KBTBD6	0.610852	1.07624	0.465386	5.18402	7.89127	0.00496741	0.0400621	protein_coding	kelch repeat and BTB domain containing 6		No	No	No	No	No	No
HNRNPU	HNRNPU	-0.134002	0.330104	0.464106	7.20544	9.46675	0.0020923	0.021333	protein_coding	heterogeneous nuclear ribonucleoprotein U		No	No	No	No	No	No
PSMD3	PSMD3	-0.0132639	0.45035	0.463614	7.30109	8.97078	0.00274332	0.0259377	protein_coding	proteasome 26S subunit, non-ATPase 3		No	No	No	No	No	No
CPA4	CPA4	-0.457902	0.00418028	0.462083	7.32441	10.7908	0.00102009	0.0123621	protein_coding	carboxypeptidase A4		No	No	No	No	No	No
QRICH1	QRICH1	0.302722	0.764347	0.461625	6.6764	11.8573	0.000574363	0.00783134	protein_coding	glutamine rich 1		No	No	No	No	No	No
PTGR1	PTGR1	0.0388578	0.500296	0.461438	6.63235	10.4117	0.0012522	0.0145624	protein_coding	prostaglandin reductase 1		No	No	No	No	No	No
KDM6A	KDM6A	-0.182305	0.276557	0.458862	6.08992	9.45966	0.0021004	0.0213885	protein_coding	lysine demethylase 6A		No	No	No	No	No	No
ZNF644	ZNF644	0.0688402	0.525664	0.456824	5.85633	9.15431	0.00248132	0.0241107	protein_coding	zinc finger protein 644		No	No	No	No	No	No
FNBP4	FNBP4	-0.0614425	0.39523	0.456673	5.60015	9.4432	0.00211933	0.0215405	protein_coding	formin binding protein 4		No	No	No	No	No	No
ZFP36	ZFP36	0.337949	0.794548	0.456599	6.59207	10.1004	0.00148238	0.0164788	protein_coding	ZFP36 ring finger protein		No	No	No	No	No	Yes
PCNX4	PCNX4	-0.189451	0.265251	0.454702	7.17304	8.57377	0.0034104	0.0302584	protein_coding	pecanex homolog 4		No	No	No	No	No	No
POLR2D	POLR2D	0.481304	0.935702	0.454398	6.12396	11.6951	0.000626653	0.00840986	protein_coding	RNA polymerase II subunit D		No	No	No	No	No	No
ARHGEF2	ARHGEF2	-0.0980314	0.355846	0.453878	5.78874	8.21775	0.00414827	0.0351796	protein_coding	Rho/Rac guanine nucleotide exchange factor 2		No	No	No	No	No	No
SMC4	SMC4	0.197282	0.650472	0.453189	5.73673	8.72829	0.0031331	0.0285197	protein_coding	structural maintenance of chromosomes 4		No	No	No	No	No	No
QSOX1	QSOX1	0.436629	0.889492	0.452863	6.56334	11.3386	0.000759143	0.00984323	protein_coding	quiescin sulfhydryl oxidase 1		No	No	No	No	No	No
VCPIP1	VCPIP1	0.300139	0.750823	0.450684	5.63689	8.06409	0.00451512	0.0374634	protein_coding	valosin containing protein interacting protein 1		No	No	No	No	No	No
CLIP4	CLIP4	-0.150515	0.299592	0.450107	5.82749	8.97205	0.00274141	0.0259349	protein_coding	CAP-Gly domain containing linker protein family member 4		No	No	No	No	No	No
EAF1	EAF1	0.0424164	0.492378	0.449961	5.60141	7.9666	0.00476483	0.0387986	protein_coding	ELL associated factor 1		No	No	No	No	No	No
WDR43	WDR43	0.374479	0.824433	0.449954	7.24679	10.7544	0.00104032	0.0125508	protein_coding	WD repeat domain 43		No	No	No	No	No	No
XPO6	XPO6	0.143591	0.591172	0.447581	5.02298	7.43414	0.0063998	0.0478576	protein_coding	exportin 6		No	No	No	No	No	No
SSH1	SSH1	0.0457359	0.49151	0.445774	6.0019	8.17695	0.0042426	0.0356794	protein_coding	slingshot protein phosphatase 1		No	No	No	No	No	No
RNF10	RNF10	-0.0762669	0.369043	0.44531	7.79638	11.2935	0.000777769	0.00999635	protein_coding	ring finger protein 10		No	No	No	No	No	Yes
RAE1	RAE1	0.0169239	0.45965	0.442726	6.12984	11.3254	0.000764552	0.00988159	protein_coding	ribonucleic acid export 1		No	No	No	No	No	No
CCDC6	CCDC6	-0.278214	0.163974	0.442188	6.52577	8.06275	0.00451846	0.0374718	protein_coding	coiled-coil domain containing 6		No	No	No	No	No	No
AC093495.4	AC093495.4	0.156958	0.597799	0.440842	6.61452	10.0305	0.00153967	0.016906	antisense	ENSG00000228242		No	No	No	No	No	No
CDC42EP3	CDC42EP3	0.268288	0.708961	0.440673	6.89004	10.6189	0.00111936	0.0133941	protein_coding	CDC42 effector protein 3		No	No	No	No	No	No
SMS	SMS	0.387105	0.826875	0.43977	7.96417	12.1895	0.000480584	0.00680999	protein_coding	spermine synthase		No	No	No	No	No	No
SWAP70	SWAP70	-0.0330421	0.406022	0.439065	5.94602	8.76593	0.00306909	0.0281173	protein_coding	SWAP switching B-cell complex subunit 70		No	No	No	No	No	No
LYAR	LYAR	0.62605	1.06505	0.438997	5.19651	7.99661	0.00468651	0.0383918	protein_coding	Ly1 antibody reactive		No	No	No	No	No	No
SLC33A1	SLC33A1	0.0580233	0.496931	0.438908	6.35368	8.60531	0.00335183	0.0298208	protein_coding	solute carrier family 33 member 1		No	No	No	No	No	No
ATP1A1	ATP1A1	-0.315736	0.120878	0.436615	7.95191	12.9747	0.000315728	0.00494916	protein_coding	ATPase Na+/K+ transporting subunit alpha 1		No	No	No	No	No	No
XPC	XPC	0.122291	0.558628	0.436336	7.49682	11.7009	0.000624709	0.00840414	protein_coding	XPC complex subunit, DNA damage recognition and repair factor		No	No	No	No	No	No
YBX1	YBX1	-0.531769	-0.0955869	0.436182	6.06471	8.15479	0.00429476	0.0360429	protein_coding	Y-box binding protein 1		No	No	No	No	No	Yes
RP11-290L1.3	RP11-290L1.3	-0.173221	0.262435	0.435656	2.28761	7.76131	0.00533773	0.0422254	antisense	ENSG00000257453		No	No	No	No	No	No
ALG2	ALG2	0.0941293	0.527392	0.433263	6.60224	11.1849	0.000824664	0.0104739	protein_coding	ALG2, alpha-1,3/1,6-mannosyltransferase		No	No	No	No	No	No
EIF1	EIF1	-0.119502	0.310467	0.429968	9.02887	10.139	0.00145162	0.0162697	protein_coding	eukaryotic translation initiation factor 1		No	No	No	No	No	No
CCND2-AS1	CCND2-AS1	0.141063	0.567424	0.426361	6.28447	7.50798	0.00614262	0.0466481	antisense	CCND2 antisense RNA 1		No	No	No	No	No	No
DKC1	DKC1	0.225364	0.650517	0.425152	7.71641	11.2516	0.000795543	0.0101681	protein_coding	dyskerin pseudouridine synthase 1		No	No	No	No	No	No
LARP1	LARP1	0.413911	0.838287	0.424375	5.82196	9.16127	0.00247191	0.0240379	protein_coding	La ribonucleoprotein domain family member 1		No	No	No	No	No	No
FILIP1L	FILIP1L	0.286536	0.707856	0.42132	5.73893	8.03587	0.004586	0.0377795	protein_coding	filamin A interacting protein 1 like		No	No	No	No	No	No
MGEA5	MGEA5	-0.170813	0.249771	0.420584	5.85094	7.6445	0.00569455	0.0440966	protein_coding	meningioma expressed antigen 5 (hyaluronidase)		No	No	No	No	No	No
ZNF622	ZNF622	0.496899	0.916667	0.419768	6.08909	9.34104	0.00224079	0.0224357	protein_coding	zinc finger protein 622		No	No	No	No	Yes	No
ZBED2	ZBED2	0.393559	0.812742	0.419183	7.57893	9.86143	0.0016878	0.0180054	protein_coding	zinc finger BED-type containing 2		No	No	No	No	No	No
EIF2AK4	EIF2AK4	0.103573	0.521873	0.4183	6.52735	8.65532	0.00326108	0.0294026	protein_coding	eukaryotic translation initiation factor 2 alpha kinase 4		No	No	No	No	Yes	No
AMOTL2	AMOTL2	0.356649	0.77444	0.417792	7.72889	9.61084	0.00193432	0.01995	protein_coding	angiomotin like 2		No	No	No	No	No	No
DESI2	DESI2	-0.336407	0.0731097	0.409517	5.36784	7.68049	0.00558211	0.0436237	protein_coding	desumoylating isopeptidase 2		No	No	No	No	No	No
POLR2A	POLR2A	0.310256	0.719769	0.409513	7.63309	12.2114	0.000474986	0.0067443	protein_coding	RNA polymerase II subunit A		No	No	No	No	No	Yes
CLASP2	CLASP2	0.245222	0.652736	0.407514	6.23711	7.64732	0.00568567	0.0440701	protein_coding	cytoplasmic linker associated protein 2		No	No	No	No	No	No
ARG2	ARG2	-0.473826	-0.0676846	0.406141	6.61154	7.79892	0.00522775	0.0416002	protein_coding	arginase 2		No	No	No	No	No	No
PDP1	PDP1	0.496331	0.900979	0.404648	7.27338	9.24063	0.00236704	0.0232646	protein_coding	pyruvate dehyrogenase phosphatase catalytic subunit 1		No	No	No	No	No	No
HJURP	HJURP	0.617471	1.02204	0.404571	5.59326	7.98401	0.00471923	0.038601	protein_coding	Holliday junction recognition protein		No	No	No	No	No	No
PIK3C3	PIK3C3	0.547401	0.951731	0.40433	5.85462	7.51019	0.00613509	0.0466128	protein_coding	phosphatidylinositol 3-kinase catalytic subunit type 3		No	No	No	No	Yes	No
ADNP	ADNP	-0.250489	0.148984	0.399473	5.71409	7.57873	0.00590611	0.0453506	protein_coding	activity dependent neuroprotector homeobox		No	No	No	No	Yes	Yes
TMEM39A	TMEM39A	0.245229	0.641688	0.396459	5.91772	7.81502	0.00518139	0.0413201	protein_coding	transmembrane protein 39A		No	No	No	No	No	No
SLC31A2	SLC31A2	0.413382	0.804968	0.391586	7.6726	9.19498	0.0024268	0.0236954	protein_coding	solute carrier family 31 member 2		No	No	No	No	No	No
YARS2	YARS2	0.159583	0.547164	0.38758	6.19514	8.85478	0.00292322	0.0271098	protein_coding	tyrosyl-tRNA synthetase 2		No	No	No	No	No	No
MYO1B	MYO1B	0.0748218	0.459389	0.384567	8.15701	7.59151	0.00586439	0.0451948	protein_coding	myosin IB		No	No	No	No	No	No
LRRFIP1	LRRFIP1	-0.146942	0.23618	0.383123	7.03904	8.13285	0.00434703	0.0364058	protein_coding	LRR binding FLII interacting protein 1		No	No	No	No	No	Yes
PISD	PISD	0.727609	1.11055	0.382945	6.68589	8.62623	0.00331356	0.0295782	protein_coding	phosphatidylserine decarboxylase		No	No	No	No	No	No
NOMO2	NOMO2	0.389738	0.771629	0.381891	7.24276	9.8139	0.00173198	0.0183618	protein_coding	NODAL modulator 2		No	No	No	No	No	No
PSMD2	PSMD2	0.324395	0.705133	0.380738	9.58584	10.5151	0.00118405	0.0139918	protein_coding	proteasome 26S subunit, non-ATPase 2		No	No	No	No	No	No
WDR75	WDR75	0.551625	0.929573	0.377948	5.82223	8.62743	0.00331138	0.0295751	protein_coding	WD repeat domain 75		No	No	No	No	No	No
DNAJB6	DNAJB6	0.433693	0.809994	0.376301	7.73963	8.87385	0.00289285	0.0268943	protein_coding	DnaJ heat shock protein family (Hsp40) member B6		No	No	No	No	No	No
TCERG1	TCERG1	0.416993	0.790715	0.373722	6.9932	7.96061	0.00478064	0.0388864	protein_coding	transcription elongation regulator 1		No	No	No	No	No	Yes
ATP1A1-AS1	ATP1A1-AS1	-0.272805	0.100469	0.373275	6.69563	8.18391	0.00422636	0.0356171	processed_transcript	ATP1A1 antisense RNA 1		No	No	No	No	No	No
HEXB	HEXB	0.242111	0.614788	0.372677	7.78837	7.78875	0.00525726	0.0417938	protein_coding	hexosaminidase subunit beta		No	No	No	No	No	No
RP11-488P3.1	RP11-488P3.1	0.0932993	0.464253	0.370953	1.26572	7.76772	0.0053188	0.042117	sense_intronic	ENSG00000230439		No	No	No	No	No	No
SERPINB8	SERPINB8	0.156474	0.52472	0.368246	6.57694	7.86479	0.00504066	0.0405313	protein_coding	serpin family B member 8		No	No	No	No	No	No
APP	APP	-0.224639	0.141838	0.366477	9.47391	9.2189	0.0023953	0.023487	protein_coding	amyloid beta precursor protein		No	No	No	No	Yes	No
FKBP15	FKBP15	0.382125	0.745673	0.363547	7.93597	8.51543	0.00352148	0.030904	protein_coding	FK506 binding protein 15		No	No	No	No	No	No
LDHA	LDHA	0.544237	0.906143	0.361906	11.383	8.6386	0.00329115	0.0295087	protein_coding	lactate dehydrogenase A		No	No	No	No	No	No
FHL2	FHL2	-0.246587	0.104664	0.35125	6.73148	7.63273	0.00573185	0.0443216	protein_coding	four and a half LIM domains 2		No	No	No	No	No	Yes
GOLGA4	GOLGA4	0.161927	0.512269	0.350341	6.96829	7.87464	0.00501329	0.0403515	protein_coding	golgin A4		No	No	No	No	No	No
SERPINE2	SERPINE2	-0.460778	-0.131724	0.329054	8.86335	7.3512	0.0067018	0.0495418	protein_coding	serpin family E member 2		No	No	No	No	No	No
COL17A1	COL17A1	0.249593	-0.0732266	-0.32282	10.7768	7.8147	0.00518231	0.0413201	protein_coding	collagen type XVII alpha 1 chain		No	No	No	No	No	No
MT-ND4L	MT-ND4L	-0.495397	-0.823709	-0.328312	3.07727	7.44735	0.00635298	0.0476053	protein_coding	mitochondrially encoded NADH:ubiquinone oxidoreductase core subunit 4L		No	No	No	No	No	No
MT-RNR2	MT-RNR2	-0.330737	-0.670941	-0.340204	5.7401	9.75467	0.00178868	0.0187957	Mt_rRNA	mitochondrially encoded 16S RNA		No	No	No	No	No	No
IL20RB	IL20RB	-0.350444	-0.695668	-0.345224	8.49006	8.75829	0.00308198	0.0281656	protein_coding	interleukin 20 receptor subunit beta		No	No	No	Yes	No	No
NDUFS2	NDUFS2	-0.149839	-0.505879	-0.35604	7.52599	8.4563	0.00363782	0.0317694	protein_coding	NADH:ubiquinone oxidoreductase core subunit S2		No	No	No	No	No	No
SYPL1	SYPL1	-0.30837	-0.673471	-0.3651	8.52763	7.55346	0.00598949	0.0458087	protein_coding	synaptophysin like 1		No	No	No	No	No	No
MTHFD1	MTHFD1	0.478572	0.10832	-0.370252	-0.23627	8.47144	0.00360765	0.0315743	protein_coding	methylenetetrahydrofolate dehydrogenase, cyclohydrolase and formyltetrahydrofolate synthetase 1		No	No	No	No	No	No
HADHB	HADHB	-0.427783	-0.798091	-0.370308	7.73535	8.99335	0.00270964	0.0256644	protein_coding	hydroxyacyl-CoA dehydrogenase/3-ketoacyl-CoA thiolase/enoyl-CoA hydratase (trifunctional protein), beta subunit		No	No	No	No	No	No
IMPDH2	IMPDH2	-0.346805	-0.718978	-0.372173	7.93506	8.91823	0.00282338	0.0264935	protein_coding	inosine monophosphate dehydrogenase 2		No	No	No	No	No	No
FUS	FUS	0.380075	0.00687982	-0.373195	7.24386	8.51739	0.00351769	0.030904	protein_coding	FUS RNA binding protein		No	No	No	No	No	No
GOLGA5	GOLGA5	0.207652	-0.165866	-0.373518	6.27271	8.08908	0.00445329	0.0370457	protein_coding	golgin A5		No	No	No	No	No	No
RPL17-C18orf32	RPL17-C18orf32	-0.0499972	-0.423693	-0.373696	7.89489	8.05202	0.00454529	0.037617	protein_coding	RPL17-C18orf32 readthrough		No	No	No	No	No	No
PDE4DIP	PDE4DIP	0.00112328	-0.373687	-0.37481	6.31615	7.64025	0.005708	0.0441583	protein_coding	phosphodiesterase 4D interacting protein		No	No	No	No	No	No
USB1	USB1	0.222161	-0.154368	-0.376529	6.41649	8.42344	0.00370414	0.0322438	protein_coding	U6 snRNA biogenesis phosphodiesterase 1		No	No	No	No	No	No
MSN	MSN	0.106015	-0.271261	-0.377275	9.43577	10.0765	0.00150175	0.0166483	protein_coding	moesin		No	No	No	No	No	No
CSNK1A1	CSNK1A1	-0.170477	-0.548202	-0.377725	9.4861	10.1122	0.00147292	0.016418	protein_coding	casein kinase 1 alpha 1		No	No	No	No	Yes	No
ANXA7	ANXA7	-0.061232	-0.439515	-0.378283	7.9713	9.95153	0.00160716	0.0174451	protein_coding	annexin A7		No	No	No	No	No	No
AP1M2	AP1M2	-0.0489364	-0.427361	-0.378424	6.71916	8.73555	0.00312066	0.0284707	protein_coding	adaptor related protein complex 1 mu 2 subunit		No	No	No	No	No	No
MAEA	MAEA	0.214978	-0.164587	-0.379564	6.44485	7.49358	0.00619194	0.0469122	protein_coding	macrophage erythroblast attacher		No	No	No	No	No	No
NIPA2	NIPA2	0.042923	-0.340326	-0.383249	7.24847	8.42128	0.00370855	0.0322648	protein_coding	non imprinted in Prader-Willi/Angelman syndrome 2		No	No	No	No	No	No
CTB-89H12.4	CTB-89H12.4	-0.253808	-0.639468	-0.38566	8.83496	8.58241	0.00339425	0.0301483	processed_transcript	ENSG00000230551		No	No	No	No	No	No
PHF6	PHF6	0.0200798	-0.365662	-0.385742	6.32382	7.7767	0.00529243	0.0419906	protein_coding	PHD finger protein 6		No	No	No	No	No	No
PPP2R1B	PPP2R1B	0.617724	0.231925	-0.3858	6.16408	7.40169	0.00651626	0.0485382	protein_coding	protein phosphatase 2 scaffold subunit Abeta		No	No	No	No	No	No
INTS13	INTS13	0.0107817	-0.375587	-0.386369	6.62212	7.41208	0.00647875	0.0483136	protein_coding	integrator complex subunit 13		No	No	No	No	No	No
MAP3K20	MAP3K20	-0.27611	-0.662967	-0.386857	7.29275	8.65229	0.0032665	0.0294215	protein_coding	mitogen-activated protein kinase kinase kinase 20		No	No	No	No	Yes	No
CAPN1	CAPN1	0.359389	-0.0289229	-0.388312	8.82437	7.34419	0.006728	0.0496671	protein_coding	calpain 1		No	No	No	No	No	No
LPIN1	LPIN1	-0.257837	-0.647202	-0.389365	6.80735	9.37834	0.00219564	0.0220796	protein_coding	lipin 1		No	No	No	No	No	No
PIAS3	PIAS3	0.025392	-0.364119	-0.389511	6.29927	7.92554	0.00487418	0.0394088	protein_coding	protein inhibitor of activated STAT 3		No	No	No	No	No	No
NUDCD3	NUDCD3	0.102413	-0.287542	-0.389955	7.23157	8.40911	0.00373345	0.0323941	protein_coding	NudC domain containing 3		No	No	No	No	No	No
POFUT1	POFUT1	0.0918044	-0.301617	-0.393422	6.09921	7.89337	0.00496163	0.0400476	protein_coding	protein O-fucosyltransferase 1		No	No	No	No	No	No
APEH	APEH	0.169521	-0.224518	-0.394039	7.6939	8.56273	0.00343115	0.0303923	protein_coding	acylaminoacyl-peptide hydrolase		No	No	No	No	No	No
RP11-468E2.4	RP11-468E2.4	0.798397	0.403142	-0.395255	2.75026	7.52169	0.00609604	0.0464474	protein_coding	ENSG00000259529		No	No	No	No	No	No
GBAS	GBAS	-0.0707367	-0.466933	-0.396196	6.5509	7.97535	0.00474187	0.0386881	protein_coding	ENSG00000146729		No	No	No	No	No	No
ALDH7A1	ALDH7A1	-0.575362	-0.97178	-0.396418	8.10171	10.1939	0.00140908	0.0158941	protein_coding	aldehyde dehydrogenase 7 family member A1		No	No	No	No	No	No
ANXA4	ANXA4	-0.222821	-0.621234	-0.398413	7.04218	9.14702	0.00249123	0.0241633	protein_coding	annexin A4		No	No	No	No	No	No
RPL10A	RPL10A	-0.126654	-0.52558	-0.398926	7.40004	8.33065	0.00389817	0.033499	protein_coding	ribosomal protein L10a		No	No	No	No	No	No
INTS4	INTS4	0.300375	-0.0994499	-0.399825	5.58983	7.94749	0.00481542	0.0391091	protein_coding	integrator complex subunit 4		No	No	No	No	No	No
ITGB4	ITGB4	-0.0876198	-0.488296	-0.400676	9.95947	7.85908	0.00505662	0.0406192	protein_coding	integrin subunit beta 4		No	No	No	No	No	No
SCPEP1	SCPEP1	-0.103291	-0.504043	-0.400752	6.03444	7.65245	0.00566954	0.0440085	protein_coding	serine carboxypeptidase 1		No	No	No	No	No	No
RP11-307C12.12	RP11-307C12.12	-0.381592	-0.783416	-0.401824	0.287241	7.77001	0.00531208	0.0421051	antisense	ENSG00000271380		No	No	No	No	No	No
USP4	USP4	-0.126403	-0.529783	-0.403379	6.5889	9.37163	0.0022037	0.0221465	protein_coding	ubiquitin specific peptidase 4		No	No	No	No	No	No
EHD4	EHD4	0.576896	0.173194	-0.403703	7.12036	10.1085	0.00147589	0.016418	protein_coding	EH domain containing 4		No	No	No	No	No	No
DLD	DLD	-0.157444	-0.562186	-0.404742	7.36005	8.1727	0.00425255	0.0357444	protein_coding	dihydrolipoamide dehydrogenase		No	No	No	No	No	No
FAM98A	FAM98A	0.608425	0.202437	-0.405988	6.41991	8.05004	0.00455026	0.0376195	protein_coding	family with sequence similarity 98 member A		No	No	No	No	No	No
VRK2	VRK2	-0.0522552	-0.460847	-0.408592	6.08295	8.80699	0.00300078	0.0276532	protein_coding	vaccinia related kinase 2		No	No	No	No	Yes	No
ANAPC5	ANAPC5	0.0935024	-0.315548	-0.409051	7.46949	10.2138	0.00139394	0.0158117	protein_coding	anaphase promoting complex subunit 5		No	No	No	No	No	No
IRF9	IRF9	0.806828	0.396644	-0.410184	7.15784	8.54328	0.00346801	0.0306347	protein_coding	interferon regulatory factor 9		No	No	No	No	No	Yes
IL20RB-AS1	IL20RB-AS1	-0.325458	-0.737453	-0.411995	5.85401	7.97963	0.00473067	0.0386449	antisense	IL20RB antisense RNA 1		No	No	No	No	No	No
VEZT	VEZT	0.0273349	-0.385954	-0.413289	7.1191	7.94929	0.00481062	0.0390909	protein_coding	vezatin, adherens junctions transmembrane protein		No	No	No	No	No	No
PERP	PERP	-0.438697	-0.853636	-0.414939	10.8146	9.99568	0.00156908	0.0171531	protein_coding	PERP, TP53 apoptosis effector		No	No	No	No	No	No
AACS	AACS	0.0300041	-0.385456	-0.415461	6.13622	8.66608	0.00324188	0.0292786	protein_coding	acetoacetyl-CoA synthetase		No	No	No	No	No	No
UNG	UNG	-0.0158556	-0.43138	-0.415524	5.74787	7.51149	0.00613065	0.0466128	protein_coding	uracil DNA glycosylase		No	No	No	No	No	No
TCP11L1	TCP11L1	-0.0805598	-0.496281	-0.415721	5.73282	7.80991	0.00519604	0.0413887	protein_coding	t-complex 11 like 1		No	No	No	No	No	No
ATP5G3	ATP5G3	0.362897	-0.0561443	-0.419042	6.88704	10.0596	0.00151557	0.0167186	protein_coding	ATP synthase, H+ transporting, mitochondrial Fo complex subunit C3 (subunit 9)		No	No	No	No	No	No
MATR3	MATR3	0.066849	-0.352691	-0.41954	8.38853	9.56292	0.00198547	0.0203934	protein_coding	matrin 3		No	No	No	No	No	No
PANX1	PANX1	0.314375	-0.105849	-0.420224	6.46657	8.48353	0.00358376	0.0313993	protein_coding	pannexin 1		No	No	No	No	No	No
ATP5O	ATP5O	-0.0129165	-0.433203	-0.420287	6.00099	8.51388	0.00352448	0.0309135	protein_coding	ATP synthase, H+ transporting, mitochondrial F1 complex, O subunit		No	No	No	No	No	No
SNX17	SNX17	0.201244	-0.21906	-0.420304	7.08191	9.13901	0.00250216	0.0242256	protein_coding	sorting nexin 17		No	No	No	No	No	No
ARPC3	ARPC3	-0.225102	-0.646069	-0.420967	6.94554	8.31684	0.00392793	0.0336292	protein_coding	actin related protein 2/3 complex subunit 3		No	No	No	No	No	No
MT-TV	MT-TV	-0.229443	-0.650653	-0.42121	6.14995	10.396	0.00126289	0.0146494	Mt_tRNA	mitochondrially encoded tRNA valine		No	No	No	No	No	No
AP1G2	AP1G2	0.0767499	-0.345427	-0.422177	6.82903	8.01615	0.00463621	0.0380764	protein_coding	adaptor related protein complex 1 gamma 2 subunit		No	No	No	No	No	No
SMARCAL1	SMARCAL1	0.242051	-0.181061	-0.423113	5.51774	7.48653	0.00621623	0.0470078	protein_coding	SWI/SNF related, matrix associated, actin dependent regulator of chromatin, subfamily a like 1		No	No	No	No	No	No
APBB2	APBB2	-0.331069	-0.75766	-0.426591	6.65363	9.00013	0.00269961	0.0255866	protein_coding	amyloid beta precursor protein binding family B member 2		No	No	No	No	No	No
OAZ2	OAZ2	-0.20315	-0.631741	-0.428591	6.17415	8.37727	0.00379944	0.0328605	protein_coding	ornithine decarboxylase antizyme 2		No	No	No	No	No	No
PYGB	PYGB	-0.111303	-0.540247	-0.428943	8.54073	9.23966	0.00236829	0.0232646	protein_coding	glycogen phosphorylase B		No	No	No	No	No	No
RP11-367J11.2	RP11-367J11.2	-0.385093	-0.814284	-0.429192	3.51708	7.76776	0.00531868	0.042117	antisense	ENSG00000245748		No	No	No	No	No	No
MAOA	MAOA	-0.495623	-0.925314	-0.429691	6.6666	8.61955	0.00332573	0.0296376	protein_coding	monoamine oxidase A		No	No	No	No	No	No
STK38	STK38	-0.0202011	-0.450604	-0.430403	6.0027	9.14895	0.00248861	0.0241633	protein_coding	serine/threonine kinase 38		No	No	No	No	Yes	No
PPP4R1	PPP4R1	0.301045	-0.132045	-0.433091	7.20904	8.73153	0.00312753	0.0284851	protein_coding	protein phosphatase 4 regulatory subunit 1		No	No	No	No	No	No
CCDC90B	CCDC90B	-0.137653	-0.573398	-0.435745	5.80895	7.82382	0.00515622	0.0411936	protein_coding	coiled-coil domain containing 90B		No	No	No	No	No	No
GTF3A	GTF3A	-0.403934	-0.839903	-0.43597	6.61863	9.44954	0.00211202	0.0214797	protein_coding	general transcription factor IIIA		No	No	No	No	No	Yes
IFNGR1	IFNGR1	-0.0954087	-0.53196	-0.436551	7.19841	10.4538	0.001224	0.0143692	protein_coding	interferon gamma receptor 1		No	No	No	Yes	No	Yes
PCYOX1	PCYOX1	-0.880529	-1.31781	-0.437285	6.19831	7.8732	0.00501727	0.0403634	protein_coding	prenylcysteine oxidase 1		No	No	No	No	No	No
ITGB1	ITGB1	-0.399814	-0.837459	-0.437645	10.601	10.8365	0.0009952	0.012161	protein_coding	integrin subunit beta 1		No	No	No	No	No	No
EXOC4	EXOC4	0.014505	-0.424393	-0.438898	6.13768	8.43998	0.0036706	0.0320037	protein_coding	exocyst complex component 4		No	No	No	No	No	No
SNX19	SNX19	0.300814	-0.138349	-0.439163	6.42314	10.0599	0.00151533	0.0167186	protein_coding	sorting nexin 19		No	No	No	No	No	No
RPS10-NUDT3	RPS10-NUDT3	0.146283	-0.293458	-0.43974	7.09768	8.91155	0.00283373	0.0265416	protein_coding	RPS10-NUDT3 readthrough		No	No	No	No	No	No
WDR13	WDR13	-0.127598	-0.568382	-0.440784	5.88238	8.05615	0.00453495	0.03757	protein_coding	WD repeat domain 13		No	No	No	No	No	No
PIGO	PIGO	-0.0556873	-0.496586	-0.440899	5.99548	7.48094	0.00623557	0.0470658	protein_coding	phosphatidylinositol glycan anchor biosynthesis class O		No	No	No	No	No	No
GYS1	GYS1	0.54993	0.108711	-0.441219	6.23265	8.8061	0.00300226	0.0276532	protein_coding	glycogen synthase 1		No	No	No	No	No	No
PYGL	PYGL	0.190548	-0.250738	-0.441287	9.1993	13.4238	0.000248451	0.00410185	protein_coding	glycogen phosphorylase L		No	No	No	No	No	No
GSS	GSS	-0.302955	-0.744274	-0.441318	7.21655	10.7949	0.00101782	0.0123485	protein_coding	glutathione synthetase		No	No	No	No	No	No
ZBED5	ZBED5	-0.346078	-0.787536	-0.441458	5.48491	7.58117	0.00589812	0.0453463	protein_coding	zinc finger BED-type containing 5		No	No	No	No	No	No
C1orf174	C1orf174	0.0732177	-0.368803	-0.442021	4.99315	7.36909	0.00663545	0.0491413	protein_coding	chromosome 1 open reading frame 174		No	No	No	No	No	No
CALM3	CALM3	0.120196	-0.323074	-0.44327	5.90819	8.90468	0.00284441	0.0265511	protein_coding	calmodulin 3		No	No	No	No	No	No
SAMD9	SAMD9	2.65588	2.21182	-0.444063	5.88177	7.68448	0.00556978	0.0435696	protein_coding	sterile alpha motif domain containing 9		No	No	No	No	No	No
TSPAN6	TSPAN6	-0.249847	-0.694092	-0.444245	5.57678	8.79227	0.00302509	0.0278191	protein_coding	tetraspanin 6		No	No	No	No	No	No
NFS1	NFS1	0.0473211	-0.397709	-0.44503	5.87675	9.05885	0.00261426	0.0251	protein_coding	NFS1, cysteine desulfurase		No	No	No	No	No	No
TMEM159	TMEM159	-0.211995	-0.657194	-0.445199	5.00011	7.52884	0.00607188	0.0462852	protein_coding	transmembrane protein 159		No	No	No	No	No	No
RP11-96O20.4	RP11-96O20.4	0.370851	-0.0752002	-0.446051	4.57979	12.2674	0.000460933	0.0065737	protein_coding	ENSG00000260170		No	No	No	No	No	No
SQRDL	SQRDL	0.339135	-0.107075	-0.446209	7.84884	11.7211	0.000617964	0.00832729	protein_coding	ENSG00000137767		No	No	No	No	No	No
TARS2	TARS2	0.384932	-0.0636974	-0.44863	5.9969	9.59008	0.00195631	0.0201631	protein_coding	threonyl-tRNA synthetase 2, mitochondrial (putative)		No	No	No	No	No	No
RNF14	RNF14	-0.326414	-0.775479	-0.449065	6.13112	9.24046	0.00236726	0.0232646	protein_coding	ring finger protein 14		No	No	No	No	No	No
SPCS1	SPCS1	-0.241463	-0.691118	-0.449655	5.70795	8.55017	0.00345491	0.0305448	protein_coding	signal peptidase complex subunit 1		No	No	No	No	No	No
NDUFV1	NDUFV1	-0.212098	-0.662603	-0.450505	6.87352	8.32171	0.0039174	0.0335747	protein_coding	NADH:ubiquinone oxidoreductase core subunit V1		No	No	No	No	No	No
SORL1	SORL1	-0.251436	-0.702887	-0.451451	7.09595	10.5367	0.00117025	0.0139205	protein_coding	sortilin related receptor 1		No	No	No	No	Yes	No
BIVM-ERCC5	BIVM-ERCC5	-0.00771767	-0.459919	-0.452201	6.42003	11.8285	0.000583325	0.0079134	protein_coding	BIVM-ERCC5 readthrough		No	No	No	No	No	No
TNFAIP8	TNFAIP8	0.221427	-0.23156	-0.452987	5.35241	8.20461	0.00417841	0.0353608	protein_coding	TNF alpha induced protein 8		No	No	No	No	No	No
KATNA1	KATNA1	-0.102397	-0.555672	-0.453275	5.29283	8.00372	0.00466814	0.0382607	protein_coding	katanin catalytic subunit A1		No	No	No	No	No	No
SMC1A	SMC1A	0.502193	0.048712	-0.453481	6.17794	11.0305	0.000896252	0.0111633	protein_coding	structural maintenance of chromosomes 1A		No	No	No	No	No	No
TADA3	TADA3	-0.168755	-0.622823	-0.454068	5.95795	9.04321	0.00263672	0.0252256	protein_coding	transcriptional adaptor 3		No	No	No	No	No	Yes
PML	PML	1.34008	0.885606	-0.454472	6.86442	8.09424	0.00444062	0.0369593	protein_coding	promyelocytic leukemia		No	No	No	No	No	No
NUP133	NUP133	0.207764	-0.246858	-0.454622	6.17908	8.64315	0.00328293	0.0294678	protein_coding	nucleoporin 133		No	No	No	No	No	Yes
RP11-218E20.5	RP11-218E20.5	0.213268	-0.241366	-0.454634	3.49775	11.1106	0.000858334	0.0107597	antisense	ENSG00000258745		No	No	No	No	No	No
ABHD14A-ACY1	ABHD14A-ACY1	-0.429909	-0.884894	-0.454984	6.47738	9.51888	0.00203368	0.0207748	protein_coding	ABHD14A-ACY1 readthrough		No	No	No	No	No	No
IKBKAP	IKBKAP	0.11188	-0.343149	-0.455029	6.47557	9.56527	0.00198293	0.0203934	protein_coding	ENSG00000070061		No	No	No	No	Yes	No
WDR11	WDR11	0.036813	-0.418328	-0.455141	6.72053	9.338	0.0022445	0.0224401	protein_coding	WD repeat domain 11		No	No	No	No	No	No
LANCL1	LANCL1	-0.175757	-0.630963	-0.455205	6.80637	11.565	0.000672043	0.00890178	protein_coding	LanC like 1		No	No	No	No	No	No
ACAA1	ACAA1	0.113798	-0.342227	-0.456025	6.23778	7.7537	0.00536025	0.0423828	protein_coding	acetyl-CoA acyltransferase 1		No	No	No	No	No	No
PLSCR1	PLSCR1	1.77988	1.3238	-0.456079	7.77917	10.3311	0.00130804	0.0150382	protein_coding	phospholipid scramblase 1		No	No	No	No	No	Yes
HNRNPA1	HNRNPA1	-0.397613	-0.854034	-0.45642	9.76487	14.3556	0.000151332	0.00276443	protein_coding	heterogeneous nuclear ribonucleoprotein A1		No	No	No	No	No	Yes
FBN2	FBN2	-0.442171	-0.899243	-0.457072	6.89206	9.9744	0.00158731	0.0172762	protein_coding	fibrillin 2		No	No	No	No	No	No
RPL29	RPL29	0.16559	-0.292933	-0.458524	6.94456	8.51942	0.00351376	0.0309034	protein_coding	ribosomal protein L29		No	No	No	No	No	No
TMEM109	TMEM109	0.231629	-0.227044	-0.458673	6.22276	8.65211	0.00326682	0.0294215	protein_coding	transmembrane protein 109		No	No	No	No	No	No
RSU1	RSU1	-0.263982	-0.723639	-0.459658	6.62436	10.471	0.00121261	0.0142665	protein_coding	Ras suppressor protein 1		No	No	No	No	No	No
VAMP3	VAMP3	-0.327131	-0.787171	-0.46004	7.16051	9.61188	0.00193322	0.01995	protein_coding	vesicle associated membrane protein 3		No	No	No	No	No	No
CD24	CD24	-0.196761	-0.657315	-0.460554	8.36948	10.6974	0.00107287	0.0129144	protein_coding	CD24 molecule		No	No	No	No	Yes	No
PFN2	PFN2	-0.337492	-0.798241	-0.460748	8.17499	11.9066	0.000559339	0.00765887	protein_coding	profilin 2		No	No	No	No	No	No
TTC37	TTC37	-0.0960208	-0.559559	-0.463538	3.91295	9.29061	0.00230331	0.0228069	protein_coding	tetratricopeptide repeat domain 37		No	No	No	No	No	No
MIR6723	MIR6723	-0.426884	-0.891501	-0.464616	9.47408	12.8347	0.000340248	0.00523184	miRNA	microRNA 6723		No	No	No	No	No	No
RPS24	RPS24	0.227784	-0.238595	-0.466379	6.59725	8.18494	0.00422396	0.0356155	protein_coding	ribosomal protein S24		No	No	No	No	No	No
SH3BGRL3	SH3BGRL3	-0.239476	-0.706007	-0.466531	7.32928	7.55469	0.00598542	0.0457993	protein_coding	SH3 domain binding glutamate rich protein like 3		No	No	No	No	No	No
TMEM63A	TMEM63A	0.621419	0.154624	-0.466794	4.72934	7.66179	0.00564026	0.0439183	protein_coding	transmembrane protein 63A		No	No	No	No	No	No
RPS10	RPS10	0.357159	-0.109864	-0.467023	6.80451	7.74354	0.0053905	0.0425197	protein_coding	ribosomal protein S10		No	No	No	No	No	No
NRP1	NRP1	0.15049	-0.318255	-0.468745	6.56973	12.1417	0.00049307	0.00692186	protein_coding	neuropilin 1		No	No	Yes	No	Yes	No
ACY1	ACY1	-0.42555	-0.894353	-0.468804	6.44022	10.1954	0.0014079	0.0158918	protein_coding	aminoacylase 1		No	No	No	No	No	No
RTCA	RTCA	-0.146399	-0.615541	-0.469142	5.85486	7.66048	0.00564434	0.0439186	protein_coding	RNA 3'-terminal phosphate cyclase		No	No	No	No	No	No
RP11-66N24.3	RP11-66N24.3	0.165003	-0.304391	-0.469394	4.1186	9.29125	0.00230251	0.0228069	antisense	ENSG00000258727		No	No	No	No	No	No
PAAF1	PAAF1	-0.252607	-0.724365	-0.471758	5.37303	9.28249	0.00231355	0.0228662	protein_coding	proteasomal ATPase associated factor 1		No	No	No	No	No	No
CTSV	CTSV	-0.220031	-0.692106	-0.472075	5.63442	8.32581	0.00390856	0.0335525	protein_coding	cathepsin V		No	No	No	No	No	No
MTCO1P12	MTCO1P12	-0.431197	-0.906764	-0.475567	1.94738	13.1727	0.000284056	0.00457267	unprocessed_pseudogene	mitochondrially encoded cytochrome c oxidase I pseudogene 12		No	No	No	No	No	No
GSTK1	GSTK1	-0.353385	-0.82926	-0.475875	5.63025	7.37159	0.00662622	0.0491181	protein_coding	glutathione S-transferase kappa 1		No	No	No	No	No	No
SHC1	SHC1	-0.241064	-0.71835	-0.477286	8.94149	14.3053	0.000155428	0.00282325	protein_coding	SHC adaptor protein 1		No	No	No	No	Yes	No
ACAT2	ACAT2	-0.79416	-1.27176	-0.477599	8.39923	12.9115	0.000326578	0.00506509	protein_coding	acetyl-CoA acetyltransferase 2		No	No	No	No	No	No
DTX3L	DTX3L	1.71286	1.23413	-0.478724	6.65733	12.8764	0.000332755	0.00513769	protein_coding	deltex E3 ubiquitin ligase 3L		No	No	No	No	No	No
RETSAT	RETSAT	-0.261698	-0.741311	-0.479613	6.32678	9.79397	0.00175085	0.0185067	protein_coding	retinol saturase		No	No	No	No	No	No
NIPSNAP1	NIPSNAP1	0.0873112	-0.392321	-0.479632	6.86705	12.9717	0.000316235	0.00495108	protein_coding	nipsnap homolog 1		No	No	No	No	No	No
SEC22C	SEC22C	-0.179102	-0.659893	-0.480791	6.09997	9.94102	0.00161636	0.0175096	protein_coding	SEC22 homolog C, vesicle trafficking protein		No	No	No	No	No	No
LINC00665	LINC00665	-0.228565	-0.709437	-0.480872	0.564184	7.64734	0.00568562	0.0440701	lincRNA	long intergenic non-protein coding RNA 665		No	No	No	No	No	No
FGD5-AS1	FGD5-AS1	-0.38259	-0.863989	-0.481398	5.80355	8.01703	0.00463395	0.0380764	antisense	FGD5 antisense RNA 1		No	No	No	No	No	No
DCAF6	DCAF6	-0.210855	-0.692885	-0.48203	6.20121	11.9674	0.000541405	0.00745971	protein_coding	DDB1 and CUL4 associated factor 6		No	No	No	No	No	No
SLC48A1	SLC48A1	-0.378127	-0.861113	-0.482986	4.91191	8.31972	0.0039217	0.0335938	protein_coding	solute carrier family 48 member 1		No	No	No	No	No	No
AAAS	AAAS	0.385524	-0.0975447	-0.483069	6.00259	11.3655	0.000748217	0.00973285	protein_coding	aladin WD repeat nucleoporin		No	No	No	No	No	No
RAB11A	RAB11A	-0.224491	-0.707636	-0.483145	7.20448	14.8338	0.000117414	0.00226932	protein_coding	RAB11A, member RAS oncogene family		No	No	No	No	No	No
PIGS	PIGS	-0.0483317	-0.531564	-0.483233	5.82862	11.1362	0.00084657	0.0106598	protein_coding	phosphatidylinositol glycan anchor biosynthesis class S		No	No	No	No	No	No
MOV10	MOV10	0.640431	0.156704	-0.483727	6.70821	10.4538	0.00122401	0.0143692	protein_coding	Mov10 RISC complex RNA helicase		No	No	No	No	No	No
ACO1	ACO1	-0.865403	-1.35023	-0.484829	5.75473	9.27768	0.00231963	0.0229122	protein_coding	aconitase 1		No	No	No	No	No	No
MT-CO1	MT-CO1	-0.383681	-0.868682	-0.485001	4.26705	16.772	4.21516e-05	0.000985369	protein_coding	mitochondrially encoded cytochrome c oxidase I		No	No	No	No	No	No
VPS8	VPS8	0.0307896	-0.454245	-0.485035	5.8201	8.36061	0.00383442	0.0331099	protein_coding	VPS8, CORVET complex subunit		No	No	No	No	No	No
CH507-9B2.3	CH507-9B2.3	-0.237418	-0.722876	-0.485457	5.24436	8.43634	0.00367795	0.0320504	protein_coding	ENSG00000280071		No	No	No	No	No	No
SMARCC2	SMARCC2	-0.162419	-0.648062	-0.485642	5.29147	7.67813	0.0055894	0.0436596	protein_coding	SWI/SNF related, matrix associated, actin dependent regulator of chromatin subfamily c member 2		No	No	No	No	No	Yes
FADS2	FADS2	-0.204601	-0.690336	-0.485734	7.91967	13.1004	0.000295228	0.00469627	protein_coding	fatty acid desaturase 2		No	No	No	No	No	No
ECI2	ECI2	-0.287008	-0.772785	-0.485777	6.2305	7.94491	0.00482228	0.0391265	protein_coding	enoyl-CoA delta isomerase 2		No	No	No	No	No	No
DECR1	DECR1	-0.436787	-0.923536	-0.48675	5.79469	7.34674	0.00671844	0.0496193	protein_coding	2,4-dienoyl-CoA reductase 1		No	No	No	No	No	No
PCDHGC3	PCDHGC3	0.0915826	-0.395532	-0.487115	5.37838	9.33386	0.00224957	0.0224401	protein_coding	protocadherin gamma subfamily C, 3		No	No	No	No	No	No
MYD88	MYD88	0.730639	0.243502	-0.487137	7.29916	14.2472	0.000160302	0.00289224	protein_coding	myeloid differentiation primary response 88		No	No	No	No	No	No
HSD17B4	HSD17B4	0.0807173	-0.40659	-0.487307	6.81684	12.0133	0.000528219	0.00729467	protein_coding	hydroxysteroid 17-beta dehydrogenase 4		No	No	No	No	No	No
CALM1	CALM1	-0.0283838	-0.516094	-0.48771	8.31061	15.5838	7.89284e-05	0.00163429	protein_coding	calmodulin 1		No	No	No	No	No	No
NBAS	NBAS	0.0612037	-0.427	-0.488203	5.59243	8.18897	0.00421459	0.0355923	protein_coding	neuroblastoma amplified sequence		No	No	No	No	No	No
BAIAP2	BAIAP2	0.0105771	-0.477863	-0.48844	6.74876	9.20097	0.00241887	0.0236607	protein_coding	BAI1 associated protein 2		No	No	No	No	No	No
DVL2	DVL2	0.1538	-0.335292	-0.489092	5.21592	9.83327	0.00171383	0.0182229	protein_coding	dishevelled segment polarity protein 2		No	No	No	No	Yes	No
NIPSNAP3A	NIPSNAP3A	-0.0890473	-0.578517	-0.489469	5.0153	7.58126	0.00589782	0.0453463	protein_coding	nipsnap homolog 3A		No	No	No	No	No	No
ZDHHC6	ZDHHC6	0.395627	-0.0950268	-0.490653	5.53582	9.61661	0.00192825	0.0199249	protein_coding	zinc finger DHHC-type containing 6		No	No	No	No	No	No
LDLR	LDLR	0.143052	-0.348733	-0.491785	8.69499	14.2621	0.000159037	0.0028791	protein_coding	low density lipoprotein receptor		No	No	No	No	No	No
S100A6	S100A6	0.474793	-0.0171402	-0.491933	7.62875	7.77177	0.0053069	0.0420847	protein_coding	S100 calcium binding protein A6		No	No	No	No	No	No
METTL14	METTL14	0.433307	-0.0593466	-0.492654	4.98001	9.10508	0.00254901	0.0245906	protein_coding	methyltransferase like 14		No	No	No	No	No	No
PPIL2	PPIL2	0.551354	0.0585464	-0.492807	4.90741	7.53906	0.00603755	0.0460758	protein_coding	peptidylprolyl isomerase like 2		No	No	No	No	No	No
RAB38	RAB38	-0.561221	-1.05465	-0.493433	7.29767	12.6435	0.00037688	0.00566549	protein_coding	RAB38, member RAS oncogene family		No	No	No	No	No	No
ADSL	ADSL	-0.0184671	-0.512468	-0.494001	6.40713	8.76318	0.00307372	0.028138	protein_coding	adenylosuccinate lyase		No	No	No	No	No	No
RP11-6N17.6	RP11-6N17.6	-0.29497	-0.789048	-0.494079	2.58416	7.47863	0.00624355	0.047104	antisense	ENSG00000264019		No	No	No	No	No	No
FARSB	FARSB	-0.0448095	-0.539971	-0.495162	7.52728	13.3363	0.000260311	0.00427578	protein_coding	phenylalanyl-tRNA synthetase beta subunit		No	No	No	No	No	No
COL4A1	COL4A1	0.085962	-0.409326	-0.495288	5.8917	8.64995	0.0032707	0.0294245	protein_coding	collagen type IV alpha 1 chain		No	No	No	No	No	No
FKTN	FKTN	-0.08402	-0.579505	-0.495485	4.67701	7.5752	0.00591768	0.0453886	protein_coding	fukutin		No	No	No	No	No	No
KIFAP3	KIFAP3	-0.0290066	-0.524496	-0.495489	6.07357	10.8441	0.000991117	0.0121387	protein_coding	kinesin associated protein 3		No	No	No	No	No	No
CTDSPL	CTDSPL	-0.130161	-0.626162	-0.496001	4.61801	8.2142	0.00415639	0.03523	protein_coding	CTD small phosphatase like		No	No	No	No	No	No
ARSA	ARSA	0.25477	-0.241673	-0.496443	5.23025	8.67437	0.00322717	0.0291948	protein_coding	arylsulfatase A		No	No	No	No	No	No
RP11-471B22.2	RP11-471B22.2	-0.044093	-0.540895	-0.496802	4.14482	9.286	0.00230912	0.0228364	antisense	ENSG00000258424		No	No	No	No	No	No
WDR6	WDR6	0.251943	-0.246871	-0.498814	7.27383	14.1597	0.000167929	0.00300966	protein_coding	WD repeat domain 6		No	No	No	No	No	No
RP5-1042K10.14	RP5-1042K10.14	0.0145506	-0.485125	-0.499676	7.31126	12.3121	0.000450026	0.00645238	protein_coding	ENSG00000284431		No	No	No	No	No	No
IVD	IVD	-0.0299945	-0.53021	-0.500215	5.28977	7.46664	0.00628529	0.0473304	protein_coding	isovaleryl-CoA dehydrogenase		No	No	No	No	No	No
RPL37A	RPL37A	0.296569	-0.205728	-0.502297	6.39933	10.6023	0.00112944	0.0135048	protein_coding	ribosomal protein L37a		No	No	No	No	No	No
MCM6	MCM6	0.339793	-0.162794	-0.502587	5.40827	7.50665	0.00614716	0.0466483	protein_coding	minichromosome maintenance complex component 6		No	No	No	No	No	No
FGFBP1	FGFBP1	-0.485158	-0.987762	-0.502604	9.7245	14.3649	0.000150583	0.00275386	protein_coding	fibroblast growth factor binding protein 1		No	No	No	No	No	No
C12orf66	C12orf66	0.150376	-0.353151	-0.503527	4.63417	7.74905	0.00537409	0.0424506	protein_coding	chromosome 12 open reading frame 66		No	No	No	No	No	No
GSN	GSN	-0.29805	-0.801613	-0.503563	7.77967	11.272	0.000786864	0.0100891	protein_coding	gelsolin		No	No	No	No	No	No
ITGB1P1	ITGB1P1	-0.349669	-0.853305	-0.503636	6.78427	12.4532	0.000417284	0.00610327	processed_pseudogene	integrin subunit beta 1 pseudogene 1		No	No	No	No	No	No
SLFN5	SLFN5	0.616766	0.112861	-0.503906	8.21218	18.1233	2.07055e-05	0.000536084	protein_coding	schlafen family member 5		No	No	No	No	No	No
VPS36	VPS36	-0.322014	-0.825941	-0.503927	5.93133	12.1655	0.00048681	0.00685786	protein_coding	vacuolar protein sorting 36 homolog		No	No	No	No	No	No
TGM2	TGM2	0.359818	-0.145833	-0.505652	5.22937	8.46984	0.00361084	0.031585	protein_coding	transglutaminase 2		No	No	No	No	No	No
NSDHL	NSDHL	-0.377434	-0.884451	-0.507016	5.93569	12.1788	0.000483351	0.00682104	protein_coding	NAD(P) dependent steroid dehydrogenase-like		No	No	No	No	No	No
NDUFB5	NDUFB5	-0.632057	-1.13924	-0.507179	5.53863	7.39219	0.00655077	0.0486706	protein_coding	NADH:ubiquinone oxidoreductase subunit B5		No	No	No	No	No	No
ZDHHC4	ZDHHC4	-0.490718	-0.997931	-0.507212	5.39447	7.81655	0.00517699	0.0413186	protein_coding	zinc finger DHHC-type containing 4		No	No	No	No	No	No
GUF1	GUF1	-0.0698789	-0.577529	-0.50765	5.98311	10.7942	0.0010182	0.0123485	protein_coding	GUF1 homolog, GTPase		No	No	No	No	No	No
ACTB	ACTB	-0.0743796	-0.582906	-0.508526	13.0743	18.9745	1.32478e-05	0.000367792	protein_coding	actin beta		No	No	No	No	No	No
PAK1	PAK1	0.0537626	-0.454966	-0.508729	6.46354	11.8406	0.000579541	0.0078886	protein_coding	p21 (RAC1) activated kinase 1		No	No	No	No	Yes	No
RBCK1	RBCK1	-0.341893	-0.851177	-0.509284	7.4246	9.43859	0.00212467	0.0215616	protein_coding	RANBP2-type and C3HC4-type zinc finger containing 1		No	No	No	No	No	Yes
ARL6IP5	ARL6IP5	-0.482798	-0.992452	-0.509654	6.19036	11.8816	0.000566904	0.00774272	protein_coding	ADP ribosylation factor like GTPase 6 interacting protein 5		No	No	No	No	No	No
SERPINE1	SERPINE1	-0.457511	-0.967189	-0.509678	7.91734	16.4326	5.04106e-05	0.00113565	protein_coding	serpin family E member 1		No	No	No	No	No	No
ZNFX1	ZNFX1	1.29183	0.781651	-0.510179	6.6968	12.9036	0.000327953	0.00508154	protein_coding	zinc finger NFX1-type containing 1		No	No	No	No	No	No
GPX8	GPX8	-0.0351251	-0.545397	-0.510272	4.99718	9.01631	0.00267581	0.0254806	protein_coding	glutathione peroxidase 8 (putative)		No	No	No	No	No	No
ELMOD3	ELMOD3	-0.11562	-0.625941	-0.510321	4.76158	7.62358	0.00576101	0.0445044	protein_coding	ELMO domain containing 3		No	No	No	No	No	No
TSPAN1	TSPAN1	-0.548124	-1.05892	-0.510795	7.1342	9.77526	0.00176876	0.0186349	protein_coding	tetraspanin 1		No	No	No	No	No	No
TMEM41A	TMEM41A	-0.219962	-0.731882	-0.51192	4.93726	9.35716	0.00222116	0.0222806	protein_coding	transmembrane protein 41A		No	No	No	No	No	No
BRE	BRE	-0.514606	-1.02706	-0.512458	5.64016	11.7368	0.000612772	0.00827114	protein_coding	ENSG00000158019		No	No	No	No	No	No
ZC3H12A	ZC3H12A	0.613265	0.0994692	-0.513795	5.76308	9.86684	0.00168284	0.0179644	protein_coding	zinc finger CCCH-type containing 12A		No	No	No	No	No	Yes
SGSM3	SGSM3	0.058568	-0.456483	-0.515051	6.24077	9.46277	0.00209684	0.0213658	protein_coding	small G protein signaling modulator 3		No	No	No	No	No	No
TLDC1	TLDC1	0.0361093	-0.479699	-0.515808	7.13812	16.961	3.81559e-05	0.000902425	protein_coding	TBC/LysM-associated domain containing 1		No	No	No	No	No	No
STAT2	STAT2	1.0577	0.541521	-0.51618	6.66207	13.7024	0.000214178	0.00362887	protein_coding	signal transducer and activator of transcription 2		No	No	No	No	No	Yes
TMSB10	TMSB10	0.7671	0.250753	-0.516347	7.62561	8.64801	0.00327419	0.0294245	protein_coding	thymosin beta 10		No	No	No	No	No	No
DPYSL2	DPYSL2	-0.502879	-1.02025	-0.517369	6.95347	10.3217	0.00131476	0.0150833	protein_coding	dihydropyrimidinase like 2		No	No	No	No	No	No
CHD1L	CHD1L	0.102348	-0.415334	-0.517682	6.3011	12.7101	0.000363693	0.0055187	protein_coding	chromodomain helicase DNA binding protein 1 like		No	No	No	No	No	No
CTC1	CTC1	0.302819	-0.215167	-0.517986	0.377476	8.08757	0.00445699	0.0370573	protein_coding	CST telomere replication complex component 1		No	No	No	No	No	No
C21orf33	C21orf33	-0.244689	-0.762705	-0.518017	5.25455	10.2325	0.00137991	0.0156856	protein_coding	chromosome 21 open reading frame 33		No	No	No	No	No	No
ANTXR2	ANTXR2	0.0822819	-0.435863	-0.518145	7.01225	15.0417	0.000105162	0.0020813	protein_coding	anthrax toxin receptor 2		No	No	No	No	No	No
KRT17	KRT17	-0.430035	-0.948367	-0.518332	12.5241	12.6704	0.000371482	0.0056092	protein_coding	keratin 17		No	No	No	No	No	No
FAHD2A	FAHD2A	-0.245195	-0.764527	-0.519332	5.17429	10.9977	0.000912248	0.0112842	protein_coding	fumarylacetoacetate hydrolase domain containing 2A		No	No	No	No	No	No
GJB5	GJB5	0.0285039	-0.49085	-0.519354	6.39048	10.4134	0.00125104	0.0145594	protein_coding	gap junction protein beta 5		No	No	No	No	No	No
AP2M1	AP2M1	0.0124232	-0.508079	-0.520502	8.02683	17.7346	2.53961e-05	0.000634117	protein_coding	adaptor related protein complex 2 mu 1 subunit		No	No	No	No	No	No
PRNP	PRNP	-0.010234	-0.530808	-0.520574	10.088	16.2857	5.44721e-05	0.00121358	protein_coding	prion protein		No	No	No	No	Yes	No
S100A11	S100A11	0.574609	0.0526473	-0.521961	7.75455	10.4328	0.00123796	0.0144646	protein_coding	S100 calcium binding protein A11		No	No	No	No	No	No
MMGT1	MMGT1	-0.0919546	-0.613916	-0.521962	5.67417	10.0541	0.00152007	0.0167392	protein_coding	membrane magnesium transporter 1		No	No	No	No	No	No
PHKG1	PHKG1	-0.280244	-0.803072	-0.522827	4.26405	7.97782	0.00473538	0.0386547	protein_coding	phosphorylase kinase catalytic subunit gamma 1		No	No	No	No	Yes	No
C1orf21	C1orf21	-0.557739	-1.08101	-0.523271	5.24426	11.321	0.000766365	0.00988917	protein_coding	chromosome 1 open reading frame 21		No	No	No	No	No	No
SHMT1	SHMT1	-0.123158	-0.647002	-0.523843	5.42137	11.3296	0.000762812	0.00987493	protein_coding	serine hydroxymethyltransferase 1		No	No	No	No	No	No
TUBA1A	TUBA1A	0.514292	-0.0105629	-0.524855	7.13197	13.6816	0.000216561	0.00366156	protein_coding	tubulin alpha 1a		No	No	No	No	No	No
SCP2	SCP2	-0.355051	-0.880764	-0.525714	6.71983	11.4353	0.000720621	0.00941946	protein_coding	sterol carrier protein 2		No	No	No	No	No	Yes
PCIF1	PCIF1	-0.0257707	-0.551626	-0.525855	5.41034	8.39644	0.00375956	0.0325681	protein_coding	PDX1 C-terminal inhibiting factor 1		No	No	No	No	No	No
IDI1	IDI1	-0.520532	-1.04798	-0.527445	8.28322	11.6557	0.000640074	0.00855376	protein_coding	isopentenyl-diphosphate delta isomerase 1		No	No	No	No	No	No
TUBG2	TUBG2	-0.0792617	-0.607197	-0.527935	4.86369	10.5313	0.00117372	0.0139206	protein_coding	tubulin gamma 2		No	No	No	No	No	No
VGLL4	VGLL4	-0.0217925	-0.550037	-0.528245	4.94652	9.30606	0.00228397	0.0226854	protein_coding	vestigial like family member 4		No	No	No	No	No	No
GOLGA1	GOLGA1	-0.247481	-0.775786	-0.528305	4.39444	7.46532	0.00628988	0.0473429	protein_coding	golgin A1		No	No	No	No	No	No
RPS12	RPS12	0.240552	-0.288103	-0.528655	6.05181	8.41182	0.00372789	0.0323807	protein_coding	ribosomal protein S12		No	No	No	No	No	No
SF3B6	SF3B6	0.301419	-0.227693	-0.529112	5.40197	9.97986	0.00158262	0.0172484	protein_coding	splicing factor 3b subunit 6		No	No	No	No	No	No
RNF141	RNF141	-0.606129	-1.13524	-0.529115	5.9392	12.4859	0.000410026	0.00603631	protein_coding	ring finger protein 141		No	No	No	No	No	No
PCDHGA12	PCDHGA12	-0.0514779	-0.58088	-0.529402	4.505	7.3586	0.00667429	0.0493836	protein_coding	protocadherin gamma subfamily A, 12		No	No	No	No	No	No
HARS2	HARS2	-0.11759	-0.647105	-0.529516	5.97518	10.0349	0.001536	0.0168771	protein_coding	histidyl-tRNA synthetase 2, mitochondrial		No	No	No	No	No	No
LINC01605	LINC01605	0.0839178	-0.446459	-0.530377	0.950419	7.84962	0.00508313	0.0407575	lincRNA	long intergenic non-protein coding RNA 1605		No	No	No	No	No	No
FABP5	FABP5	0.186494	-0.344422	-0.530917	5.69218	9.76859	0.00177518	0.0186904	protein_coding	fatty acid binding protein 5		No	No	No	No	No	No
DBR1	DBR1	0.303887	-0.227165	-0.531052	4.9924	11.0911	0.000867416	0.0108545	protein_coding	debranching RNA lariats 1		No	No	No	No	No	No
TBC1D5	TBC1D5	-0.46466	-0.99577	-0.53111	6.27407	14.1355	0.000170108	0.00303324	protein_coding	TBC1 domain family member 5		No	No	No	No	No	No
RP11-432B6.3	RP11-432B6.3	-0.261804	-0.793679	-0.531875	1.35898	7.70431	0.00550891	0.0432192	protein_coding	ENSG00000248710		No	No	No	No	No	No
DALRD3	DALRD3	-0.20796	-0.74011	-0.532151	6.03792	15.9331	6.56207e-05	0.00141506	protein_coding	DALR anticodon binding domain containing 3		No	No	No	No	No	No
TSSC1	TSSC1	0.237875	-0.295399	-0.533274	4.98516	10.3397	0.00130197	0.0150113	protein_coding	ENSG00000032389		No	No	No	No	No	No
RFC5	RFC5	0.185742	-0.347962	-0.533705	4.83848	9.81539	0.00173058	0.0183618	protein_coding	replication factor C subunit 5		No	No	No	No	No	No
SMURF2	SMURF2	0.186449	-0.348609	-0.535058	5.486	8.53414	0.00348545	0.030737	protein_coding	SMAD specific E3 ubiquitin protein ligase 2		No	No	No	No	No	No
MT-TK	MT-TK	-0.361144	-0.897308	-0.536164	0.39462	11.4774	0.000704469	0.00926842	Mt_tRNA	mitochondrially encoded tRNA lysine		No	No	No	No	No	No
PRR13	PRR13	-0.00540958	-0.541807	-0.536397	5.74417	10.5346	0.00117157	0.0139206	protein_coding	proline rich 13		No	No	No	No	No	Yes
PROCR	PROCR	-0.0384265	-0.575602	-0.537176	6.71046	12.1835	0.000482146	0.00680999	protein_coding	protein C receptor		No	No	No	No	No	No
LMNA	LMNA	0.0993815	-0.437886	-0.537267	9.22546	11.0149	0.00090381	0.0112249	protein_coding	lamin A/C		No	No	No	No	No	No
IL1RN	IL1RN	0.458475	-0.0796732	-0.538148	6.39567	8.85796	0.00291814	0.0270826	protein_coding	interleukin 1 receptor antagonist		No	No	Yes	No	No	No
SUMF2	SUMF2	-0.269483	-0.807936	-0.538453	6.6163	17.9759	2.2372e-05	0.00057008	protein_coding	sulfatase modifying factor 2		No	No	No	No	No	No
ZNF526	ZNF526	0.246548	-0.292775	-0.539323	4.08005	7.45851	0.00631371	0.0474374	protein_coding	zinc finger protein 526		No	No	No	No	No	No
MLLT11	MLLT11	-0.249578	-0.789038	-0.539459	5.57698	9.90174	0.00165123	0.0177799	protein_coding	MLLT11, transcription factor 7 cofactor		No	No	No	No	No	No
CIRBP	CIRBP	-0.666735	-1.20687	-0.540135	5.11345	9.88274	0.00166836	0.0178985	protein_coding	cold inducible RNA binding protein		No	No	No	No	No	No
LDLRAD3	LDLRAD3	-0.183922	-0.72484	-0.540917	5.16891	12.0809	0.00050941	0.00708955	protein_coding	low density lipoprotein receptor class A domain containing 3		No	No	No	No	No	No
KBTBD4	KBTBD4	0.23115	-0.310146	-0.541295	4.85766	8.92579	0.00281172	0.0264449	protein_coding	kelch repeat and BTB domain containing 4		No	No	No	No	No	No
CYP51A1	CYP51A1	-0.630284	-1.17168	-0.541396	8.10393	15.2241	9.54778e-05	0.00190601	protein_coding	cytochrome P450 family 51 subfamily A member 1		No	No	No	No	No	No
SELENOP	SELENOP	0.0621313	-0.479824	-0.541955	4.23201	7.48487	0.00622197	0.0470078	protein_coding	selenoprotein P		No	No	No	No	No	No
NDUFA8	NDUFA8	-0.0445391	-0.586875	-0.542336	4.6314	8.67986	0.00321745	0.0291232	protein_coding	NADH:ubiquinone oxidoreductase subunit A8		No	No	No	No	No	No
PCDHGA6	PCDHGA6	-0.0195177	-0.561963	-0.542445	4.42272	7.56697	0.00594475	0.0455745	protein_coding	protocadherin gamma subfamily A, 6		No	No	No	No	No	No
RP11-517C16.4	RP11-517C16.4	0.132387	-0.41017	-0.542556	0.730844	9.88594	0.00166546	0.0178854	antisense	ENSG00000261243		No	No	No	No	No	No
HSDL2	HSDL2	-0.612372	-1.15607	-0.543697	5.45826	9.98139	0.0015813	0.0172457	protein_coding	hydroxysteroid dehydrogenase like 2		No	No	No	No	No	No
PCDHGB7	PCDHGB7	-0.0355581	-0.58008	-0.544522	4.47236	7.84039	0.00510917	0.0409394	protein_coding	protocadherin gamma subfamily B, 7		No	No	No	No	No	No
CCDC152	CCDC152	0.0982653	-0.446848	-0.545114	4.0918	7.76297	0.00533283	0.0422073	protein_coding	coiled-coil domain containing 152		No	No	No	No	No	No
PCDHGA1	PCDHGA1	-0.0173284	-0.562442	-0.545114	4.42122	7.66137	0.00564158	0.0439183	protein_coding	protocadherin gamma subfamily A, 1		No	No	No	No	No	No
PCDHGA3	PCDHGA3	-0.0173284	-0.562442	-0.545114	4.42122	7.66137	0.00564158	0.0439183	protein_coding	protocadherin gamma subfamily A, 3		No	No	No	No	No	No
PCDHGA4	PCDHGA4	-0.031444	-0.57656	-0.545116	4.42644	7.66472	0.00563108	0.0439018	protein_coding	protocadherin gamma subfamily A, 4		No	No	No	No	No	No
LRRD1	LRRD1	-0.629228	-1.17474	-0.545513	8.09075	15.2507	9.41406e-05	0.00188398	protein_coding	leucine rich repeats and death domain containing 1		No	No	No	No	No	No
MAGED1	MAGED1	0.366991	-0.178899	-0.54589	7.51892	19.0212	1.29275e-05	0.00036014	protein_coding	MAGE family member D1		No	No	No	No	Yes	No
MRPL16	MRPL16	0.169278	-0.376776	-0.546055	5.49788	9.39002	0.0021817	0.0219531	protein_coding	mitochondrial ribosomal protein L16		No	No	No	No	No	No
LMO7	LMO7	0.614006	0.067942	-0.546064	4.04536	8.2359	0.00410697	0.0349028	protein_coding	LIM domain 7		No	No	No	No	No	Yes
PCDHGA5	PCDHGA5	-0.0156009	-0.562432	-0.546831	4.42185	7.69122	0.00554902	0.0434493	protein_coding	protocadherin gamma subfamily A, 5		No	No	No	No	No	No
PCDHGB2	PCDHGB2	-0.0156009	-0.562432	-0.546831	4.42185	7.69122	0.00554902	0.0434493	protein_coding	protocadherin gamma subfamily B, 2		No	No	No	No	No	No
PCDHGA9	PCDHGA9	-0.0389191	-0.585758	-0.546838	4.43054	7.7032	0.0055123	0.0432248	protein_coding	protocadherin gamma subfamily A, 9		No	No	No	No	No	No
PPIC	PPIC	-0.59023	-1.13717	-0.546942	4.91464	8.66488	0.00324402	0.0292815	protein_coding	peptidylprolyl isomerase C		No	No	No	No	No	No
GABRE	GABRE	-0.762857	-1.31055	-0.547692	4.46875	8.66854	0.0032375	0.0292599	protein_coding	gamma-aminobutyric acid type A receptor epsilon subunit		No	No	No	No	No	No
USP18	USP18	4.00837	3.46041	-0.54796	6.19658	9.63481	0.00190924	0.0197614	protein_coding	ubiquitin specific peptidase 18		No	No	No	No	No	No
CAPG	CAPG	-0.60496	-1.15359	-0.548629	7.98626	9.56221	0.00198624	0.0203934	protein_coding	capping actin protein, gelsolin like		No	No	No	No	No	No
S100A16	S100A16	-0.359466	-0.909702	-0.550236	9.24985	10.3496	0.001295	0.0149416	protein_coding	S100 calcium binding protein A16		No	No	No	No	No	No
PCDHGA7	PCDHGA7	-0.0143392	-0.5646	-0.55026	4.42395	7.7517	0.0053662	0.042409	protein_coding	protocadherin gamma subfamily A, 7		No	No	No	No	No	No
PCDHGA8	PCDHGA8	0.00574667	-0.544731	-0.550478	4.44297	7.84933	0.00508395	0.0407575	protein_coding	protocadherin gamma subfamily A, 8		No	No	No	No	No	No
AC068533.7	AC068533.7	-0.384522	-0.935274	-0.550752	4.72801	9.66988	0.00187314	0.0194802	protein_coding	ENSG00000249319		No	No	No	No	No	No
S100A10	S100A10	0.421911	-0.129352	-0.551263	8.34414	14.7301	0.00012405	0.00236515	protein_coding	S100 calcium binding protein A10		No	No	No	No	No	No
ZNF561	ZNF561	0.0243146	-0.528598	-0.552913	5.60197	9.35423	0.00222472	0.0222886	protein_coding	zinc finger protein 561		No	No	No	No	No	No
PCDHGB3	PCDHGB3	-0.00861628	-0.562418	-0.553801	4.42444	7.86286	0.00504605	0.0405545	protein_coding	protocadherin gamma subfamily B, 3		No	No	No	No	No	No
WDR91	WDR91	-0.0604006	-0.614372	-0.553972	4.67955	8.52507	0.00350288	0.0308414	protein_coding	WD repeat domain 91		No	No	No	No	No	No
MX2	MX2	5.92785	5.37379	-0.55406	7.23988	14.3294	0.000153452	0.00279682	protein_coding	MX dynamin like GTPase 2		No	No	No	No	No	No
LIG1	LIG1	0.319886	-0.234856	-0.554742	4.7003	8.91788	0.00282392	0.0264935	protein_coding	DNA ligase 1		No	No	No	No	No	No
IDH1	IDH1	-0.210674	-0.766037	-0.555363	7.37886	16.472	4.93737e-05	0.00111697	protein_coding	isocitrate dehydrogenase (NADP(+)) 1, cytosolic		No	No	No	No	No	No
PMM1	PMM1	-0.475989	-1.03152	-0.555536	4.66392	8.79002	0.00302883	0.0278376	protein_coding	phosphomannomutase 1		No	No	No	No	No	No
DCAF4	DCAF4	-0.119239	-0.675161	-0.555922	4.12337	9.01566	0.00267676	0.0254806	protein_coding	DDB1 and CUL4 associated factor 4		No	No	No	No	No	No
PCDHGB1	PCDHGB1	-0.00643296	-0.562539	-0.556107	4.42525	8.16092	0.00428027	0.0359587	protein_coding	protocadherin gamma subfamily B, 1		No	No	No	No	No	No
STAT1	STAT1	2.63087	2.07475	-0.556111	9.84157	15.658	7.58913e-05	0.00157748	protein_coding	signal transducer and activator of transcription 1		No	No	No	No	No	Yes
TKFC	TKFC	-0.14847	-0.705662	-0.557192	5.89884	11.1732	0.000829892	0.0105072	protein_coding	triokinase and FMN cyclase		No	No	No	No	Yes	No
PCDHGC4	PCDHGC4	-0.0134638	-0.571146	-0.557683	4.42912	7.96922	0.00475793	0.0387799	protein_coding	protocadherin gamma subfamily C, 4		No	No	No	No	No	No
NET1	NET1	0.339039	-0.219626	-0.558665	8.33017	14.7537	0.000122509	0.00234408	protein_coding	neuroepithelial cell transforming 1		No	No	No	No	No	No
PCDHGB6	PCDHGB6	-0.0151739	-0.575125	-0.559951	4.44339	7.95384	0.00479854	0.0390123	protein_coding	protocadherin gamma subfamily B, 6		No	No	No	No	No	No
ALDOC	ALDOC	-1.03987	-1.59998	-0.560106	4.56767	9.73395	0.00180895	0.0189593	protein_coding	aldolase, fructose-bisphosphate C		No	No	No	No	No	No
FAM175A	FAM175A	0.286579	-0.273676	-0.560256	4.1841	7.87931	0.00500036	0.0402876	protein_coding	ENSG00000163322		No	No	No	No	No	No
NXPE3	NXPE3	-0.0589565	-0.620284	-0.561328	4.89968	9.75865	0.00178481	0.0187795	protein_coding	neurexophilin and PC-esterase domain family member 3		No	No	No	No	No	No
RP11-6N17.9	RP11-6N17.9	-0.0638908	-0.625501	-0.56161	0.714585	8.33605	0.00388659	0.0334351	processed_transcript	ENSG00000263798		No	No	No	No	No	No
SLC26A6	SLC26A6	-0.0113632	-0.574757	-0.563394	5.22034	10.3571	0.0012898	0.0148922	protein_coding	solute carrier family 26 member 6		No	No	No	No	No	No
EEF1A1P6	EEF1A1P6	-0.890401	-1.45386	-0.563456	8.30628	18.4021	1.78857e-05	0.000476067	processed_pseudogene	eukaryotic translation elongation factor 1 alpha 1 pseudogene 6		No	No	No	No	No	No
PHKA2	PHKA2	-0.120057	-0.684027	-0.563969	4.53134	8.45131	0.0036478	0.031822	protein_coding	phosphorylase kinase regulatory subunit alpha 2		No	No	No	No	Yes	No
SCRN3	SCRN3	-0.629291	-1.19442	-0.565131	3.87732	7.44726	0.00635332	0.0476053	protein_coding	secernin 3		No	No	No	No	No	No
COPS7A	COPS7A	0.095152	-0.470158	-0.56531	6.28103	15.0072	0.000107102	0.00210935	protein_coding	COP9 signalosome subunit 7A		No	No	No	No	No	No
CDC42SE1	CDC42SE1	-0.293276	-0.859137	-0.565861	6.43764	17.0252	3.68862e-05	0.000881367	protein_coding	CDC42 small effector 1		No	No	No	No	No	No
LAMC2	LAMC2	0.191717	-0.374363	-0.566081	12.4555	23.6169	1.17552e-06	5.01615e-05	protein_coding	laminin subunit gamma 2		No	No	No	No	No	No
SIRT3	SIRT3	-0.559394	-1.12555	-0.566159	3.93223	7.74622	0.00538252	0.0424963	protein_coding	sirtuin 3		No	No	No	No	No	No
CEP41	CEP41	-0.167427	-0.733984	-0.566557	4.13298	7.67523	0.00559841	0.0437088	protein_coding	centrosomal protein 41		No	No	No	No	No	No
WASHC3	WASHC3	-0.427463	-0.994721	-0.567258	3.95176	8.04237	0.00456957	0.0377337	protein_coding	WASH complex subunit 3		No	No	No	No	No	No
FADS1	FADS1	-0.217223	-0.785462	-0.568238	7.06561	18.1125	2.08228e-05	0.000536535	protein_coding	fatty acid desaturase 1		No	No	No	No	No	No
TMEM173	TMEM173	0.0702115	-0.49822	-0.568432	4.99292	8.022	0.00462124	0.0380115	protein_coding	transmembrane protein 173		No	No	No	No	No	No
NGLY1	NGLY1	0.19559	-0.37364	-0.56923	5.52756	7.83758	0.0051171	0.0409531	protein_coding	N-glycanase 1		No	No	No	No	No	No
MAN2C1	MAN2C1	-0.0793425	-0.648663	-0.56932	4.91634	8.18655	0.0042202	0.0356129	protein_coding	mannosidase alpha class 2C member 1		No	No	No	No	No	No
PCDHGC5	PCDHGC5	-0.0439711	-0.613295	-0.569324	4.44919	8.33892	0.00388046	0.0334349	protein_coding	protocadherin gamma subfamily C, 5		No	No	No	No	No	No
ANKRD36	ANKRD36	-0.438684	-1.00985	-0.571164	4.61092	8.08648	0.00445968	0.0370606	protein_coding	ankyrin repeat domain 36		No	No	No	No	No	No
PFKL	PFKL	0.341442	-0.23094	-0.572382	7.15011	12.9814	0.000314603	0.00493633	protein_coding	phosphofructokinase, liver type		No	No	No	No	Yes	No
GALNT5	GALNT5	0.142643	-0.430285	-0.572927	7.03457	19.3957	1.06243e-05	0.000303311	protein_coding	polypeptide N-acetylgalactosaminyltransferase 5		No	No	No	No	No	No
EEF1A1	EEF1A1	-0.847464	-1.42051	-0.573047	12.6217	22.9928	1.62607e-06	6.54076e-05	protein_coding	eukaryotic translation elongation factor 1 alpha 1		No	No	No	No	No	No
CDC7	CDC7	0.0189909	-0.554651	-0.573642	4.49001	10.0595	0.00151566	0.0167186	protein_coding	cell division cycle 7		No	No	No	No	Yes	No
ST6GALNAC2	ST6GALNAC2	-1.09416	-1.66847	-0.574316	6.37284	12.7249	0.000360815	0.00548017	protein_coding	ST6 N-acetylgalactosaminide alpha-2,6-sialyltransferase 2		No	No	No	No	No	No
IFI6	IFI6	2.66113	2.08659	-0.574537	7.58799	8.2334	0.00411265	0.0349326	protein_coding	interferon alpha inducible protein 6		No	No	No	No	No	No
FAM234A	FAM234A	0.0970165	-0.47777	-0.574786	5.98923	10.3636	0.00128526	0.0148611	protein_coding	family with sequence similarity 234 member A		No	No	No	No	No	No
NDUFA4	NDUFA4	0.494636	-0.0813597	-0.575995	5.35093	10.1354	0.00145449	0.0162697	protein_coding	NDUFA4, mitochondrial complex associated		No	No	No	No	No	No
PGAP2	PGAP2	-0.261563	-0.838013	-0.57645	5.35582	12.5939	0.000386999	0.00578525	protein_coding	post-GPI attachment to proteins 2		No	No	No	No	No	No
EEF1A1P13	EEF1A1P13	-0.981282	-1.56039	-0.579111	4.27496	7.64614	0.00568941	0.0440779	processed_pseudogene	eukaryotic translation elongation factor 1 alpha 1 pseudogene 13		No	No	No	No	No	No
PCDHGA11	PCDHGA11	-0.0211127	-0.601396	-0.580283	4.53217	8.81946	0.00298035	0.0275175	protein_coding	protocadherin gamma subfamily A, 11		No	No	No	No	No	No
MOB3A	MOB3A	0.206027	-0.374865	-0.580892	5.95917	17.0501	3.64057e-05	0.000873846	protein_coding	MOB kinase activator 3A		No	No	No	No	No	No
TNS4	TNS4	0.0973826	-0.483726	-0.581108	7.75197	17.2453	3.28509e-05	0.000796819	protein_coding	tensin 4		No	No	No	No	No	No
TMEM254	TMEM254	-0.572026	-1.15505	-0.583021	5.10339	14.1955	0.000164761	0.00296276	protein_coding	transmembrane protein 254		No	No	No	No	No	No
SUCLG1	SUCLG1	-0.506051	-1.08913	-0.583074	6.05525	15.4467	8.48659e-05	0.00173717	protein_coding	succinate-CoA ligase alpha subunit		No	No	No	No	No	No
ETHE1	ETHE1	-0.422742	-1.0068	-0.584059	5.61573	9.01411	0.00267903	0.0254806	protein_coding	ETHE1, persulfide dioxygenase		No	No	No	No	No	No
NAB1	NAB1	-0.532044	-1.11617	-0.584121	4.71737	7.71795	0.00546744	0.0429775	protein_coding	NGFI-A binding protein 1		No	No	No	No	No	Yes
CERCAM	CERCAM	-0.0852856	-0.669925	-0.58464	5.68494	13.4571	0.000244074	0.00405033	protein_coding	cerebral endothelial cell adhesion molecule		No	No	No	No	No	No
ATP5H	ATP5H	0.00915061	-0.576784	-0.585934	4.81966	10.4737	0.00121086	0.0142563	protein_coding	ATP synthase, H+ transporting, mitochondrial Fo complex subunit D		No	No	No	No	No	No
APOBEC3G	APOBEC3G	-0.0419388	-0.628477	-0.586539	4.45953	8.90566	0.00284287	0.0265511	protein_coding	apolipoprotein B mRNA editing enzyme catalytic subunit 3G		No	No	No	No	No	No
PPIP5K2	PPIP5K2	-0.409035	-0.996164	-0.587129	5.35422	7.38249	0.00658619	0.0489113	protein_coding	diphosphoinositol pentakisphosphate kinase 2		No	No	No	No	Yes	No
PDPN	PDPN	-0.117922	-0.705312	-0.58739	6.47351	19.5759	9.66819e-06	0.000282514	protein_coding	podoplanin		No	No	No	No	No	No
EML2	EML2	0.149731	-0.438222	-0.587953	6.2494	13.3909	0.000252844	0.00415796	protein_coding	echinoderm microtubule associated protein like 2		No	No	No	No	No	No
KLF7	KLF7	-0.354035	-0.942468	-0.588434	6.80948	19.6409	9.34469e-06	0.000273557	protein_coding	Kruppel like factor 7		No	No	No	No	No	Yes
ACOX3	ACOX3	0.336517	-0.252131	-0.588648	4.4493	9.79818	0.00174685	0.0184765	protein_coding	acyl-CoA oxidase 3, pristanoyl		No	No	No	No	No	No
ACOX1	ACOX1	-0.101417	-0.690112	-0.588695	5.82066	16.2543	5.53851e-05	0.00123033	protein_coding	acyl-CoA oxidase 1		No	No	No	No	No	No
FDFT1	FDFT1	-0.64742	-1.23625	-0.588833	9.60385	23.1302	1.5139e-06	6.15353e-05	protein_coding	farnesyl-diphosphate farnesyltransferase 1		No	No	No	No	No	No
FDPS	FDPS	-0.822512	-1.41141	-0.588899	8.41099	16.3713	5.20676e-05	0.00116808	protein_coding	farnesyl diphosphate synthase		No	No	No	No	No	No
PTCHD3P1	PTCHD3P1	0.538352	-0.0506473	-0.589	3.95996	7.8305	0.00513719	0.0410822	unprocessed_pseudogene	patched domain containing 3 pseudogene 1		No	No	No	No	No	No
DHCR7	DHCR7	-0.420474	-1.01014	-0.589662	7.97274	19.3501	1.08812e-05	0.00030846	protein_coding	7-dehydrocholesterol reductase		No	No	No	No	No	No
RP11-42O4.2	RP11-42O4.2	0.0396696	-0.550538	-0.590208	-0.104849	8.03446	0.00458956	0.0377895	antisense	ENSG00000278367		No	No	No	No	No	No
NMI	NMI	2.13566	1.54527	-0.590391	4.7648	8.53206	0.00348945	0.0307399	protein_coding	N-myc and STAT interactor		No	No	No	No	No	No
COL4A5	COL4A5	-0.342623	-0.933243	-0.590619	5.87958	15.2554	9.39064e-05	0.00188163	protein_coding	collagen type IV alpha 5 chain		No	No	No	No	No	No
LA16c-306E5.3	LA16c-306E5.3	-0.0117154	-0.602358	-0.590643	3.32647	7.37458	0.00661523	0.0490592	processed_transcript	ENSG00000263212		No	No	No	No	No	No
IL16	IL16	0.379138	-0.211578	-0.590717	4.0396	8.5691	0.00341916	0.0303027	protein_coding	interleukin 16		No	No	Yes	No	No	No
NAGK	NAGK	-0.121677	-0.713561	-0.591884	4.92954	9.91669	0.00163787	0.0176715	protein_coding	N-acetylglucosamine kinase		No	No	No	No	Yes	No
DSC2	DSC2	-0.0865439	-0.678794	-0.59225	7.30815	20.5186	5.90553e-06	0.000185685	protein_coding	desmocollin 2		No	No	No	No	No	No
KDF1	KDF1	0.258285	-0.334426	-0.59271	5.30415	11.1485	0.000841005	0.0106063	protein_coding	keratinocyte differentiation factor 1		No	No	No	No	No	No
SMARCA2	SMARCA2	-0.0941931	-0.687519	-0.593326	4.68019	10.6416	0.00110574	0.0132606	protein_coding	SWI/SNF related, matrix associated, actin dependent regulator of chromatin, subfamily a, member 2		No	No	No	No	No	No
RHBDL2	RHBDL2	-0.0883968	-0.682077	-0.59368	4.38597	8.80527	0.00300362	0.0276532	protein_coding	rhomboid like 2		No	No	No	No	No	No
MLKL	MLKL	1.1091	0.514207	-0.594892	3.98993	7.43494	0.00639693	0.0478576	protein_coding	mixed lineage kinase domain like pseudokinase		No	No	No	No	Yes	No
HNRNPA1L2	HNRNPA1L2	-0.4001	-0.995896	-0.595796	4.58455	9.3359	0.00224708	0.0224401	protein_coding	heterogeneous nuclear ribonucleoprotein A1-like 2		No	No	No	No	No	No
EEF1A1P5	EEF1A1P5	-0.901443	-1.49756	-0.596114	9.3007	20.5666	5.75933e-06	0.00018267	processed_pseudogene	eukaryotic translation elongation factor 1 alpha 1 pseudogene 5		No	No	No	No	No	No
CEP89	CEP89	0.00483171	-0.591355	-0.596187	4.12523	9.40645	0.00216223	0.0218253	protein_coding	centrosomal protein 89		No	No	No	No	No	No
NUBPL	NUBPL	-0.233993	-0.830296	-0.596303	5.04914	12.8673	0.000334378	0.00515139	protein_coding	nucleotide binding protein like		No	No	No	No	No	No
RUSC1-AS1	RUSC1-AS1	-0.826688	-1.42336	-0.596672	8.17271	16.628	4.54744e-05	0.00104786	antisense	RUSC1 antisense RNA 1		No	No	No	No	No	No
MT-TS1	MT-TS1	-0.354524	-0.951209	-0.596684	4.70979	17.446	2.95588e-05	0.000724596	Mt_tRNA	mitochondrially encoded tRNA serine 1 (UCN)		No	No	No	No	No	No
ARHGAP32	ARHGAP32	-0.0838691	-0.682557	-0.598688	4.5764	8.71664	0.00315318	0.0286379	protein_coding	Rho GTPase activating protein 32		No	No	No	No	No	No
GPAA1	GPAA1	0.217901	-0.381721	-0.599623	6.00349	10.7702	0.00103147	0.0124781	protein_coding	glycosylphosphatidylinositol anchor attachment 1		No	No	No	No	No	No
MTSS1	MTSS1	-0.257701	-0.857794	-0.600093	0.215117	14.7673	0.000121626	0.00233206	protein_coding	MTSS1, I-BAR domain containing		No	No	No	No	No	Yes
IFI44L	IFI44L	3.46155	2.86081	-0.600744	7.45012	14.7997	0.000119555	0.00229848	protein_coding	interferon induced protein 44 like		No	No	No	No	No	No
RINT1	RINT1	0.39117	-0.210497	-0.601667	5.40881	14.6209	0.00013145	0.00246833	protein_coding	RAD50 interactor 1		No	No	No	No	No	No
ACAD9	ACAD9	0.139684	-0.462102	-0.601787	5.20872	11.4478	0.00071579	0.0093715	protein_coding	acyl-CoA dehydrogenase family member 9		No	No	No	No	No	No
AHNAK2	AHNAK2	-0.76568	-1.36768	-0.602004	8.0933	19.4866	1.01306e-05	0.000294739	protein_coding	AHNAK nucleoprotein 2		No	No	No	No	No	No
RMDN1	RMDN1	-0.38883	-0.992137	-0.603307	5.54787	13.9203	0.000190726	0.00331405	protein_coding	regulator of microtubule dynamics 1		No	No	No	No	No	No
ANXA8	ANXA8	-0.0328378	-0.638584	-0.605746	8.81724	23.7591	1.09177e-06	4.72125e-05	protein_coding	annexin A8		No	No	No	No	No	No
TCTN1	TCTN1	-0.390968	-0.997294	-0.606326	4.27762	7.40705	0.00649688	0.0484264	protein_coding	tectonic family member 1		No	No	No	No	No	No
MMAB	MMAB	-0.664601	-1.27123	-0.606627	4.90599	10.9599	0.000931056	0.0114816	protein_coding	methylmalonic aciduria (cobalamin deficiency) cblB type		No	No	No	No	No	No
ATP5G1	ATP5G1	0.496899	-0.110582	-0.607481	4.10505	8.64786	0.00327446	0.0294245	protein_coding	ATP synthase, H+ transporting, mitochondrial Fo complex subunit C1 (subunit 9)		No	No	No	No	No	No
SELENOW	SELENOW	0.0664279	-0.541203	-0.607631	5.67502	9.95235	0.00160644	0.0174451	protein_coding	selenoprotein W		No	No	No	No	No	No
KRT5	KRT5	-0.0109141	-0.619256	-0.608342	13.3552	20.5611	5.77567e-06	0.00018267	protein_coding	keratin 5		No	No	No	No	No	No
NDUFB9	NDUFB9	-0.00558217	-0.614148	-0.608566	5.12775	14.6343	0.000130518	0.00245599	protein_coding	NADH:ubiquinone oxidoreductase subunit B9		No	No	No	No	No	No
GTF2H3	GTF2H3	0.0586763	-0.550839	-0.609516	5.57556	12.9213	0.000324861	0.00505302	protein_coding	general transcription factor IIH subunit 3		No	No	No	No	Yes	Yes
MIPEP	MIPEP	0.144041	-0.466855	-0.610896	5.54358	15.7631	7.17875e-05	0.00151562	protein_coding	mitochondrial intermediate peptidase		No	No	No	No	No	No
RHNO1	RHNO1	-0.64291	-1.25403	-0.611123	4.68299	9.85258	0.00169594	0.0180766	protein_coding	RAD9-HUS1-RAD1 interacting nuclear orphan 1		No	No	No	No	No	No
STARD5	STARD5	0.266114	-0.34564	-0.611754	4.48801	11.3334	0.000761271	0.00986289	protein_coding	StAR related lipid transfer domain containing 5		No	No	No	No	No	No
ARPC1B	ARPC1B	-0.14169	-0.753483	-0.611793	7.34128	13.4327	0.000247275	0.00408779	protein_coding	actin related protein 2/3 complex subunit 1B		No	No	No	No	No	No
MBD4	MBD4	-0.00026984	-0.612373	-0.612103	5.02799	13.8512	0.000197868	0.00339894	protein_coding	methyl-CpG binding domain 4, DNA glycosylase		No	No	No	No	No	No
CYB5R1	CYB5R1	-0.436498	-1.04867	-0.612172	7.16656	20.2703	6.72353e-06	0.000208559	protein_coding	cytochrome b5 reductase 1		No	No	No	No	No	No
ATG4C	ATG4C	-0.0141145	-0.628968	-0.614854	4.21091	8.338	0.00388242	0.0334349	protein_coding	autophagy related 4C cysteine peptidase		No	No	No	No	No	No
UPK1B	UPK1B	0.307011	-0.307999	-0.61501	5.47766	13.1268	0.0002911	0.00465817	protein_coding	uroplakin 1B		No	No	No	No	No	No
TMEM154	TMEM154	0.085583	-0.529436	-0.615019	8.24121	23.0018	1.61847e-06	6.52649e-05	protein_coding	transmembrane protein 154		No	No	No	No	No	No
RP5-900K19.2	RP5-900K19.2	-0.0792556	-0.694347	-0.615091	8.28698	19.1994	1.17748e-05	0.000331461	protein_coding	ENSG00000284292		No	No	No	No	No	No
BUD13	BUD13	0.521657	-0.0935542	-0.615212	4.42836	9.58574	0.00196094	0.0201979	protein_coding	BUD13 homolog		No	No	No	No	No	No
ZNF215	ZNF215	-0.000710354	-0.615952	-0.615242	3.77536	8.18163	0.00423168	0.0356247	protein_coding	zinc finger protein 215		No	No	No	No	No	Yes
RPS6KC1	RPS6KC1	0.503573	-0.111878	-0.615451	5.34814	12.1137	0.000500516	0.0070081	protein_coding	ribosomal protein S6 kinase C1		No	No	No	No	Yes	No
CXorf38	CXorf38	-0.0693955	-0.685126	-0.61573	4.53792	9.81035	0.00173533	0.0183788	protein_coding	chromosome X open reading frame 38		No	No	No	No	No	No
GALNT1	GALNT1	-0.186485	-0.802394	-0.615908	3.57756	7.98105	0.00472696	0.0386446	protein_coding	polypeptide N-acetylgalactosaminyltransferase 1		No	No	No	No	No	No
GDAP1	GDAP1	0.216869	-0.39916	-0.61603	4.25687	9.22323	0.00238963	0.0234457	protein_coding	ganglioside induced differentiation associated protein 1		No	No	No	No	No	No
MT-ATP6	MT-ATP6	-0.350896	-0.968102	-0.617207	2.74045	24.8651	6.14868e-07	2.88309e-05	protein_coding	mitochondrially encoded ATP synthase 6		No	No	No	No	No	No
RTKN	RTKN	0.279972	-0.337469	-0.617441	6.39085	16.5863	4.64854e-05	0.00106356	protein_coding	rhotekin		No	No	No	No	No	No
CD59	CD59	0.0260831	-0.592058	-0.618141	8.60256	25.0698	5.52924e-07	2.62314e-05	protein_coding	CD59 molecule (CD59 blood group)		No	No	No	No	No	No
PEX11B	PEX11B	-0.399141	-1.0184	-0.619263	5.40397	13.4322	0.000247346	0.00408779	protein_coding	peroxisomal biogenesis factor 11 beta		No	No	No	No	No	No
RIN1	RIN1	-0.234983	-0.854453	-0.61947	5.67973	9.16818	0.0024626	0.024001	protein_coding	Ras and Rab interactor 1		No	No	No	No	No	No
SUMF1	SUMF1	-0.773998	-1.3941	-0.6201	5.18108	13.2686	0.000269893	0.00439291	protein_coding	sulfatase modifying factor 1		No	No	No	No	No	No
IMPACT	IMPACT	-0.436037	-1.05632	-0.620278	6.19231	13.4914	0.000239661	0.00398529	protein_coding	impact RWD domain protein		No	No	No	No	No	No
EEF1A1P11	EEF1A1P11	-1.0573	-1.67781	-0.620512	5.47259	11.6316	0.0006484	0.00863641	processed_pseudogene	eukaryotic translation elongation factor 1 alpha 1 pseudogene 11		No	No	No	No	No	No
ARPC1A	ARPC1A	-0.0359534	-0.656606	-0.620653	7.36062	23.4726	1.26706e-06	5.35016e-05	protein_coding	actin related protein 2/3 complex subunit 1A		No	No	No	No	No	No
GSTM1	GSTM1	-0.595743	-1.2188	-0.623055	4.92378	12.8031	0.00034604	0.00529806	protein_coding	glutathione S-transferase mu 1		No	No	No	No	No	No
WDR34	WDR34	0.0461512	-0.577692	-0.623844	5.16619	10.4564	0.00122224	0.0143692	protein_coding	WD repeat domain 34		No	No	No	No	No	No
MRI1	MRI1	-0.164567	-0.790031	-0.625464	4.11655	9.11671	0.00253285	0.0244494	protein_coding	methylthioribose-1-phosphate isomerase 1		No	No	No	No	No	No
FAM228B	FAM228B	-0.531952	-1.15758	-0.625624	3.4536	7.41977	0.00645112	0.0481298	protein_coding	family with sequence similarity 228 member B		No	No	No	No	No	No
ARL2-SNX15	ARL2-SNX15	-0.443651	-1.06967	-0.626016	6.78886	10.109	0.00147548	0.016418	protein_coding	ARL2-SNX15 readthrough (NMD candidate)		No	No	No	No	No	No
GSN-AS1	GSN-AS1	-0.226676	-0.853844	-0.627168	4.26061	9.93629	0.00162052	0.017543	antisense	GSN antisense RNA 1		No	No	No	No	No	No
THBS2	THBS2	-0.410833	-1.03854	-0.627711	7.28935	23.0824	1.55204e-06	6.27427e-05	protein_coding	thrombospondin 2		No	No	No	No	No	No
VAMP8	VAMP8	0.218757	-0.408977	-0.627734	4.5408	10.2652	0.00135564	0.0154752	protein_coding	vesicle associated membrane protein 8		No	No	No	No	No	No
COX5B	COX5B	0.455614	-0.173646	-0.62926	4.43117	9.77915	0.00176502	0.0186077	protein_coding	cytochrome c oxidase subunit 5B		No	No	No	No	No	No
AC004754.3	AC004754.3	0.129451	-0.499926	-0.629378	5.24084	10.838	0.00099436	0.01216	protein_coding	ENSG00000269881		No	No	No	No	No	No
RNF103-CHMP3	RNF103-CHMP3	-0.230163	-0.859809	-0.629646	5.61389	17.2863	3.21494e-05	0.000780979	protein_coding	RNF103-CHMP3 readthrough		No	No	No	No	No	No
PCSK9	PCSK9	-0.111667	-0.742435	-0.630769	8.03653	12.4034	0.000428559	0.00621642	protein_coding	proprotein convertase subtilisin/kexin type 9		No	No	No	No	No	No
MRPL40	MRPL40	-0.0401142	-0.671424	-0.63131	4.12898	9.6341	0.00190998	0.0197614	protein_coding	mitochondrial ribosomal protein L40		No	No	No	No	No	No
FAR2	FAR2	0.512783	-0.119032	-0.631815	4.43575	8.20102	0.00418668	0.0354123	protein_coding	fatty acyl-CoA reductase 2		No	No	No	No	No	No
KIAA0319L	KIAA0319L	0.0518972	-0.58016	-0.632057	5.36567	12.0956	0.000505419	0.00705225	protein_coding	KIAA0319 like		No	No	No	No	No	No
ANXA8L1	ANXA8L1	-0.0897304	-0.721975	-0.632244	7.81066	25.8626	3.66612e-07	1.85592e-05	protein_coding	annexin A8 like 1		No	No	No	No	No	No
KLK10	KLK10	0.964648	0.331955	-0.632692	6.16559	10.5842	0.00114059	0.0136179	protein_coding	kallikrein related peptidase 10		No	No	No	No	No	No
MYCBP	MYCBP	-0.0515099	-0.685014	-0.633504	5.78758	14.6786	0.000127482	0.00241632	protein_coding	MYC binding protein		No	No	No	No	No	No
TMEM140	TMEM140	-0.207938	-0.842355	-0.634417	4.78813	11.0562	0.000883924	0.0110183	protein_coding	transmembrane protein 140		No	No	No	No	No	No
ARL2	ARL2	-0.426206	-1.06088	-0.634673	4.95139	9.20715	0.00241072	0.0235952	protein_coding	ADP ribosylation factor like GTPase 2		No	No	No	No	No	No
PHPT1	PHPT1	0.413267	-0.221771	-0.635038	4.09846	7.89283	0.00496312	0.0400476	protein_coding	phosphohistidine phosphatase 1		No	No	No	No	No	No
CH17-335B8.4	CH17-335B8.4	0.0428196	-0.592361	-0.63518	4.79031	14.9653	0.000109508	0.00214105	processed_transcript	ENSG00000279458		No	No	No	No	No	No
LRRC28	LRRC28	-0.540107	-1.17557	-0.635458	4.19655	10.1308	0.00145809	0.0162874	protein_coding	leucine rich repeat containing 28		No	No	No	No	No	No
CTC-518B2.12	CTC-518B2.12	0.902292	0.266756	-0.635537	3.01922	10.2852	0.00134104	0.015352	antisense	ENSG00000268739		No	No	No	No	No	No
RP11-514P8.8	RP11-514P8.8	-0.903225	-1.5392	-0.635977	2.60547	12.0932	0.000506064	0.00705515	processed_transcript	ENSG00000272949		No	No	No	No	No	No
TMEM9B	TMEM9B	-0.104685	-0.740899	-0.636214	5.86156	22.1289	2.54939e-06	9.34585e-05	protein_coding	TMEM9 domain family member B		No	No	No	No	No	No
UBAC1	UBAC1	-0.196884	-0.83435	-0.637466	4.51461	9.16456	0.00246747	0.024034	protein_coding	UBA domain containing 1		No	No	No	No	No	No
LINC00624	LINC00624	0.0245207	-0.613662	-0.638182	1.97889	9.3087	0.00228069	0.0226803	antisense	long intergenic non-protein coding RNA 624		No	No	No	No	No	No
CRAT	CRAT	-0.262355	-0.900734	-0.638379	4.71034	8.58878	0.0033824	0.0300596	protein_coding	carnitine O-acetyltransferase		No	No	No	No	No	No
ATP2B4	ATP2B4	-0.0799478	-0.71959	-0.639642	6.49158	19.7023	9.04924e-06	0.000265873	protein_coding	ATPase plasma membrane Ca2+ transporting 4		No	No	No	No	Yes	No
CSTA	CSTA	-0.104043	-0.743826	-0.639782	5.2704	14.7367	0.000123615	0.00236245	protein_coding	cystatin A		No	No	No	No	No	No
RPL12	RPL12	0.00176953	-0.638316	-0.640086	6.67088	18.9447	1.34561e-05	0.000372933	protein_coding	ribosomal protein L12		No	No	No	No	No	No
IPP	IPP	-0.208069	-0.849191	-0.641121	4.19278	11.4514	0.000714403	0.00936899	protein_coding	intracisternal A particle-promoted polypeptide		No	No	No	No	No	No
ZC4H2	ZC4H2	0.869142	0.227559	-0.641583	3.24716	7.48773	0.00621209	0.0469986	protein_coding	zinc finger C4H2-type containing		No	No	No	No	No	No
STRADA	STRADA	-0.0856823	-0.72817	-0.642488	4.59961	11.6893	0.000628613	0.00842854	protein_coding	STE20-related kinase adaptor alpha		No	No	No	No	Yes	No
CDH3	CDH3	-0.228107	-0.870674	-0.642567	10.1065	25.5852	4.23274e-07	2.12031e-05	protein_coding	cadherin 3		No	No	No	No	No	No
MRPL24	MRPL24	-0.250167	-0.893494	-0.643327	4.66972	9.82425	0.00172226	0.0182884	protein_coding	mitochondrial ribosomal protein L24		No	No	No	No	No	No
WBP1L	WBP1L	0.306285	-0.337062	-0.643347	4.09566	9.00964	0.0026856	0.0254816	protein_coding	WW domain binding protein 1 like		No	No	No	No	No	No
IDI2-AS1	IDI2-AS1	-0.244624	-0.888353	-0.643729	5.50471	14.981	0.000108598	0.00213101	antisense	IDI2 antisense RNA 1		No	No	No	No	No	No
PDCD5	PDCD5	0.522026	-0.121938	-0.643965	4.88747	12.8152	0.000343819	0.00527669	protein_coding	programmed cell death 5		No	No	No	No	No	No
KLHDC8B	KLHDC8B	-0.55467	-1.19892	-0.644251	4.79349	8.57445	0.00340913	0.0302584	protein_coding	kelch domain containing 8B		No	No	No	No	No	No
DHRS1	DHRS1	-0.254698	-0.898967	-0.64427	6.08808	12.5723	0.000391502	0.005828	protein_coding	dehydrogenase/reductase 1		No	No	No	No	No	No
C16orf62	C16orf62	-0.0701862	-0.714687	-0.644501	5.67826	20.5067	5.94231e-06	0.000186124	protein_coding	chromosome 16 open reading frame 62		No	No	No	No	No	No
C14orf1	C14orf1	-1.1206	-1.76587	-0.645273	5.76113	12.2532	0.000464458	0.00661812	protein_coding	ENSG00000133935		No	No	No	No	No	No
PFN1	PFN1	-0.50575	-1.15105	-0.645302	7.97025	13.6826	0.000216456	0.00366156	protein_coding	profilin 1		No	No	No	No	No	No
AGTRAP	AGTRAP	-0.329427	-0.97555	-0.646123	5.95544	9.40983	0.00215825	0.0217988	protein_coding	angiotensin II receptor associated protein		No	No	No	No	No	No
CKMT1B	CKMT1B	-0.128591	-0.774909	-0.646318	7.11869	19.1433	1.2126e-05	0.00034016	protein_coding	creatine kinase, mitochondrial 1B		No	No	No	No	No	No
TNKS1BP1	TNKS1BP1	0.0601012	-0.586362	-0.646464	5.97094	13.1367	0.000289562	0.00464278	protein_coding	tankyrase 1 binding protein 1		No	No	No	No	No	No
GANC	GANC	0.208243	-0.4383	-0.646543	6.03589	22.596	1.999e-06	7.78839e-05	protein_coding	glucosidase alpha, neutral C		No	No	No	No	No	No
TOR3A	TOR3A	-0.265976	-0.913698	-0.647723	5.6687	13.0791	0.000298609	0.00474072	protein_coding	torsin family 3 member A		No	No	No	No	No	No
DENND2C	DENND2C	0.0187003	-0.631479	-0.65018	4.54658	10.432	0.00123854	0.0144646	protein_coding	DENN domain containing 2C		No	No	No	No	No	No
SQLE	SQLE	-0.323225	-0.973545	-0.65032	8.22562	25.481	4.46771e-07	2.19708e-05	protein_coding	squalene epoxidase		No	No	No	No	No	No
PNPO	PNPO	-0.141868	-0.792649	-0.650781	5.16498	16.6011	4.61253e-05	0.00105832	protein_coding	pyridoxamine 5'-phosphate oxidase		No	No	No	No	No	No
TDRD7	TDRD7	2.39251	1.74153	-0.650974	4.65372	9.43794	0.00212542	0.0215616	protein_coding	tudor domain containing 7		No	No	No	No	No	No
MTATP8P1	MTATP8P1	-0.393634	-1.04536	-0.651723	10.6618	18.7998	1.45183e-05	0.000395611	unprocessed_pseudogene	mitochondrially encoded ATP synthase 8 pseudogene 1		No	No	No	No	No	No
TOR1B	TOR1B	0.109766	-0.54203	-0.651796	4.94495	13.1451	0.000288271	0.00462668	protein_coding	torsin family 1 member B		No	No	No	No	No	No
RPS21	RPS21	0.650161	-0.00219958	-0.652361	4.07229	7.59588	0.00585019	0.0451285	protein_coding	ribosomal protein S21		No	No	No	No	No	No
PIR	PIR	-0.203197	-0.855827	-0.65263	3.96125	8.59606	0.00336892	0.0299562	protein_coding	pirin		No	No	No	No	No	No
GSDMC	GSDMC	0.444907	-0.208254	-0.65316	5.38928	14.3685	0.000150295	0.00275172	protein_coding	gasdermin C		No	No	No	No	No	No
HELZ2	HELZ2	2.43107	1.7777	-0.653365	4.3138	9.03831	0.00264381	0.0252634	protein_coding	helicase with zinc finger 2		No	No	No	No	No	No
EDF1	EDF1	0.294542	-0.359038	-0.65358	4.27123	7.90553	0.00492839	0.0398071	protein_coding	endothelial differentiation related factor 1		No	No	No	No	No	Yes
MAN2B2	MAN2B2	0.289073	-0.365047	-0.654119	4.25854	11.6535	0.000640807	0.00855478	protein_coding	mannosidase alpha class 2B member 2		No	No	No	No	No	No
AC000032.2	AC000032.2	-0.488619	-1.14276	-0.654143	4.23036	10.4096	0.00125359	0.014568	antisense	ENSG00000260246		No	No	No	No	No	No
RPL23	RPL23	0.199812	-0.455438	-0.655251	5.86288	14.6802	0.000127377	0.00241632	protein_coding	ribosomal protein L23		No	No	No	No	No	No
RGS2	RGS2	-0.272476	-0.930549	-0.658073	5.23328	13.606	0.000225467	0.00378044	protein_coding	regulator of G protein signaling 2		No	No	No	No	Yes	No
JMJD7-PLA2G4B	JMJD7-PLA2G4B	-0.791142	-1.4497	-0.658561	5.10434	8.12415	0.00436795	0.0365621	protein_coding	JMJD7-PLA2G4B readthrough		No	No	No	No	No	No
GID8	GID8	-0.270852	-0.929699	-0.658847	5.50374	20.5612	5.77552e-06	0.00018267	protein_coding	GID complex subunit 8 homolog		No	No	No	No	No	No
PCBP4	PCBP4	-0.440314	-1.09959	-0.659279	4.84759	10.1978	0.00140607	0.0158915	protein_coding	poly(rC) binding protein 4		No	No	No	No	No	Yes
ENO3	ENO3	-0.472978	-1.13251	-0.659534	7.06531	10.5317	0.00117344	0.0139206	protein_coding	enolase 3		No	No	No	No	No	No
NOL4L	NOL4L	-0.0795028	-0.739655	-0.660152	3.18061	7.34184	0.00673679	0.0497093	protein_coding	nucleolar protein 4 like		No	No	No	No	No	No
CHMP3	CHMP3	-0.323281	-0.984767	-0.661486	6.72649	23.4465	1.28435e-06	5.39496e-05	protein_coding	charged multivesicular body protein 3		No	No	No	No	No	No
RP11-369J21.12	RP11-369J21.12	-0.496217	-1.15797	-0.66175	1.88749	11.6011	0.000659119	0.00876471	TEC	ENSG00000279399		No	No	No	No	No	No
POP5	POP5	-0.0864392	-0.748591	-0.662152	3.58727	7.94662	0.00481772	0.0391091	protein_coding	POP5 homolog, ribonuclease P/MRP subunit		No	No	No	No	No	No
ELOVL6	ELOVL6	-0.553715	-1.21711	-0.663397	6.44314	20.7011	5.36859e-06	0.000173886	protein_coding	ELOVL fatty acid elongase 6		No	No	No	No	No	No
IKBKE	IKBKE	1.03257	0.368505	-0.66406	4.17395	8.31066	0.0039413	0.0337079	protein_coding	inhibitor of nuclear factor kappa B kinase subunit epsilon		No	No	No	No	Yes	No
CD68	CD68	0.975467	0.310903	-0.664564	4.99788	12.871	0.000333713	0.00514607	protein_coding	CD68 molecule		No	No	No	No	No	No
MT-ATP8	MT-ATP8	-0.407591	-1.07334	-0.665752	9.96213	25.0786	5.504e-07	2.61886e-05	protein_coding	mitochondrially encoded ATP synthase 8		No	No	No	No	No	No
C11orf57	C11orf57	0.130986	-0.537077	-0.668063	3.96368	11.1976	0.000819036	0.0104188	protein_coding	ENSG00000150776		No	No	No	No	No	No
IFT46	IFT46	0.0976998	-0.571147	-0.668846	5.12374	16.1061	5.98901e-05	0.00130726	protein_coding	intraflagellar transport 46		No	No	No	No	No	No
FAAP100	FAAP100	0.302829	-0.366058	-0.668886	4.84909	7.78297	0.00527411	0.0418864	protein_coding	Fanconi anemia core complex associated protein 100		No	No	No	No	No	No
RNF128	RNF128	-0.374758	-1.04409	-0.669335	3.53585	8.32865	0.00390247	0.033518	protein_coding	ring finger protein 128, E3 ubiquitin protein ligase		No	No	No	No	No	No
MOB3C	MOB3C	0.117907	-0.551709	-0.669616	4.68865	13.9676	0.000185987	0.00326084	protein_coding	MOB kinase activator 3C		No	No	No	No	No	No
TMEM45B	TMEM45B	-0.545747	-1.21544	-0.669689	3.65054	8.32481	0.00391073	0.0335533	protein_coding	transmembrane protein 45B		No	No	No	No	No	No
STIL	STIL	0.756319	0.0866182	-0.669701	4.44517	11.0146	0.000903975	0.0112249	protein_coding	STIL, centriolar assembly protein		No	No	No	No	No	Yes
ANGPTL6	ANGPTL6	1.66982	0.99975	-0.670073	4.15725	12.9377	0.000322031	0.00501871	protein_coding	angiopoietin like 6		No	No	No	No	No	No
TRPT1	TRPT1	-0.532938	-1.20313	-0.670189	3.58463	8.05461	0.00453881	0.0375827	protein_coding	tRNA phosphotransferase 1		No	No	No	No	Yes	No
COX6B1	COX6B1	0.743011	0.0728001	-0.670211	4.12868	8.73256	0.00312577	0.0284851	protein_coding	cytochrome c oxidase subunit 6B1		No	No	No	No	No	No
IFI44	IFI44	3.18193	2.51141	-0.670526	7.09852	24.6269	6.95731e-07	3.20633e-05	protein_coding	interferon induced protein 44		No	No	No	No	No	No
NBN	NBN	0.376385	-0.294194	-0.670579	5.9459	15.3592	8.88848e-05	0.00180341	protein_coding	nibrin		No	No	No	No	Yes	No
RP5-864K19.6	RP5-864K19.6	-0.132655	-0.804276	-0.671621	4.39615	11.4856	0.000701385	0.00923538	protein_coding	ENSG00000274944		No	No	No	No	No	No
ZC3HAV1	ZC3HAV1	1.05325	0.381208	-0.672044	6.45874	26.4972	2.63921e-07	1.38666e-05	protein_coding	zinc finger CCCH-type containing, antiviral 1		No	No	No	No	No	No
PGD	PGD	-0.176538	-0.849865	-0.673328	7.71969	28.8969	7.63351e-08	4.62889e-06	protein_coding	phosphogluconate dehydrogenase		No	No	No	No	No	No
CTC-510F12.6	CTC-510F12.6	-0.640834	-1.31525	-0.674415	1.3788	13.9189	0.000190871	0.00331405	sense_intronic	ENSG00000267576		No	No	No	No	No	No
CORO6	CORO6	1.02619	0.351333	-0.674858	3.48711	7.38102	0.0065916	0.0489289	protein_coding	coronin 6		No	No	No	No	No	No
XXbac-BPG116M5.17	XXbac-BPG116M5.17	2.8593	2.18434	-0.674959	1.77473	16.6222	4.56138e-05	0.00104957	protein_coding	ENSG00000244255		No	No	No	No	No	No
GLMP	GLMP	-0.0934907	-0.768823	-0.675333	4.72272	11.1188	0.000854593	0.0107357	protein_coding	glycosylated lysosomal membrane protein		No	No	No	No	No	No
BIVM	BIVM	-0.453883	-1.13004	-0.676154	5.15924	13.5989	0.000226321	0.00378689	protein_coding	basic, immunoglobulin-like variable motif containing		No	No	No	No	No	No
RP11-615I2.2	RP11-615I2.2	-0.0574921	-0.734536	-0.677044	1.4344	13.7539	0.000208386	0.00355313	antisense	ENSG00000260577		No	No	No	No	No	No
FPGT	FPGT	-0.164473	-0.842841	-0.678368	5.03141	11.2937	0.000777706	0.00999635	protein_coding	fucose-1-phosphate guanylyltransferase		No	No	No	No	No	No
RPA3	RPA3	0.258087	-0.420908	-0.678996	3.05623	7.36509	0.00665024	0.0492282	protein_coding	replication protein A3		No	No	No	No	No	No
DDX60L	DDX60L	2.86393	2.18456	-0.679366	6.84297	25.1939	5.18472e-07	2.48898e-05	protein_coding	DEAD-box helicase 60 like		No	No	No	No	No	No
MVK	MVK	-0.467672	-1.14748	-0.679807	5.705	14.4758	0.000141975	0.00262621	protein_coding	mevalonate kinase		No	No	No	No	Yes	No
R3HCC1	R3HCC1	0.135718	-0.544724	-0.680442	4.21453	9.85174	0.00169671	0.0180766	protein_coding	R3H domain and coiled-coil containing 1		No	No	No	No	No	No
TBCB	TBCB	-0.492667	-1.174	-0.681334	5.13777	9.42097	0.00214518	0.0217203	protein_coding	tubulin folding cofactor B		No	No	No	No	No	No
ZNF750	ZNF750	0.0530781	-0.628495	-0.681573	4.88834	13.9191	0.000190851	0.00331405	protein_coding	zinc finger protein 750		No	No	No	No	No	Yes
SIRT5	SIRT5	-0.422458	-1.10431	-0.681851	4.86452	16.4338	5.03787e-05	0.00113565	protein_coding	sirtuin 5		No	No	No	No	No	No
CDCA7	CDCA7	0.325846	-0.35913	-0.684976	6.00339	20.9383	4.74323e-06	0.000157424	protein_coding	cell division cycle associated 7		No	No	No	No	No	No
NNT	NNT	-0.371807	-1.05681	-0.685001	5.73283	19.4531	1.03099e-05	0.000297494	protein_coding	nicotinamide nucleotide transhydrogenase		No	No	No	No	No	No
MTATP6P1	MTATP6P1	-0.451604	-1.13914	-0.687534	11.7929	27.1298	1.9024e-07	1.03319e-05	unprocessed_pseudogene	mitochondrially encoded ATP synthase 6 pseudogene 1		No	No	No	No	No	No
DYSF	DYSF	0.0870942	-0.601152	-0.688247	4.38498	9.87749	0.00167313	0.0178985	protein_coding	dysferlin		No	No	No	No	No	No
CTD-2636A23.2	CTD-2636A23.2	-0.870439	-1.56123	-0.690793	6.11944	10.4022	0.00125866	0.0146164	antisense	ENSG00000261604		No	No	No	No	No	No
FERMT1	FERMT1	-0.0313121	-0.722199	-0.690887	6.09702	23.4531	1.27997e-06	5.39057e-05	protein_coding	fermitin family member 1		No	No	No	No	No	No
MCM5	MCM5	0.631715	-0.0594578	-0.691173	5.57187	13.573	0.00022946	0.00383543	protein_coding	minichromosome maintenance complex component 5		No	No	No	No	No	No
MRC2	MRC2	-0.338242	-1.03029	-0.692049	4.66409	10.7993	0.00101538	0.0123421	protein_coding	mannose receptor C type 2		No	No	No	No	No	No
B4GAT1	B4GAT1	-0.416335	-1.10952	-0.693183	3.76826	10.1967	0.00140689	0.0158915	protein_coding	beta-1,4-glucuronyltransferase 1		No	No	No	No	No	No
PKD1P5	PKD1P5	-0.124978	-0.818846	-0.693868	4.03004	8.94801	0.00277771	0.0261877	transcribed_unprocessed_pseudogene	polycystin 1, transient receptor potential channel interacting pseudogene 5		No	No	No	No	No	No
APOL2	APOL2	1.77692	1.08277	-0.694152	4.21234	14.7318	0.000123939	0.00236515	protein_coding	apolipoprotein L2		No	No	No	No	No	No
RP11-67L3.5	RP11-67L3.5	-0.270165	-0.965599	-0.695434	0.190567	14.8965	0.000113573	0.00220981	antisense	ENSG00000242396		No	No	No	No	No	No
RP11-514P8.6	RP11-514P8.6	-0.948425	-1.64445	-0.696026	5.93069	13.6026	0.000225867	0.00378322	protein_coding	ENSG00000205236		No	No	No	No	No	No
HMGA2	HMGA2	-0.580107	-1.27627	-0.69616	5.88884	20.5306	5.86863e-06	0.000184885	protein_coding	high mobility group AT-hook 2		No	No	No	No	Yes	Yes
CBX5	CBX5	-0.626751	-1.32295	-0.6962	6.44809	18.06	2.14048e-05	0.000549126	protein_coding	chromobox 5		No	No	No	No	No	Yes
ICK	ICK	-0.113879	-0.812975	-0.699097	3.35458	7.92975	0.00486286	0.0393567	protein_coding	intestinal cell kinase		No	No	No	No	Yes	No
RP11-324E6.6	RP11-324E6.6	1.97322	1.27408	-0.699139	6.75999	9.64644	0.00189719	0.0196795	lincRNA	ENSG00000256249		No	No	No	No	No	No
AC002398.9	AC002398.9	0.224623	-0.475547	-0.70017	3.40456	7.42166	0.00644432	0.0481013	protein_coding	ENSG00000188223		No	No	No	No	No	No
C12orf4	C12orf4	0.322419	-0.377828	-0.700247	4.18144	9.69266	0.00185005	0.0192829	protein_coding	chromosome 12 open reading frame 4		No	No	No	No	No	No
KNOP1	KNOP1	0.46698	-0.233535	-0.700515	3.97722	13.7479	0.000209053	0.00356074	protein_coding	lysine rich nucleolar protein 1		No	No	No	No	No	No
USP6NL	USP6NL	0.0857958	-0.614912	-0.700707	3.94615	12.3651	0.000437433	0.00632806	protein_coding	USP6 N-terminal like		No	No	No	No	No	No
RABL2B	RABL2B	-0.277548	-0.978369	-0.700821	4.08995	12.8758	0.000332851	0.00513769	protein_coding	RAB, member of RAS oncogene family like 2B		No	No	No	No	No	No
C7orf49	C7orf49	-0.215392	-0.917655	-0.702263	5.4588	15.011	0.000106887	0.00210768	protein_coding	chromosome 7 open reading frame 49		No	No	No	No	No	No
HCAR3	HCAR3	1.90179	1.19802	-0.703765	4.5792	10.7945	0.00101803	0.0123485	protein_coding	hydroxycarboxylic acid receptor 3		No	No	No	No	No	No
FAM213A	FAM213A	-0.987349	-1.69126	-0.703915	5.62511	17.7169	2.56334e-05	0.000638067	protein_coding	family with sequence similarity 213 member A		No	No	No	No	No	No
CKMT1A	CKMT1A	-0.0987085	-0.802757	-0.704049	7.05689	22.9545	1.65883e-06	6.63945e-05	protein_coding	creatine kinase, mitochondrial 1A		No	No	No	No	Yes	No
ALG6	ALG6	-0.213344	-0.917443	-0.704099	4.31121	12.54	0.000398335	0.00589463	protein_coding	ALG6, alpha-1,3-glucosyltransferase		No	No	No	No	No	No
GM2A	GM2A	-0.518224	-1.22298	-0.70476	7.95711	31.9997	1.54199e-08	1.15508e-06	protein_coding	GM2 ganglioside activator		No	No	No	No	No	No
PCSK7	PCSK7	0.0837764	-0.621147	-0.704924	5.69559	19.4846	1.01414e-05	0.000294739	protein_coding	proprotein convertase subtilisin/kexin type 7		No	No	No	No	No	No
PLEKHG5	PLEKHG5	0.243722	-0.462108	-0.705829	4.05287	7.71115	0.00548809	0.0430918	protein_coding	pleckstrin homology and RhoGEF domain containing G5		No	No	No	No	No	No
RP11-542C16.2	RP11-542C16.2	-0.0732483	-0.779551	-0.706303	1.39631	9.71394	0.00182876	0.0191172	protein_coding	ENSG00000261915		No	No	No	No	No	No
MTMR11	MTMR11	-0.378893	-1.08526	-0.70637	7.17805	9.89279	0.00165927	0.0178427	protein_coding	myotubularin related protein 11		No	No	No	No	No	No
DUSP22	DUSP22	-0.33207	-1.03894	-0.706866	4.37223	12.3151	0.000449297	0.00644766	protein_coding	dual specificity phosphatase 22		No	No	No	No	Yes	No
FAM114A1	FAM114A1	0.0770261	-0.630928	-0.707954	5.56411	14.1723	0.000166804	0.00299282	protein_coding	family with sequence similarity 114 member A1		No	No	No	No	No	No
SEMA3A	SEMA3A	1.51741	0.808993	-0.708422	5.28691	18.1927	1.99646e-05	0.000523625	protein_coding	semaphorin 3A		No	No	No	No	No	No
CAT	CAT	-0.800401	-1.50962	-0.709217	5.48601	19.449	1.03321e-05	0.000297602	protein_coding	catalase		No	No	No	No	No	No
ABAT	ABAT	0.4887	-0.221623	-0.710323	3.88342	10.2116	0.00139559	0.0158193	protein_coding	4-aminobutyrate aminotransferase		No	No	No	No	No	No
CTB-5E10.3	CTB-5E10.3	-0.25567	-0.96774	-0.71207	3.37333	9.26324	0.00233799	0.0230653	antisense	ENSG00000267633		No	No	No	No	No	No
CEP78	CEP78	0.45818	-0.254416	-0.712596	4.22716	13.3907	0.00025288	0.00415796	protein_coding	centrosomal protein 78		No	No	No	No	No	No
TTC31	TTC31	0.129833	-0.58369	-0.713523	2.74835	10.5219	0.00117967	0.0139604	protein_coding	tetratricopeptide repeat domain 31		No	No	No	No	No	No
CHKB-CPT1B	CHKB-CPT1B	0.206004	-0.507667	-0.713671	4.43097	11.3212	0.000766282	0.00988917	protein_coding	CHKB-CPT1B readthrough (NMD candidate)		No	No	No	No	Yes	No
NPRL2	NPRL2	-0.295124	-1.00914	-0.71402	4.52136	15.3227	9.06207e-05	0.00182714	protein_coding	NPR2 like, GATOR1 complex subunit		No	No	No	No	Yes	No
BBS4	BBS4	-0.573511	-1.28798	-0.714467	4.50575	12.7592	0.000354269	0.00540109	protein_coding	Bardet-Biedl syndrome 4		No	No	No	No	No	No
CSTB	CSTB	0.427319	-0.287279	-0.714597	5.40433	15.8553	6.83761e-05	0.0014608	protein_coding	cystatin B		No	No	No	No	No	No
ASL	ASL	-0.558473	-1.27329	-0.714817	4.79472	14.3193	0.000154274	0.00280545	protein_coding	argininosuccinate lyase		No	No	No	No	No	No
ATP5G2	ATP5G2	0.0246303	-0.690457	-0.715088	4.98391	14.2349	0.000161347	0.00290493	protein_coding	ATP synthase, H+ transporting, mitochondrial Fo complex subunit C2 (subunit 9)		No	No	No	No	No	No
FAM76A	FAM76A	-0.395732	-1.1109	-0.715164	3.77046	9.25546	0.00234794	0.0231351	protein_coding	family with sequence similarity 76 member A		No	No	No	No	No	No
MRPL17	MRPL17	0.518761	-0.198399	-0.71716	4.25093	15.2733	9.30197e-05	0.00186618	protein_coding	mitochondrial ribosomal protein L17		No	No	No	No	No	No
RAD51	RAD51	0.974173	0.256464	-0.717709	3.89418	13.0079	0.000310175	0.00489542	protein_coding	RAD51 recombinase		No	No	No	No	No	No
POTEE	POTEE	-0.158271	-0.876474	-0.718203	3.34844	8.21866	0.00414618	0.0351796	protein_coding	POTE ankyrin domain family member E		No	No	No	No	No	No
CIPC	CIPC	-0.313363	-1.03282	-0.719457	4.15814	8.64882	0.00327273	0.0294245	protein_coding	CLOCK interacting pacemaker		No	No	No	No	No	No
CHMP2A	CHMP2A	-0.467303	-1.18684	-0.719536	5.09224	12.824	0.000342199	0.00525683	protein_coding	charged multivesicular body protein 2A		No	No	No	No	No	No
SCRN2	SCRN2	-0.0314567	-0.751128	-0.719671	4.23885	12.1839	0.000482034	0.00680999	protein_coding	secernin 2		No	No	No	No	No	No
C15orf41	C15orf41	0.00189268	-0.71841	-0.720302	5.28807	19.4092	1.055e-05	0.000301723	protein_coding	chromosome 15 open reading frame 41		No	No	No	No	No	No
CBLC	CBLC	-0.0928573	-0.813727	-0.72087	5.58328	15.2115	9.6116e-05	0.00191401	protein_coding	Cbl proto-oncogene C		No	No	No	No	Yes	No
SH3TC1	SH3TC1	0.481827	-0.240253	-0.72208	5.32805	13.9569	0.000187047	0.00326877	protein_coding	SH3 domain and tetratricopeptide repeats 1		No	No	No	No	No	No
GGT1	GGT1	0.129026	-0.593299	-0.722326	4.12217	8.45952	0.00363137	0.0317444	protein_coding	gamma-glutamyltransferase 1		No	No	No	No	No	No
TNFSF10	TNFSF10	1.29826	0.574443	-0.723819	3.89941	9.81325	0.00173259	0.0183618	protein_coding	TNF superfamily member 10		No	No	Yes	No	No	No
CNTN1	CNTN1	-1.02763	-1.75196	-0.724327	5.72969	19.5114	9.99988e-06	0.000291678	protein_coding	contactin 1		No	No	No	No	No	No
PTPRZ1	PTPRZ1	0.0423013	-0.682193	-0.724494	6.47122	14.1385	0.00016983	0.00303324	protein_coding	protein tyrosine phosphatase, receptor type Z1		No	No	No	No	No	No
ZNF624	ZNF624	-0.264451	-0.990184	-0.725734	3.00474	7.57598	0.00591511	0.0453886	protein_coding	zinc finger protein 624		No	No	No	No	No	No
TINF2	TINF2	-0.0962477	-0.822099	-0.725851	6.37804	27.0361	1.9969e-07	1.08087e-05	protein_coding	TERF1 interacting nuclear factor 2		No	No	No	No	No	No
HSH2D	HSH2D	2.57173	1.8457	-0.726022	3.31924	9.12576	0.00252035	0.0243578	protein_coding	hematopoietic SH2 domain containing		No	No	No	No	No	No
PLCD1	PLCD1	-0.251193	-0.978008	-0.726815	5.75465	14.0643	0.000176665	0.00312458	protein_coding	phospholipase C delta 1		No	No	No	No	No	No
ZNF254	ZNF254	-0.0633289	-0.790781	-0.727452	3.79086	8.56949	0.00341842	0.0303027	protein_coding	zinc finger protein 254		No	No	No	No	No	No
KIAA0586	KIAA0586	-0.0547514	-0.782835	-0.728084	4.12084	10.0128	0.00155454	0.0170113	protein_coding	KIAA0586		No	No	No	No	No	No
JUP	JUP	0.192077	-0.536036	-0.728113	9.63934	18.393	1.79719e-05	0.000477572	protein_coding	junction plakoglobin		No	No	No	No	No	No
S100A2	S100A2	0.612781	-0.115491	-0.728272	9.30689	17.9562	2.26047e-05	0.000575102	protein_coding	S100 calcium binding protein A2		No	No	No	No	No	No
MCRIP1	MCRIP1	-0.102518	-0.831084	-0.728566	3.25526	7.74346	0.00539075	0.0425197	protein_coding	MAPK regulated corepressor interacting protein 1		No	No	No	No	No	No
GAS8	GAS8	0.411567	-0.317978	-0.729546	3.86267	12.93	0.000323353	0.00503444	protein_coding	growth arrest specific 8		No	No	No	No	No	No
PAK6	PAK6	-0.488394	-1.21888	-0.730484	4.73889	13.7459	0.000209279	0.00356083	protein_coding	p21 (RAC1) activated kinase 6		No	No	No	No	Yes	No
RP11-229E13.4	RP11-229E13.4	-0.570781	-1.30217	-0.731387	3.42404	23.9097	1.00963e-06	4.41339e-05	antisense	ENSG00000274630		No	No	No	No	No	No
NICN1	NICN1	-0.637624	-1.37102	-0.733401	3.73511	8.6359	0.00329602	0.0295101	protein_coding	nicolin 1		No	No	No	No	No	No
ACLY	ACLY	-0.414286	-1.14804	-0.733751	9.73739	38.3322	5.96703e-10	7.07707e-08	protein_coding	ATP citrate lyase		No	No	No	No	No	No
DHCR24	DHCR24	-0.540771	-1.27484	-0.734071	8.73977	36.363	1.63786e-09	1.6935e-07	protein_coding	24-dehydrocholesterol reductase		No	No	No	No	No	No
NSG1	NSG1	-0.759674	-1.49457	-0.734893	4.69815	14.6003	0.000132897	0.00248958	protein_coding	neuronal vesicle trafficking associated 1		No	No	No	No	No	No
ST5	ST5	0.0697209	-0.665614	-0.735335	5.43011	20.8014	5.09461e-06	0.000167903	protein_coding	suppression of tumorigenicity 5		No	No	No	No	No	No
MT-CO3	MT-CO3	-0.359911	-1.09562	-0.73571	2.84123	37.314	1.00559e-09	1.11097e-07	protein_coding	mitochondrially encoded cytochrome c oxidase III		No	No	No	No	No	No
POLR2J3	POLR2J3	-0.736995	-1.47533	-0.738339	6.44357	19.1876	1.18479e-05	0.000332939	protein_coding	RNA polymerase II subunit J3		No	No	No	No	No	No
PQLC3	PQLC3	-0.680248	-1.41875	-0.738507	3.80283	12.8055	0.000345596	0.00529806	protein_coding	PQ loop repeat containing 3		No	No	No	No	No	No
PARP9	PARP9	2.32191	1.58297	-0.73894	7.48266	30.5083	3.32438e-08	2.3113e-06	protein_coding	poly(ADP-ribose) polymerase family member 9		No	No	No	No	No	No
RP11-152H18.3	RP11-152H18.3	0.115422	-0.624478	-0.7399	4.68391	13.8463	0.000198391	0.00340431	antisense	ENSG00000254665		No	No	No	No	No	No
CA12	CA12	-0.654643	-1.39503	-0.740389	6.52851	21.9756	2.76145e-06	9.9647e-05	protein_coding	carbonic anhydrase 12		No	No	No	No	No	No
TMBIM4	TMBIM4	-0.402311	-1.14321	-0.7409	4.77358	15.545	8.05641e-05	0.00166284	protein_coding	transmembrane BAX inhibitor motif containing 4		No	No	No	No	No	No
LAMA3	LAMA3	-0.00550983	-0.748304	-0.742794	11.5685	35.0291	3.24809e-09	2.9768e-07	protein_coding	laminin subunit alpha 3		No	No	No	No	No	No
PYM1	PYM1	-0.438028	-1.18093	-0.742904	4.20079	12.4705	0.000413426	0.00606785	protein_coding	PYM homolog 1, exon junction complex associated factor		No	No	No	No	No	No
LA16c-380H5.3	LA16c-380H5.3	-0.937785	-1.68138	-0.7436	4.39891	11.9366	0.000550422	0.00756888	protein_coding	ENSG00000270168		No	No	No	No	No	No
SFRP1	SFRP1	-0.253849	-0.999443	-0.745594	4.62034	17.0665	3.60942e-05	0.000868954	protein_coding	secreted frizzled related protein 1		No	No	No	No	Yes	No
GBAP1	GBAP1	0.0121133	-0.736109	-0.748223	3.29043	10.2728	0.00135003	0.0154352	transcribed_unprocessed_pseudogene	glucosylceramidase beta pseudogene 1		No	No	No	No	No	No
IFT140	IFT140	-0.0208374	-0.770935	-0.750097	3.8726	8.11818	0.00438235	0.0365897	protein_coding	intraflagellar transport 140		No	No	No	No	No	No
FAM168A	FAM168A	0.489715	-0.261186	-0.750901	2.84697	9.02045	0.00266975	0.025451	protein_coding	family with sequence similarity 168 member A		No	No	No	No	No	No
RAB3D	RAB3D	-0.563413	-1.31454	-0.751126	6.28947	22.7412	1.85347e-06	7.29181e-05	protein_coding	RAB3D, member RAS oncogene family		No	No	No	No	No	No
AP000892.6	AP000892.6	0.0810366	-0.67077	-0.751807	4.70109	16.2781	5.46936e-05	0.00121684	TEC	ENSG00000280143		No	No	No	No	No	No
C19orf66	C19orf66	1.57506	0.822962	-0.752101	5.06964	18.6961	1.53299e-05	0.0004131	protein_coding	chromosome 19 open reading frame 66		No	No	No	No	No	No
SUOX	SUOX	-0.233087	-0.986219	-0.753132	3.57621	9.13904	0.00250212	0.0242256	protein_coding	sulfite oxidase		No	No	No	No	No	No
MT-CO2	MT-CO2	-0.171487	-0.925158	-0.753671	1.52574	34.1574	5.08284e-09	4.31507e-07	protein_coding	mitochondrially encoded cytochrome c oxidase II		No	No	No	No	No	No
RAET1E-AS1	RAET1E-AS1	-0.582668	-1.33698	-0.754308	3.85577	10.2692	0.00135269	0.0154525	antisense	RAET1E antisense RNA 1		No	No	No	No	No	No
ZNF429	ZNF429	0.146831	-0.608439	-0.75527	3.42716	8.95165	0.00277219	0.0261647	protein_coding	zinc finger protein 429		No	No	No	No	No	No
PKP1	PKP1	-0.331015	-1.0878	-0.756789	8.07959	22.0101	2.71214e-06	9.80871e-05	protein_coding	plakophilin 1		No	No	No	No	No	No
CDK5	CDK5	-0.283818	-1.04178	-0.757966	3.29267	8.18247	0.00422972	0.0356247	protein_coding	cyclin dependent kinase 5		No	No	No	No	Yes	No
HMGCS1	HMGCS1	-0.610591	-1.36975	-0.759155	8.22775	24.4548	7.60753e-07	3.45361e-05	protein_coding	3-hydroxy-3-methylglutaryl-CoA synthase 1		No	No	No	No	No	No
SERPINB5	SERPINB5	-0.0627772	-0.822188	-0.759411	10.797	36.3464	1.6518e-09	1.69704e-07	protein_coding	serpin family B member 5		No	No	No	No	No	No
EIF2B3	EIF2B3	0.00126363	-0.758166	-0.75943	5.3504	20.1967	6.98743e-06	0.000214011	protein_coding	eukaryotic translation initiation factor 2B subunit gamma		No	No	No	No	No	No
IDH2	IDH2	-0.459435	-1.21968	-0.760242	6.14434	26.1477	3.16279e-07	1.62667e-05	protein_coding	isocitrate dehydrogenase (NADP(+)) 2, mitochondrial		No	No	No	No	No	No
FABP5P7	FABP5P7	0.192048	-0.56827	-0.760318	3.21706	9.78687	0.00175762	0.0185492	processed_pseudogene	fatty acid binding protein 5 pseudogene 7		No	No	No	No	No	No
MICAL1	MICAL1	-0.0848095	-0.845319	-0.76051	4.71413	18.1259	2.06769e-05	0.000536084	protein_coding	microtubule associated monooxygenase, calponin and LIM domain containing 1		No	No	No	No	No	No
AC024560.3	AC024560.3	-0.963503	-1.7268	-0.763298	3.14573	7.46758	0.00628198	0.0473276	transcribed_unprocessed_pseudogene	ENSG00000214135		No	No	No	No	No	No
RASGEF1A	RASGEF1A	-0.233965	-0.998145	-0.76418	3.38519	11.3539	0.0007529	0.009778	protein_coding	RasGEF domain family member 1A		No	No	No	No	No	No
DARS2	DARS2	0.0722896	-0.692986	-0.765275	3.80496	29.401	5.88482e-08	3.78176e-06	protein_coding	aspartyl-tRNA synthetase 2, mitochondrial		No	No	No	No	No	No
PPP1R16A	PPP1R16A	0.252376	-0.515155	-0.767531	3.67035	9.3915	0.00217993	0.021949	protein_coding	protein phosphatase 1 regulatory subunit 16A		No	No	No	No	No	No
FHDC1	FHDC1	0.154489	-0.614074	-0.768563	2.82924	7.59731	0.00584554	0.0451141	protein_coding	FH2 domain containing 1		No	No	No	No	No	No
TAPBPL	TAPBPL	1.01525	0.245636	-0.769616	3.4687	11.6683	0.000635755	0.00850309	protein_coding	TAP binding protein like		No	No	No	No	No	No
TARBP1	TARBP1	-0.0511428	-0.822666	-0.771523	2.87645	8.099	0.00442896	0.0369004	protein_coding	TAR (HIV-1) RNA binding protein 1		No	No	No	No	No	No
H6PD	H6PD	-0.383054	-1.15505	-0.772	3.31137	9.51465	0.00203838	0.0208095	protein_coding	hexose-6-phosphate dehydrogenase/glucose 1-dehydrogenase		No	No	No	No	No	No
TNFRSF21	TNFRSF21	-0.534985	-1.30736	-0.772378	7.95732	36.5287	1.50434e-09	1.59638e-07	protein_coding	TNF receptor superfamily member 21		No	No	No	No	No	No
PHYH	PHYH	-0.555764	-1.32942	-0.773653	3.81757	11.5539	0.000676081	0.00893868	protein_coding	phytanoyl-CoA 2-hydroxylase		No	No	No	No	No	No
ARHGEF3	ARHGEF3	0.345822	-0.430647	-0.776469	6.2273	32.419	1.24267e-08	9.63669e-07	protein_coding	Rho guanine nucleotide exchange factor 3		No	No	No	No	No	No
CHKB	CHKB	0.111401	-0.665321	-0.776722	4.18171	13.836	0.000199474	0.00341925	protein_coding	choline kinase beta		No	No	No	No	Yes	No
FIS1	FIS1	0.22271	-0.555438	-0.778148	4.41406	13.7978	0.000203574	0.00348213	protein_coding	fission, mitochondrial 1		No	No	No	No	No	No
IGSF3	IGSF3	-0.0815408	-0.859736	-0.778195	5.5392	24.7003	6.69754e-07	3.10435e-05	protein_coding	immunoglobulin superfamily member 3		No	No	No	No	No	No
DSG3	DSG3	-0.354634	-1.13357	-0.778938	9.16715	42.9123	5.72497e-11	8.79464e-09	protein_coding	desmoglein 3		No	No	No	No	No	No
RAET1E	RAET1E	-0.651316	-1.43107	-0.779751	3.3168	11.5005	0.000695784	0.00916911	protein_coding	retinoic acid early transcript 1E		No	No	No	No	No	No
C3	C3	1.15303	0.373151	-0.779875	4.28618	13.4443	0.000245749	0.00406975	protein_coding	complement C3		No	No	No	No	No	No
CLCA2	CLCA2	-1.17525	-1.95712	-0.781871	7.84209	29.9456	4.44343e-08	2.99129e-06	protein_coding	chloride channel accessory 2		No	No	No	No	No	No
RGP1	RGP1	0.426922	-0.358231	-0.785154	3.85173	13.896	0.000193213	0.00333675	protein_coding	RGP1 homolog, RAB6A GEF complex partner 1		No	No	No	No	No	No
AC005740.5	AC005740.5	-0.414543	-1.20177	-0.787226	2.44621	8.19889	0.0041916	0.0354353	antisense	ENSG00000254099		No	No	No	No	No	No
RP11-949J7.8	RP11-949J7.8	-0.647245	-1.43812	-0.79087	10.2248	11.1897	0.000822542	0.0104552	protein_coding	ENSG00000283189		No	No	No	No	No	No
TRIB2	TRIB2	-0.0187748	-0.809951	-0.791176	3.40841	11.0787	0.000873239	0.0109104	protein_coding	tribbles pseudokinase 2		No	No	No	No	Yes	No
OMA1	OMA1	-0.205184	-0.996902	-0.791718	4.58614	16.0308	6.23218e-05	0.00135296	protein_coding	OMA1 zinc metallopeptidase		No	No	No	No	No	No
FXYD3	FXYD3	-0.295214	-1.08695	-0.791732	6.25676	19.8206	8.5062e-06	0.000252215	protein_coding	FXYD domain containing ion transport regulator 3		No	No	No	No	No	No
OVOL1	OVOL1	0.573179	-0.218669	-0.791848	5.45768	16.1616	5.81622e-05	0.00127467	protein_coding	ovo like transcriptional repressor 1		No	No	No	No	No	Yes
STN1	STN1	-0.648794	-1.44126	-0.792468	5.68434	19.0699	1.26015e-05	0.000351665	protein_coding	STN1, CST complex subunit		No	No	No	No	No	No
IFIT5	IFIT5	1.61895	0.826146	-0.792806	6.37389	31.5237	1.97023e-08	1.45113e-06	protein_coding	interferon induced protein with tetratricopeptide repeats 5		No	No	No	No	No	No
IL22RA1	IL22RA1	0.429999	-0.365217	-0.795216	3.52293	8.40996	0.0037317	0.0323941	protein_coding	interleukin 22 receptor subunit alpha 1		No	No	No	Yes	No	No
IFT88	IFT88	-0.179266	-0.976399	-0.797133	3.72483	13.1884	0.000281693	0.00455281	protein_coding	intraflagellar transport 88		No	No	No	No	No	No
CENPS	CENPS	-0.705829	-1.50462	-0.798786	3.00734	7.47637	0.00625141	0.0471413	protein_coding	centromere protein S		No	No	No	No	No	No
HMGCR	HMGCR	-0.998766	-1.80058	-0.801812	8.50156	28.7901	8.06641e-08	4.8549e-06	protein_coding	3-hydroxy-3-methylglutaryl-CoA reductase		No	No	No	No	Yes	No
HCAR2	HCAR2	1.50613	0.703333	-0.802794	4.35023	15.6675	7.5512e-05	0.00157255	protein_coding	hydroxycarboxylic acid receptor 2		No	No	No	No	No	No
C1S	C1S	3.11261	2.30703	-0.805586	4.98419	18.0261	2.17897e-05	0.000557887	protein_coding	complement C1s		No	No	No	No	No	No
RP11-770G2.5	RP11-770G2.5	0.497544	-0.311566	-0.80911	1.38488	15.8016	7.03415e-05	0.00149685	antisense	ENSG00000255404		No	No	No	No	No	No
AP001469.5	AP001469.5	-0.0901706	-0.899347	-0.809176	4.63942	16.0082	6.30674e-05	0.00136547	antisense	ENSG00000223901		No	No	No	No	No	No
CTD-2616J11.9	CTD-2616J11.9	-0.590986	-1.40157	-0.810579	3.77815	9.03665	0.00264621	0.0252714	antisense	ENSG00000267984		No	No	No	No	No	No
USP30	USP30	-0.000784557	-0.813358	-0.812573	5.47407	12.331	0.000445489	0.0064044	protein_coding	ubiquitin specific peptidase 30		No	No	No	No	No	No
ITGB6	ITGB6	-0.0711138	-0.883711	-0.812597	6.40074	31.5509	1.94279e-08	1.43749e-06	protein_coding	integrin subunit beta 6		No	No	No	No	No	No
KREMEN1	KREMEN1	-0.0193981	-0.835803	-0.816405	3.00903	8.03736	0.00458222	0.0377793	protein_coding	kringle containing transmembrane protein 1		No	No	No	No	No	No
LAD1	LAD1	-0.0821437	-0.8998	-0.817656	7.93155	35.3808	2.71153e-09	2.6034e-07	protein_coding	ladinin 1		No	No	No	No	No	No
DGCR6L	DGCR6L	-0.19595	-1.0151	-0.819152	4.50464	11.8316	0.000582326	0.007908	protein_coding	DiGeorge syndrome critical region gene 6 like		No	No	No	No	No	No
RP11-635N19.3	RP11-635N19.3	-0.776446	-1.59658	-0.82013	0.49104	9.01194	0.00268222	0.0254806	sense_intronic	ENSG00000269989		No	No	No	No	No	No
BORCS8	BORCS8	0.233282	-0.590334	-0.823616	2.42405	7.93142	0.00485837	0.0393401	protein_coding	BLOC-1 related complex subunit 8		No	No	No	No	No	No
FASN	FASN	0.560918	-0.262921	-0.823839	7.02114	22.5453	2.05241e-06	7.95803e-05	protein_coding	fatty acid synthase		No	No	No	No	No	No
AC002550.5	AC002550.5	0.575479	-0.24952	-0.824999	3.22727	13.051	0.000303128	0.00479829	antisense	ENSG00000261312		No	No	No	No	No	No
FKBP5	FKBP5	-0.392199	-1.21947	-0.827267	8.48855	46.9956	7.11445e-12	1.27507e-09	protein_coding	FK506 binding protein 5		No	No	No	No	No	No
NBEAL2	NBEAL2	0.0146012	-0.813881	-0.828482	2.64909	8.27773	0.00401343	0.0342522	protein_coding	neurobeachin like 2		No	No	No	No	No	No
PLEKHN1	PLEKHN1	0.326953	-0.501662	-0.828615	4.15172	13.9119	0.000191577	0.00331916	protein_coding	pleckstrin homology domain containing N1		No	No	No	No	No	No
TXNDC17	TXNDC17	0.28862	-0.541009	-0.829629	5.30165	24.1781	8.78262e-07	3.9236e-05	protein_coding	thioredoxin domain containing 17		No	No	No	No	No	No
TMEM79	TMEM79	-0.446898	-1.27875	-0.831852	4.87516	17.0001	3.73774e-05	0.000887921	protein_coding	transmembrane protein 79		No	No	No	No	No	No
TP53I3	TP53I3	-0.274753	-1.10665	-0.8319	4.60452	15.7107	7.3805e-05	0.00154808	protein_coding	tumor protein p53 inducible protein 3		No	No	No	No	No	No
KRT14	KRT14	-0.41272	-1.2454	-0.832684	13.7665	32.3625	1.2793e-08	9.82766e-07	protein_coding	keratin 14		No	No	No	No	No	No
DDX58	DDX58	3.27551	2.44147	-0.834043	7.44731	29.9607	4.40892e-08	2.98807e-06	protein_coding	DExD/H-box helicase 58		No	No	No	No	No	No
GTF2H5	GTF2H5	0.280066	-0.557176	-0.837242	3.2799	8.7193	0.00314859	0.028614	protein_coding	general transcription factor IIH subunit 5		No	No	No	No	No	No
ARHGEF9	ARHGEF9	-0.510489	-1.34799	-0.837498	4.00958	13.1823	0.000282603	0.00456294	protein_coding	Cdc42 guanine nucleotide exchange factor 9		No	No	No	No	No	No
CTD-2517M22.14	CTD-2517M22.14	0.199132	-0.641597	-0.840729	2.87528	10.692	0.00107602	0.012935	processed_transcript	ENSG00000255182		No	No	No	No	No	No
PLD5	PLD5	0.585607	-0.257412	-0.843019	2.37491	7.51841	0.00610714	0.04651	protein_coding	phospholipase D family member 5		No	No	No	No	No	No
OGG1	OGG1	-0.329628	-1.17281	-0.84318	3.81397	15.5438	8.06164e-05	0.00166284	protein_coding	8-oxoguanine DNA glycosylase		No	No	No	No	No	No
OAS2	OAS2	3.02588	2.18195	-0.843926	9.1127	34.5503	4.15382e-09	3.58295e-07	protein_coding	2'-5'-oligoadenylate synthetase 2		No	No	No	No	No	No
ANPEP	ANPEP	0.253991	-0.590215	-0.844205	7.59766	39.0139	4.20791e-10	5.26152e-08	protein_coding	alanyl aminopeptidase, membrane		No	No	No	No	No	No
FAM173B	FAM173B	-0.221712	-1.06721	-0.845499	3.25683	10.2399	0.00137434	0.0156444	protein_coding	family with sequence similarity 173 member B		No	No	No	No	No	No
OPLAH	OPLAH	-0.808582	-1.65834	-0.849757	2.97812	10.6224	0.00111725	0.0133788	protein_coding	5-oxoprolinase, ATP-hydrolysing		No	No	No	No	No	No
RP11-109L13.1	RP11-109L13.1	0.190639	-0.662816	-0.853455	1.6144	7.44502	0.00636123	0.0476354	unprocessed_pseudogene	ENSG00000254851		No	No	No	No	No	No
RFX2	RFX2	0.023803	-0.829716	-0.853519	4.25908	21.1377	4.27446e-06	0.000144241	protein_coding	regulatory factor X2		No	No	No	No	No	Yes
CHAF1B	CHAF1B	0.637489	-0.223014	-0.860503	3.433	9.66355	0.0018796	0.0195286	protein_coding	chromatin assembly factor 1 subunit B		No	No	No	No	No	No
DERA	DERA	-0.60359	-1.46418	-0.860593	5.65422	27.8067	1.34061e-07	7.55035e-06	protein_coding	deoxyribose-phosphate aldolase		No	No	No	No	No	No
THEMIS2	THEMIS2	1.92533	1.06392	-0.861418	3.05237	11.9668	0.000541557	0.00745971	protein_coding	thymocyte selection associated family member 2		No	No	No	No	No	No
MAP3K15	MAP3K15	0.0210761	-0.842329	-0.863405	3.04937	9.05637	0.00261781	0.0251191	protein_coding	mitogen-activated protein kinase kinase kinase 15		No	No	No	No	Yes	No
MT-TG	MT-TG	-0.421102	-1.28511	-0.864012	1.41402	11.0863	0.000869687	0.0108745	Mt_tRNA	mitochondrially encoded tRNA glycine		No	No	No	No	No	No
ARPIN	ARPIN	-0.490422	-1.35515	-0.864729	3.14196	11.0042	0.00090908	0.0112778	protein_coding	actin related protein 2/3 complex inhibitor		No	No	No	No	No	No
ASMTL	ASMTL	-0.1558	-1.02101	-0.865214	5.13064	23.6428	1.15979e-06	4.97537e-05	protein_coding	acetylserotonin O-methyltransferase like		No	No	No	No	No	No
DUOX1	DUOX1	0.0121655	-0.857153	-0.869318	5.27913	20.9132	4.80583e-06	0.000159175	protein_coding	dual oxidase 1		No	No	No	No	No	No
DBNL	DBNL	0.272646	-0.597252	-0.869898	6.4671	23.9573	9.84936e-07	4.33709e-05	protein_coding	drebrin like		No	No	No	No	Yes	No
GRAMD2	GRAMD2	-0.456226	-1.33073	-0.874505	4.14188	12.6613	0.000373307	0.00562751	protein_coding	ENSG00000175318		No	No	No	No	No	No
ACSM3	ACSM3	-0.231453	-1.10676	-0.875305	2.63854	8.76122	0.00307703	0.0281439	protein_coding	acyl-CoA synthetase medium chain family member 3		No	No	No	No	No	No
LNPK	LNPK	-0.211745	-1.08774	-0.875996	5.11497	23.4069	1.3111e-06	5.47877e-05	protein_coding	lunapark, ER junction formation factor		No	No	No	No	No	No
CUL7	CUL7	0.0734803	-0.804675	-0.878155	5.14389	22.8273	1.77231e-06	7.04124e-05	protein_coding	cullin 7		No	No	No	No	No	No
PTK6	PTK6	-0.429182	-1.31105	-0.881867	4.49561	22.6909	1.90263e-06	7.43084e-05	protein_coding	protein tyrosine kinase 6		No	No	No	No	Yes	No
CLTCL1	CLTCL1	-0.291215	-1.17593	-0.884716	4.30352	16.9731	3.79135e-05	0.00089801	protein_coding	clathrin heavy chain like 1		No	No	No	No	No	No
SETMAR	SETMAR	0.227699	-0.65858	-0.886279	2.47715	9.33783	0.00224471	0.0224401	protein_coding	SET domain and mariner transposase fusion gene		No	No	No	No	No	No
MSMO1	MSMO1	-0.776773	-1.66519	-0.888417	9.15223	32.4903	1.19786e-08	9.33407e-07	protein_coding	methylsterol monooxygenase 1		No	No	No	No	No	No
SERPINB1	SERPINB1	1.26407	0.37336	-0.890707	5.69689	25.4911	4.44435e-07	2.19597e-05	protein_coding	serpin family B member 1		No	No	No	No	No	No
ZNF287	ZNF287	-0.389043	-1.2818	-0.892754	3.27711	12.7368	0.000358536	0.00545584	protein_coding	zinc finger protein 287		No	No	No	No	No	Yes
CFAP157	CFAP157	0.129504	-0.763447	-0.892951	3.06523	11.3608	0.000750098	0.00974946	protein_coding	cilia and flagella associated protein 157		No	No	No	No	No	No
TMEM126A	TMEM126A	0.167487	-0.725952	-0.893439	3.16711	13.28	0.000268248	0.00437055	protein_coding	transmembrane protein 126A		No	No	No	No	No	No
SSBP2	SSBP2	-1.56606	-2.46131	-0.895247	4.74732	20.7436	5.25058e-06	0.000171095	protein_coding	single stranded DNA binding protein 2		No	No	No	No	No	No
BST2	BST2	4.55669	3.66069	-0.895994	3.77791	18.2875	1.8995e-05	0.000500637	protein_coding	bone marrow stromal cell antigen 2		No	No	No	No	No	No
RP11-421L21.3	RP11-421L21.3	-0.0104108	-0.907808	-0.897397	3.86152	12.546	0.000397052	0.00588104	antisense	ENSG00000233184		No	No	No	No	No	No
SS18L1	SS18L1	0.198182	-0.702668	-0.90085	3.30919	11.8313	0.000582437	0.007908	protein_coding	SS18L1, nBAF chromatin remodeling complex subunit		No	No	No	No	No	Yes
MAN1B1	MAN1B1	-0.118912	-1.02044	-0.901532	5.99765	20.6751	5.44201e-06	0.000175209	protein_coding	mannosidase alpha class 1B member 1		No	No	No	No	No	No
DHX58	DHX58	2.20696	1.3051	-0.901862	3.91697	13.5191	0.000236146	0.00393495	protein_coding	DExH-box helicase 58		No	No	No	No	No	No
SEMA4F	SEMA4F	-0.129147	-1.03555	-0.906402	3.78698	10.0586	0.00151639	0.0167186	protein_coding	ssemaphorin 4F		No	No	No	No	No	No
RP11-574K11.5	RP11-574K11.5	0.443894	-0.463118	-0.907012	4.75014	9.05216	0.00262384	0.0251471	antisense	ENSG00000224195		No	No	No	No	No	No
NAT1	NAT1	0.503192	-0.405185	-0.908377	1.91819	8.63869	0.00329098	0.0295087	protein_coding	N-acetyltransferase 1		No	No	No	No	No	No
NID1	NID1	0.417014	-0.491381	-0.908395	5.72485	29.1098	6.83915e-08	4.21671e-06	protein_coding	nidogen 1		No	No	No	No	No	No
RAET1G	RAET1G	-0.521424	-1.43126	-0.909835	4.51407	21.1574	4.23074e-06	0.000143065	protein_coding	retinoic acid early transcript 1G		No	No	No	No	No	No
GINS3	GINS3	0.828291	-0.0825784	-0.910869	3.25359	15.1927	9.70775e-05	0.00193078	protein_coding	GINS complex subunit 3		No	No	No	No	No	No
ID1	ID1	-0.669761	-1.581	-0.911238	5.18399	13.656	0.000219533	0.00370018	protein_coding	inhibitor of DNA binding 1, HLH protein		No	No	No	No	No	Yes
MALL	MALL	-0.288736	-1.20061	-0.911869	6.78001	35.996	1.97722e-09	1.96867e-07	protein_coding	mal, T-cell differentiation protein like		No	No	No	No	No	No
FUT8	FUT8	-0.0571289	-0.970363	-0.913234	4.38305	21.2686	3.99211e-06	0.00013585	protein_coding	fucosyltransferase 8		No	No	No	No	No	No
AD001527.4	AD001527.4	0.275366	-0.637966	-0.913332	2.43625	10.5934	0.00113491	0.0135601	TEC	ENSG00000279504		No	No	No	No	No	No
SPTLC3	SPTLC3	-0.74718	-1.66291	-0.915734	4.37575	23.5461	1.21958e-06	5.1632e-05	protein_coding	serine palmitoyltransferase long chain base subunit 3		No	No	No	No	No	No
WRB	WRB	-0.644815	-1.56193	-0.917112	5.16624	19.781	8.6842e-06	0.00025655	protein_coding	tryptophan rich basic protein		No	No	No	No	No	No
HNRNPUL2-BSCL2	HNRNPUL2-BSCL2	-0.405376	-1.32705	-0.921678	5.22689	23.8763	1.02726e-06	4.47831e-05	protein_coding	HNRNPUL2-BSCL2 readthrough (NMD candidate)		No	No	No	No	No	No
RP11-366L20.2	RP11-366L20.2	-0.660016	-1.58455	-0.924536	1.87691	13.7913	0.000204281	0.00349053	antisense	ENSG00000197301		No	No	No	No	No	No
DYNC2LI1	DYNC2LI1	-0.573806	-1.49991	-0.926107	4.07296	21.0951	4.37037e-06	0.000146253	protein_coding	dynein cytoplasmic 2 light intermediate chain 1		No	No	No	No	No	No
PIK3IP1	PIK3IP1	-0.584397	-1.51114	-0.926742	4.15479	18.821	1.43576e-05	0.000394529	protein_coding	phosphoinositide-3-kinase interacting protein 1		No	No	No	No	Yes	No
PASK	PASK	-0.249082	-1.17653	-0.927447	2.93356	12.5564	0.000394845	0.0058591	protein_coding	PAS domain containing serine/threonine kinase		No	No	No	No	Yes	No
FGGY	FGGY	-0.495993	-1.42381	-0.927816	3.2783	13.5363	0.000233989	0.00390305	protein_coding	FGGY carbohydrate kinase domain containing		No	No	No	No	Yes	No
RP11-1223D19.3	RP11-1223D19.3	-0.362943	-1.29162	-0.928679	5.5183	26.2575	2.98798e-07	1.54971e-05	processed_transcript	ENSG00000282304		No	No	No	No	No	No
PNLDC1	PNLDC1	-0.5827	-1.51141	-0.928706	2.49991	7.72197	0.00545528	0.0429028	protein_coding	PARN like, ribonuclease domain containing 1		No	No	No	No	No	No
RAPGEF3	RAPGEF3	0.350565	-0.580229	-0.930794	3.17806	8.70775	0.00316861	0.0287617	protein_coding	Rap guanine nucleotide exchange factor 3		No	No	No	No	No	No
RPL12P16	RPL12P16	0.348046	-0.58442	-0.932466	1.60162	7.42849	0.00641992	0.0479635	processed_pseudogene	ribosomal protein L12 pseudogene 16		No	No	No	No	No	No
C1R	C1R	3.49593	2.56331	-0.932618	5.90161	27.8083	1.33948e-07	7.55035e-06	protein_coding	complement C1r		No	No	No	No	No	No
ARMC9	ARMC9	0.0691967	-0.863945	-0.933142	4.31174	26.3616	2.83119e-07	1.47313e-05	protein_coding	armadillo repeat containing 9		No	No	No	No	No	No
FPGT-TNNI3K	FPGT-TNNI3K	-0.483975	-1.42159	-0.937615	2.66972	12.2097	0.00047541	0.00674438	protein_coding	FPGT-TNNI3K readthrough		No	No	No	No	Yes	No
SPSB2	SPSB2	-0.564752	-1.50241	-0.937657	2.87137	10.5299	0.0011746	0.0139209	protein_coding	splA/ryanodine receptor domain and SOCS box containing 2		No	No	No	No	No	No
NUDT1	NUDT1	0.467369	-0.472011	-0.93938	1.8192	8.22547	0.00413064	0.035067	protein_coding	nudix hydrolase 1		No	No	No	No	No	No
PARP3	PARP3	-0.0210651	-0.968984	-0.947919	3.66047	17.5597	2.78434e-05	0.000686718	protein_coding	poly(ADP-ribose) polymerase family member 3		No	No	No	No	No	No
HACD4	HACD4	0.131586	-0.817374	-0.94896	4.1419	17.7067	2.57721e-05	0.000639544	protein_coding	3-hydroxyacyl-CoA dehydratase 4		No	No	No	No	No	No
DOK1	DOK1	0.641492	-0.307657	-0.949149	2.08637	8.54962	0.00345594	0.0305448	protein_coding	docking protein 1		No	No	No	No	No	No
ASMTL-AS1	ASMTL-AS1	0.0245205	-0.926627	-0.951147	3.29348	15.7706	7.15032e-05	0.00151425	antisense	ASMTL antisense RNA 1		No	No	No	No	No	No
CMPK2	CMPK2	5.76667	4.81497	-0.951703	4.58624	19.9617	7.90108e-06	0.000237769	protein_coding	cytidine/uridine monophosphate kinase 2		No	No	No	No	Yes	No
ANKRD13D	ANKRD13D	-0.45293	-1.40679	-0.953862	3.30599	16.9098	3.91984e-05	0.000924373	protein_coding	ankyrin repeat domain 13D		No	No	No	No	No	No
SEMA4B	SEMA4B	0.125135	-0.829286	-0.954421	6.11662	22.9179	1.69068e-06	6.75015e-05	protein_coding	semaphorin 4B		No	No	No	No	No	No
PHACTR3	PHACTR3	0.0916225	-0.863979	-0.955602	5.63689	42.4174	7.37317e-11	1.07143e-08	protein_coding	phosphatase and actin regulator 3		No	No	No	No	No	No
TRIM22	TRIM22	1.87248	0.916544	-0.955939	7.80467	59.0342	1.54954e-14	5.20709e-12	protein_coding	tripartite motif containing 22		No	No	No	No	No	Yes
URAHP	URAHP	0.529991	-0.42651	-0.956501	3.26996	15.784	7.10013e-05	0.00150691	transcribed_unprocessed_pseudogene	urate (hydroxyiso-) hydrolase, pseudogene		No	No	No	No	No	No
DUOXA1	DUOXA1	0.0395519	-0.919303	-0.958855	4.70703	24.5681	7.17285e-07	3.29624e-05	protein_coding	dual oxidase maturation factor 1		No	No	No	No	No	No
TNFRSF25	TNFRSF25	-0.249457	-1.20896	-0.959503	3.16229	8.18602	0.00422144	0.0356129	protein_coding	TNF receptor superfamily member 25		No	No	No	No	No	No
ZNF860	ZNF860	-0.157526	-1.11753	-0.960008	3.66971	8.90271	0.00284748	0.0265562	protein_coding	zinc finger protein 860		No	No	No	No	No	No
POLR2I	POLR2I	0.255436	-0.707132	-0.962568	2.6146	11.9441	0.000548205	0.00754484	protein_coding	RNA polymerase II subunit I		No	No	No	No	No	No
SEC14L2	SEC14L2	-0.568695	-1.53316	-0.964461	5.4209	29.9242	4.49279e-08	3.007e-06	protein_coding	SEC14 like lipid binding 2		No	No	No	No	No	No
SDCBP2	SDCBP2	-0.299432	-1.26419	-0.964763	3.46856	13.3046	0.000264763	0.00432002	protein_coding	syndecan binding protein 2		No	No	No	No	No	No
JMJD7	JMJD7	-0.62413	-1.58901	-0.964879	3.99039	14.2698	0.000158385	0.0028705	protein_coding	jumonji domain containing 7		No	No	No	No	No	No
TMEM19	TMEM19	-0.470384	-1.43684	-0.966455	4.34361	23.4207	1.30168e-06	5.45352e-05	protein_coding	transmembrane protein 19		No	No	No	No	No	No
SENP8	SENP8	-0.40508	-1.3739	-0.968815	2.67496	10.8294	0.000999024	0.0121893	protein_coding	SUMO/sentrin peptidase family member, NEDD8 specific		No	No	No	No	No	No
NAB2	NAB2	-0.782889	-1.75251	-0.969623	3.78023	14.8613	0.000115711	0.00224599	protein_coding	NGFI-A binding protein 2		No	No	No	No	Yes	No
BSCL2	BSCL2	-0.405598	-1.37736	-0.97176	5.16766	26.445	2.71153e-07	1.42003e-05	protein_coding	BSCL2, seipin lipid droplet biogenesis associated		No	No	No	No	No	No
CCDC134	CCDC134	0.0276402	-0.944484	-0.972124	2.16354	9.90598	0.00164743	0.0177508	protein_coding	coiled-coil domain containing 134		No	No	No	No	No	No
KRT76	KRT76	0.142993	-0.830443	-0.973436	6.06904	9.98969	0.00157419	0.0171798	protein_coding	keratin 76		No	No	No	No	No	No
SCD	SCD	-0.129301	-1.10494	-0.975643	11.7143	64.6605	8.89793e-16	4.22128e-13	protein_coding	stearoyl-CoA desaturase		No	No	No	No	No	No
UPK3BL	UPK3BL	-0.937412	-1.91343	-0.97602	6.26535	28.6707	8.5791e-08	5.10631e-06	protein_coding	ENSG00000267368		No	No	No	No	No	No
SLC52A3	SLC52A3	0.254225	-0.722784	-0.977009	2.20442	7.78451	0.00526961	0.0418714	protein_coding	solute carrier family 52 member 3		No	No	No	No	No	No
TMEM175	TMEM175	-0.544502	-1.52402	-0.97952	3.31339	10.8177	0.00100532	0.0122383	protein_coding	transmembrane protein 175		No	No	No	No	No	No
CELSR1	CELSR1	-0.110443	-1.09041	-0.979966	4.85478	21.3664	3.79369e-06	0.000130256	protein_coding	cadherin EGF LAG seven-pass G-type receptor 1		No	No	No	No	No	No
DDX60	DDX60	3.08525	2.10526	-0.979991	8.3011	60.8642	6.11511e-15	2.24174e-12	protein_coding	DExD/H-box helicase 60		No	No	No	No	No	No
C19orf60	C19orf60	-0.295	-1.27584	-0.980841	3.46249	10.856	0.000984755	0.0120792	protein_coding	ENSG00000006015		No	No	No	No	No	No
DUSP18	DUSP18	-0.14865	-1.13128	-0.982633	3.1298	14.4289	0.00014555	0.00268311	protein_coding	dual specificity phosphatase 18		No	No	No	No	Yes	No
TFCP2L1	TFCP2L1	-0.479006	-1.46208	-0.983072	5.85668	38.2896	6.09879e-10	7.18054e-08	protein_coding	transcription factor CP2 like 1		No	No	No	No	No	Yes
LINC01137	LINC01137	-0.710389	-1.69576	-0.98537	4.1859	7.42502	0.00643231	0.0480338	antisense	long intergenic non-protein coding RNA 1137		No	No	No	No	No	No
C3orf18	C3orf18	-0.370474	-1.35739	-0.986911	2.39999	9.64308	0.00190066	0.0197028	protein_coding	chromosome 3 open reading frame 18		No	No	No	No	No	No
IMPA2	IMPA2	-1.05474	-2.04368	-0.988933	2.5425	7.49057	0.00620227	0.0469464	protein_coding	inositol monophosphatase 2		No	No	No	No	No	No
RP11-1223D19.2	RP11-1223D19.2	-0.245293	-1.23499	-0.989699	-0.0506249	23.2788	1.40136e-06	5.79588e-05	transcribed_unprocessed_pseudogene	ENSG00000282785		No	No	No	No	No	No
KRT19	KRT19	-0.188918	-1.17863	-0.989715	10.1838	29.4762	5.6608e-08	3.65235e-06	protein_coding	keratin 19		No	No	No	No	No	No
ADGRF4	ADGRF4	0.205515	-0.784741	-0.990257	4.27495	14.6932	0.000126503	0.0024034	protein_coding	adhesion G protein-coupled receptor F4		No	No	No	No	No	No
C1RL	C1RL	2.28171	1.28993	-0.99178	4.76177	34.3168	4.6833e-09	3.99691e-07	protein_coding	complement C1r subcomponent like		No	No	No	No	No	No
DSC1	DSC1	-1.3269	-2.32269	-0.995792	2.28263	8.29776	0.00396941	0.0339124	protein_coding	desmocollin 1		No	No	No	No	No	No
IQCH	IQCH	-0.572794	-1.56973	-0.996937	2.69179	9.29707	0.0022952	0.0227545	protein_coding	IQ motif containing H		No	No	No	No	No	No
[truncated: 187 more rows]
