# Supplementary material for: C10orf99/GPR15L Regulates Proinflammatory Response of Keratinocytes and Barrier Formation of the Skin
Source: Front Immunol. 2022 Feb 22;13:825032. doi: 10.3389/fimmu.2022.825032 (PMC8902463; doi:10.3389/fimmu.2022.825032)
Supplement: Supplementary Table 3 — The results of database for annotation, visualization, and integrated discovery (DAVID) and Enrichr gene ontology analyses. [file Table_3.xlsx]

## Sheet: DAVID GO Analysis
Results of DAVID gene ontology analysis (https://david.ncifcrf.gov/).
Annotation Cluster 1	Enrichment Score: 5.031750733941909
Category	Term	Count	%	PValue	Genes	List Total	Pop Hits	Pop Total	Fold Enrichment	Bonferroni	Benjamini	FDR
UP_KEYWORDS	Sterol biosynthesis	14	0.733753	3.58004e-08	CYB5R1, MSMO1, MVD, HMGCR, CYP51A1, HMGCS1, FDPS, C14ORF1, FDFT1, DHCR7, MVK, IDI1, NSDHL, DHCR24	1818	25	20581	6.33958	1.88308e-05	2.09233e-06	5.19214e-05
UP_KEYWORDS	Lipid biosynthesis	36	1.88679	2.03849e-07	CYB5R1, MVD, PTGS2, HMGCR, CYP51A1, CHKB, HACD4, HMGCS1, CERS4, C14ORF1, FDFT1, FAR2, ACBD3, ISYNA1, ELOVL4, XBP1, DHCR7, FASN, ETNK1, MGLL, ELOVL6, DHCR24, NSDHL, CRLS1, MSMO1, FADS1, SCD, UGCG, FADS3, FDPS, FADS2, ACLY, PISD, OSBPL10, MVK, IDI1	1818	156	20581	2.61247	0.000107219	1.07224e-05	0.000295642
UP_KEYWORDS	Steroid biosynthesis	15	0.786164	6.49523e-07	CYB5R1, MSMO1, MVD, HMGCR, CYP51A1, HMGCS1, FDPS, C14ORF1, FDFT1, ACBD3, DHCR7, MVK, IDI1, NSDHL, DHCR24	1818	35	20581	4.85172	0.000341591	2.62804e-05	0.000942002
UP_KEYWORDS	Cholesterol biosynthesis	11	0.57652	1.23106e-06	MVD, HMGCR, CYP51A1, DHCR7, FDPS, HMGCS1, MVK, IDI1, NSDHL, FDFT1, DHCR24	1818	19	20581	6.55408	0.000647327	4.04702e-05	0.00178539
UP_KEYWORDS	Sterol metabolism	20	1.04822	3.30353e-06	CYB5R1, MSMO1, LDLR, MVD, CYP51A1, HMGCR, FDX1, SORL1, HMGCS1, FDPS, C14ORF1, FDFT1, APOE, DHCR7, LCAT, PCSK9, MVK, IDI1, NSDHL, DHCR24	1818	67	20581	3.37931	0.00173615	0.00010221	0.00479101
UP_KEYWORDS	Steroid metabolism	22	1.15304	1.36161e-05	CYB5R1, MSMO1, LDLR, MVD, CYP51A1, HMGCR, FDX1, SORL1, HMGCS1, FDPS, SULT2B1, C14ORF1, FDFT1, AKR1C2, APOE, DHCR7, LCAT, PCSK9, MVK, IDI1, NSDHL, DHCR24	1818	86	20581	2.89599	0.00713651	0.000340994	0.0197456
UP_KEYWORDS	Cholesterol metabolism	17	0.890985	2.23269e-05	LDLR, MVD, CYP51A1, HMGCR, FDX1, SORL1, HMGCS1, FDPS, FDFT1, APOE, DHCR7, LCAT, PCSK9, MVK, IDI1, NSDHL, DHCR24	1818	57	20581	3.37634	0.0116754	0.000469653	0.0323759
GOTERM_BP_DIRECT	GO:0006695~cholesterol biosynthetic process	14	0.733753	3.68435e-05	MSMO1, MVD, HMGCR, CYP51A1, HMGCS1, FDPS, ACLY, FDFT1, SQLE, DHCR7, MVK, IDI1, NSDHL, DHCR24	1642	38	16792	3.76768	0.161417	0.056992	0.0697571
GOTERM_BP_DIRECT	GO:0008299~isoprenoid biosynthetic process	8	0.419287	0.000155296	COQ2, MVD, HMGCR, FDPS, HMGCS1, MVK, IDI1, FDFT1	1642	14	16792	5.84374	0.52387	0.088586	0.293716
KEGG_PATHWAY	hsa00900:Terpenoid backbone biosynthesis	10	0.524109	0.000314983	NUS1, MVD, HMGCR, FDPS, HMGCS1, ICMT, MVK, PCYOX1, ACAT2, IDI1	767	22	6910	4.09506	0.0855837	0.0437489	0.416589
KEGG_PATHWAY	hsa00100:Steroid biosynthesis	8	0.419287	0.00423648	CYP24A1, MSMO1, SQLE, CYP51A1, DHCR7, NSDHL, FDFT1, DHCR24	767	20	6910	3.60365	0.700522	0.139907	5.47048
Annotation Cluster 2	Enrichment Score: 4.9950308559765375
Category	Term	Count	%	PValue	Genes	List Total	Pop Hits	Pop Total	Fold Enrichment	Bonferroni	Benjamini	FDR
UP_SEQ_FEATURE	domain:Cadherin 3	28	1.46751	1.40467e-06	PCDHGA9, PCDHGA8, PCDHGA7, PCDHGC5, PCDHGA6, PCDHGC4, CDH2, PCDHGA5, PCDHGC3, CDH3, PCDHGA4, PCDHGA3, PCDHGA1, PCDHGB1, PCDHGA12, PCDHGA11, CDHR1, PCDHGB7, CELSR3, PCDHGB6, CELSR1, PCDHGB3, PCDHGB2, SLC26A6, DSG3, DSG1, DSC2, DSC1	1794	112	20063	2.79585	0.00576074	0.00288453	0.00261816
UP_SEQ_FEATURE	domain:Cadherin 4	28	1.46751	1.40467e-06	PCDHGA9, PCDHGA8, PCDHGA7, PCDHGC5, PCDHGA6, PCDHGC4, CDH2, PCDHGA5, PCDHGC3, CDH3, PCDHGA4, PCDHGA3, PCDHGA1, PCDHGB1, PCDHGA12, PCDHGA11, CDHR1, PCDHGB7, CELSR3, PCDHGB6, CELSR1, PCDHGB3, PCDHGB2, SLC26A6, DSG3, DSG1, DSC2, DSC1	1794	112	20063	2.79585	0.00576074	0.00288453	0.00261816
UP_SEQ_FEATURE	domain:Cadherin 1	28	1.46751	2.42763e-06	PCDHGA9, PCDHGA8, PCDHGA7, PCDHGC5, PCDHGA6, PCDHGC4, CDH2, PCDHGA5, PCDHGC3, CDH3, PCDHGA4, PCDHGA3, PCDHGA1, PCDHGB1, PCDHGA12, PCDHGA11, CDHR1, PCDHGB7, CELSR3, PCDHGB6, CELSR1, PCDHGB3, PCDHGB2, SLC26A6, DSG3, DSG1, DSC2, DSC1	1794	115	20063	2.72291	0.00993518	0.00332276	0.00452484
UP_SEQ_FEATURE	domain:Cadherin 2	28	1.46751	2.42763e-06	PCDHGA9, PCDHGA8, PCDHGA7, PCDHGC5, PCDHGA6, PCDHGC4, CDH2, PCDHGA5, PCDHGC3, CDH3, PCDHGA4, PCDHGA3, PCDHGA1, PCDHGB1, PCDHGA12, PCDHGA11, CDHR1, PCDHGB7, CELSR3, PCDHGB6, CELSR1, PCDHGB3, PCDHGB2, SLC26A6, DSG3, DSG1, DSC2, DSC1	1794	115	20063	2.72291	0.00993518	0.00332276	0.00452484
UP_SEQ_FEATURE	domain:Cadherin 5	26	1.36268	4.33025e-06	PCDHGA12, PCDHGA11, CDHR1, PCDHGA9, PCDHGA8, PCDHGB7, PCDHGB6, PCDHGA7, PCDHGC5, CELSR3, PCDHGC4, PCDHGA6, PCDHGC3, CDH2, CELSR1, PCDHGA5, CDH3, PCDHGB3, PCDHGA4, PCDHGA3, PCDHGB2, PCDHGA1, PCDHGB1, SLC26A6, DSC2, DSC1	1794	105	20063	2.76922	0.0176527	0.00444269	0.00807097
UP_SEQ_FEATURE	domain:Cadherin 6	22	1.15304	9.06804e-06	PCDHGA12, PCDHGA11, CDHR1, PCDHGA9, PCDHGA8, PCDHGB7, PCDHGB6, PCDHGA7, PCDHGC5, CELSR3, PCDHGA6, PCDHGC4, PCDHGC3, CELSR1, PCDHGA5, PCDHGB3, PCDHGA4, PCDHGA3, PCDHGB2, PCDHGA1, PCDHGB1, SLC26A6	1794	83	20063	2.96427	0.03661	0.00743165	0.0169008
INTERPRO	IPR020894:Cadherin conserved site	27	1.41509	1.14183e-05	PCDHGA9, PCDHGA8, PCDHGC5, PCDHGA7, PCDHGA6, PCDHGC4, PCDHGA5, CDH2, PCDHGC3, PCDHGA4, CDH3, PCDHGA3, PCDHGA1, PCDHGB1, PCDHGA12, PCDHGA11, CDHR1, PCDHGB7, CELSR3, PCDHGB6, CELSR1, PCDHGB3, PCDHGB2, DSG3, DSG1, DSC2, DSC1	1729	113	18559	2.56475	0.0275429	0.0275429	0.0200911
UP_KEYWORDS	Cell adhesion	71	3.72117	1.92007e-05	CADM1, IGFBP7, PCDHGA9, PCDHGA8, FERMT1, PCDHGA7, PCDHGA6, PCDHGA5, PCDHGA4, PCDHGA3, PCDHGA1, PCDHGB1, APP, CTGF, RHOB, ZYX, CYR61, PCDHGA12, TYRO3, SYMPK, CLCA2, PCDHGA11, CDHR1, PCDHGB7, SDK1, NECTIN2, PCDHGB6, AJAP1, PCDHGB3, CERCAM, PCDHGB2, JUP, AMIGO3, ANOS1, CNTN1, LAMC2, CSTA, ITGB4, PTK7, CNTNAP3B, NEDD9, ITGA10, PCDHGC5, PCDHGC4, PCDHGC3, CDH2, CDH3, ITGB1, SRC, LY6D, ITGB6, THBS2, SEL…	1818	479	20581	1.67801	0.0100488	0.000439019	0.0278432
INTERPRO	IPR002126:Cadherin	27	1.41509	2.57179e-05	PCDHGA9, PCDHGA8, PCDHGC5, PCDHGA7, PCDHGA6, PCDHGC4, PCDHGA5, CDH2, PCDHGC3, PCDHGA4, CDH3, PCDHGA3, PCDHGA1, PCDHGB1, PCDHGA12, PCDHGA11, CDHR1, PCDHGB7, CELSR3, PCDHGB6, CELSR1, PCDHGB3, PCDHGB2, DSG3, DSG1, DSC2, DSC1	1729	118	18559	2.45607	0.0609691	0.0309639	0.0452468
INTERPRO	IPR015919:Cadherin-like	27	1.41509	3.49941e-05	PCDHGA9, PCDHGA8, PCDHGC5, PCDHGA7, PCDHGA6, PCDHGC4, PCDHGA5, CDH2, PCDHGC3, PCDHGA4, CDH3, PCDHGA3, PCDHGA1, PCDHGB1, PCDHGA12, PCDHGA11, CDHR1, PCDHGB7, CELSR3, PCDHGB6, CELSR1, PCDHGB3, PCDHGB2, DSG3, DSG1, DSC2, DSC1	1729	120	18559	2.41514	0.082036	0.0281291	0.061562
SMART	SM00112:CA	27	1.41509	3.74835e-05	PCDHGA9, PCDHGA8, PCDHGC5, PCDHGA7, PCDHGA6, PCDHGC4, PCDHGA5, CDH2, PCDHGC3, PCDHGA4, CDH3, PCDHGA3, PCDHGA1, PCDHGB1, PCDHGA12, PCDHGA11, CDHR1, PCDHGB7, CELSR3, PCDHGB6, CELSR1, PCDHGB3, PCDHGB2, DSG3, DSG1, DSC2, DSC1	979	116	10057	2.39107	0.0171318	0.0171318	0.053348
GOTERM_BP_DIRECT	GO:0007156~homophilic cell adhesion via plasma membrane adhesion molecules	33	1.72956	5.13044e-05	CADM1, PCDHGA9, PCDHGA8, PCDHGA7, PCDHGC5, PCDHGA6, PCDHGC4, PCDHGC3, CDH2, PCDHGA5, CDH3, PCDHGA4, PCDHGA3, ITGB1, PCDHGA1, PCDHGB1, PKD1, PCDHGA12, PCDHGA11, CDHR1, SDK1, PCDHGB7, NECTIN2, CELSR3, PCDHGB6, CELSR1, PCDHGB3, PCDHGB2, DSG3, DSG1, TENM3, DSC2, DSC1	1642	158	16792	2.13593	0.217404	0.0400331	0.0971238
INTERPRO	IPR013164:Cadherin, N-terminal	18	0.943396	6.69756e-05	PCDHGA12, PCDHGA11, PCDHGA9, PCDHGA8, PCDHGB7, PCDHGA7, PCDHGC5, PCDHGB6, PCDHGA6, PCDHGC4, PCDHGC3, PCDHGA5, PCDHGB3, PCDHGA4, PCDHGA3, PCDHGB2, PCDHGA1, PCDHGB1	1729	65	18559	2.97248	0.151112	0.0401296	0.117793
Annotation Cluster 3	Enrichment Score: 3.7761414059689353
Category	Term	Count	%	PValue	Genes	List Total	Pop Hits	Pop Total	Fold Enrichment	Bonferroni	Benjamini	FDR
UP_KEYWORDS	Mitochondrion	142	7.44235	8.89187e-06	MRPL40, PDP1, CYP24A1, MRPL41, TARS2, GFER, PMAIP1, MIPEP, COX5B, ACBD3, ACSS1, SLC25A25, DHX32, OMA1, CRLS1, NUDT1, PLD6, POLG, CEP89, SUCLG1, TMEM126A, PISD, PPP1CC, GLUL, LETM1, NNT, MARC1, SLC25A33, MARC2, DLD, PI4K2A, ABAT, YARS2, AKAP1, GATC, CCDC90B, FDX1, GLUD1, CLU, OAS2, SRC, CMPK2, HADHB, FIS1, DUSP18, VRK2, IVD, ARG2, HARS2, MTCH1, DNAJA1, COX6B1, IDH2, LIPT2, MAOA, PIF1, C21ORF33, TO…	1818	1119	20581	1.43658	0.00466622	0.00023383	0.0128951
UP_KEYWORDS	Transit peptide	76	3.98323	4.40625e-05	MRPL40, PDP1, ATP5D, CYP24A1, D2HGDH, IBA57, MRPL41, TARS2, CKMT1B, MIPEP, COX5B, AUH, GSR, ACSS1, LONP1, MSRA, SLC25A1, ATP5O, ACAD9, NDUFS2, OMA1, SQRDL, SUOX, NUDT1, SUCLG1, PISD, DECR1, DARS2, ALDH7A1, LETM1, COQ2, NNT, MARC2, DLD, ABAT, YARS2, AKAP1, ATPAF1, ACAA1, GATC, NDUFB5, CCDC90B, FDX1, GLUD1, ETHE1, NFS1, ATP5G2, ATP5G1, ATP5G3, HADHB, CMPK2, IVD, MRPL17, ARG2, MRPL16, HARS2, IDH2, G…	1818	536	20581	1.60517	0.0229109	0.000858054	0.063885
UP_SEQ_FEATURE	transit peptide:Mitochondrion	68	3.56394	0.000186728	MRPL40, ATP5D, PDP1, CYP24A1, D2HGDH, IBA57, MRPL41, TARS2, CKMT1B, MIPEP, COX5B, AUH, GSR, LONP1, ACSS1, SLC25A1, ATP5O, ACAD9, NDUFS2, OMA1, SQRDL, SUOX, CEP89, SUCLG1, DECR1, DARS2, LETM1, COQ2, NNT, MARC1, MARC2, DLD, ABAT, YARS2, AKAP1, ATPAF1, NDUFB5, CCDC90B, FDX1, GLUD1, ETHE1, NFS1, ATP5G2, ATP5G1, ATP5G3, HADHB, CMPK2, IVD, MRPL17, ARG2, MRPL16, HARS2, IDH2, LIPT2, ECI2, MCUR1, C21ORF33…	1794	482	20063	1.57774	0.536099	0.0739327	0.347475
GOTERM_CC_DIRECT	GO:0005759~mitochondrial matrix	45	2.35849	0.0107439	ATP5D, PDP1, D2HGDH, IBA57, TARS2, FDX1, TDRD7, ETHE1, GLUD1, NFS1, MIPEP, AUH, TYMS, GSR, LONP1, ACSS1, IVD, GSTK1, ARG2, HARS2, IDH2, SHC1, GUF1, LIPT2, NDUFS2, GPT2, ARL2, SUOX, NUDT1, SUCLG1, SIRT5, DECR1, DARS2, MMAB, SIRT3, RAD51, ACSM3, PPIF, NUBPL, POLRMT, ALDH7A1, DLD, ABAT, CARS2, YARS2	1724	327	18224	1.45469	0.999553	0.233525	15.0692
Annotation Cluster 4	Enrichment Score: 3.7617255476508262
Category	Term	Count	%	PValue	Genes	List Total	Pop Hits	Pop Total	Fold Enrichment	Bonferroni	Benjamini	FDR
GOTERM_CC_DIRECT	GO:0005913~cell-cell adherens junction	55	2.8826	2.50154e-05	RTN4, LDHA, CADM1, ZC3HAV1, STK38, LMO7, LARP1, PAK6, PAK4, BAG3, ZYX, LRRFIP1, DBNL, LAD1, BAIAP2, NECTIN2, KTN1, JUP, STXBP6, UBFD1, SDCBP, SNX9, DIAPH3, OXTR, ASAP1, CDH2, CDH3, GPRC5A, ITGB1, SRC, CHMP2B, PFN1, ATXN2L, FASN, IDH1, HSPA5, HSPA8, EHD4, MYO1B, BAIAP2L1, SWAP70, CBL, DOCK9, S100A11, STAT1, EPHA2, RPL29, TNKS1BP1, PKP3, CAPG, DSC2, HIST1H3D, DNAJB1, YKT6, HIST1H3H	1724	323	18224	1.79998	0.0177027	0.00254835	0.0378181
GOTERM_MF_DIRECT	GO:0098641~cadherin binding involved in cell-cell adhesion	48	2.51572	0.000388577	RTN4, SNX9, LDHA, STK38, ZC3HAV1, DIAPH3, ASAP1, GPRC5A, ITGB1, SRC, CHMP2B, LARP1, EPCAM, PAK6, PFN1, ATXN2L, PAK4, BAG3, FASN, IDH1, HSPA5, LRRFIP1, HSPA8, EHD4, DBNL, LAD1, MYO1B, BAIAP2L1, SWAP70, BAIAP2, CBL, DOCK9, S100A11, KTN1, STAT1, EPHA2, RPL29, JUP, TNKS1BP1, STXBP6, UBFD1, PKP3, CAPG, SDCBP, HIST1H3D, DNAJB1, YKT6, HIST1H3H	1655	290	16881	1.68828	0.455058	0.261798	0.646823
GOTERM_BP_DIRECT	GO:0098609~cell-cell adhesion	45	2.35849	0.000533505	RTN4, SNX9, LDHA, STK38, ZC3HAV1, DIAPH3, ASAP1, GPRC5A, CHMP2B, LARP1, EPCAM, PAK6, PFN1, ATXN2L, PAK4, BAG3, FASN, IDH1, HSPA5, LRRFIP1, HSPA8, EHD4, DBNL, LAD1, MYO1B, BAIAP2L1, SWAP70, BAIAP2, CBL, DOCK9, S100A11, KTN1, STAT1, EPHA2, RPL29, TNKS1BP1, STXBP6, UBFD1, CAPG, SDCBP, HIST1H3D, DNAJB1, PERP, YKT6, HIST1H3H	1642	271	16792	1.69814	0.9219	0.1781	1.00562
Annotation Cluster 5	Enrichment Score: 3.265677248242532
Category	Term	Count	%	PValue	Genes	List Total	Pop Hits	Pop Total	Fold Enrichment	Bonferroni	Benjamini	FDR
UP_KEYWORDS	Antiviral defense	27	1.41509	7.35762e-06	IFIH1, ZC3HAV1, PML, IFI44L, APOBEC3G, OAS2, TRIM11, C19ORF66, DDX60, ZC3H12A, MX1, DNAJC3, MX2, DHX58, BST2, STAT1, TRIM22, STAT2, IRF9, DDX58, IFIT3, PLSCR1, IFIT2, IFIT1, IFNB1, IFIT5, EIF2AK4	1818	116	20581	2.63499	0.00386264	0.00020367	0.0106702
GOTERM_BP_DIRECT	GO:0051607~defense response to virus	29	1.51992	0.00266941	ZC3HAV1, PML, BNIP3, APOBEC3G, IFI44L, OAS2, PMAIP1, TRIM11, TMEM173, C19ORF66, DDX60, ZC3H12A, MX1, DNAJC3, MX2, DHX58, IL6, BST2, STAT1, TRIM22, STAT2, IRF9, IFIT3, PLSCR1, IFIT2, IFIT1, IFNB1, IFIT5, EIF2AK4	1642	165	16792	1.79739	0.999997	0.412656	4.9365
GOTERM_BP_DIRECT	GO:0060337~type I interferon signaling pathway	14	0.733753	0.00812487	EGR1, BST2, OAS2, STAT1, STAT2, IFIT3, IRF9, IFIT2, IFIT1, IFNB1, XAF1, MX1, MX2, IFI6	1642	64	16792	2.23706	1	0.631924	14.3165
Annotation Cluster 6	Enrichment Score: 2.575131891981567
Category	Term	Count	%	PValue	Genes	List Total	Pop Hits	Pop Total	Fold Enrichment	Bonferroni	Benjamini	FDR
UP_SEQ_FEATURE	chain:Protocadherin gamma-C3	4	0.209644	0.00265992	PCDHGA12, PCDHGC5, PCDHGC4, PCDHGC3	1794	4	20063	11.1834	0.999983	0.475023	4.84328
UP_SEQ_FEATURE	chain:Protocadherin gamma-A12	4	0.209644	0.00265992	PCDHGA12, PCDHGC5, PCDHGC4, PCDHGC3	1794	4	20063	11.1834	0.999983	0.475023	4.84328
UP_SEQ_FEATURE	chain:Protocadherin gamma-C5	4	0.209644	0.00265992	PCDHGA12, PCDHGC5, PCDHGC4, PCDHGC3	1794	4	20063	11.1834	0.999983	0.475023	4.84328
UP_SEQ_FEATURE	chain:Protocadherin gamma-C4	4	0.209644	0.00265992	PCDHGA12, PCDHGC5, PCDHGC4, PCDHGC3	1794	4	20063	11.1834	0.999983	0.475023	4.84328
Annotation Cluster 7	Enrichment Score: 2.263358129944625
Category	Term	Count	%	PValue	Genes	List Total	Pop Hits	Pop Total	Fold Enrichment	Bonferroni	Benjamini	FDR
UP_KEYWORDS	Nucleotide-binding	208	10.9015	2.22755e-05	TARS2, DQX1, AURKA, PRKY, ATP2B4, CLK4, IFT22, PIK3C3, RAPGEF3, CRY1, DHX32, MAP2K5, TYRO3, GBP6, HKDC1, SUCLG1, LIG1, UBE2J1, SPAG1, PIM3, GEM, RFC5, RND3, GLUL, RND1, BAZ1B, SMARCAL1, ARL8A, NEK6, EIF2AK4, GATC, NEK7, GNAI2, CHKB, UBA7, CDC34, STK17A, OAS2, NAGK, MOV10, VRK2, DDX60L, DHX58, MAP2K1, MAP2K3, SPHK1, TGFBR2, OXSR1, AFG3L2, ABCG1, EPHA2, ABCG2, NUBPL, CKMT1A, ATP13A1, RAD54L2, CLCN7…	1818	1788	20581	1.31695	0.0116487	0.000488091	0.0323013
UP_SEQ_FEATURE	active site:Proton acceptor	92	4.8218	3.84334e-05	ACOX1, LDHA, STK38, PTGS2, PASK, SULT2B1, AURKA, LATS2, PAK6, GSR, PAK4, RNASE7, CLK4, PAK1, CDK16, ACAD9, MAP2K5, CDC7, TYRO3, SGK1, SGK3, PFKL, PHKG1, PRKCI, DHRS9, RPS6KC1, PRKCH, PIM3, DECR1, CDK5, STK3, DAPK1, DHRS1, ALDH7A1, MAST2, MAP3K15, H6PD, DLD, TXNRD3, ADSL, TXNRD1, KDSR, CSNK1G3, AOC2, NEK6, EIF2AK4, NEK7, MAP3K11, ACAA1, HSD3B7, ALDOC, UNG, CHKB, STK17A, ACAT2, SRC, HADHB, GALM, VR…	1794	672	20063	1.53106	0.146218	0.0260026	0.0716128
UP_KEYWORDS	ATP-binding	166	8.70021	4.69977e-05	TARS2, STK38, PASK, DQX1, AURKA, ACSS2, PRKY, ACSS1, ATP2B4, OPLAH, CLK4, PIK3C3, MLKL, DHX32, MAP2K5, CIITA, TYRO3, PDXK, HKDC1, LIG1, UBE2J1, RPS6KC1, PIM3, HNRNPU, STK3, RFC5, GLUL, BAZ1B, ATP9A, SMARCAL1, PI4K2A, MVK, CSNK1G3, YARS2, SMARCA2, NEK6, EIF2AK4, SRXN1, NEK7, GATC, IFIH1, MVD, ACTR3B, CHKB, GLUD1, UBA7, CDC34, STK17A, OAS2, NAGK, SRC, CMPK2, MOV10, FICD, VRK2, PTK6, KATNA1, DDX60L,…	1818	1391	20581	1.35099	0.0244183	0.000882517	0.0681393
UP_KEYWORDS	Kinase	94	4.92662	0.000262542	SEPHS2, CKMT1B, STK38, PHKB, PASK, PPIP5K2, AURKA, PIP5K1A, LATS2, PRKY, PAK6, TKFC, PAK4, CLK4, PIK3C3, PAK1, CDK16, IP6K1, IPMK, ADCK5, MAP2K5, CIITA, CDC7, TYRO3, IKBKAP, SGK1, MAGI2, PDXK, SGK3, PFKL, PHKG1, HKDC1, PRKCI, RPS6KC1, PRKCH, PIM3, C8ORF44-SGK3, CDK5, STK3, DAPK1, DOK1, MAST2, MAP3K15, BAZ1B, PI4K2A, CDK2AP2, AKAP6, MVK, CSNK1G3, AKAP1, NEK6, EIF2AK4, NEK7, XYLB, MAP3K11, PHKA2, C…	1818	735	20581	1.44782	0.129002	0.00382919	0.380092
GOTERM_MF_DIRECT	GO:0005524~ATP binding	183	9.59119	0.000913691	TARS2, C12ORF76, STK38, PASK, DQX1, AURKA, ACSS2, PRKY, ACSS1, ATP2B4, OPLAH, CLK4, PIK3C3, MLKL, DHX32, MAP2K5, CIITA, TYRO3, PDXK, HKDC1, LIG1, UBE2J1, RPS6KC1, PIM3, HNRNPU, STK3, RFC5, GLUL, BAZ1B, ATP9A, SMARCAL1, PI4K2A, MVK, CSNK1G3, YARS2, CHORDC1, SMARCA2, NEK6, EIF2AK4, SRXN1, GATC, NEK7, IFIH1, MVD, ACTR3B, CHKB, GLUD1, PTK7, UBA7, CDC34, STK17A, OAS2, NAGK, SRC, CMPK2, MOV10, FICD, VR…	1655	1495	16881	1.24856	0.760173	0.211776	1.51468
UP_SEQ_FEATURE	binding site:ATP	68	3.56394	0.00788905	CKMT1B, STK38, PASK, AURKA, LATS2, PAK6, GSS, TKFC, PAK4, CLK4, PAK1, CDK16, MAP2K5, CDC7, TYRO3, SGK1, SGK3, PHKG1, LIG1, HKDC1, PRKCI, RPS6KC1, PRKCH, PIM3, CDK5, STK3, DAPK1, MAST2, MAP3K15, MVK, YARS2, CSNK1G3, NEK6, EIF2AK4, NEK7, MAP3K11, CHKB, STK17A, NAGK, SRC, VRK2, PTK6, LMTK2, DYRK3, UCK2, EHD4, CSNK1A1, MAP2K1, MAP2K3, TGFBR2, AXL, OXSR1, MMAB, EPHA2, ACSM3, IKBKE, ICK, HSP90B1, CKMT1…	1794	558	20063	1.36285	1	0.61639	13.7249
INTERPRO	IPR017441:Protein kinase, ATP binding site	50	2.62055	0.0127341	STK38, PASK, AURKA, LATS2, PAK6, PAK4, CLK4, PAK1, CDK16, MAP2K5, CDC7, TYRO3, SGK1, SGK3, PHKG1, PRKCI, PRKCH, PIM3, C8ORF44-SGK3, CDK5, STK3, DAPK1, MAP3K15, CSNK1G3, EIF2AK4, NEK6, NEK7, MAP3K11, FPGT-TNNI3K, STK17A, SRC, PTK6, LMTK2, DYRK3, CSNK1A1, MAP2K1, MAP2K3, TGFBR2, AXL, OXSR1, EPHA2, IKBKE, ICK, PLK3, PLK2, GSK3B, DYRK1A, JAK3, GRK3, ABL2	1729	381	18559	1.40865	1	0.729139	20.1902
UP_SEQ_FEATURE	nucleotide phosphate-binding region:ATP	109	5.71279	0.0180847	STK38, PASK, DQX1, AURKA, CLK4, DHX32, MAP2K5, CIITA, TYRO3, PDXK, HKDC1, RPS6KC1, PIM3, STK3, HNRNPU, RFC5, SMARCAL1, MVK, CSNK1G3, SMARCA2, NEK6, SRXN1, EIF2AK4, NEK7, CHKB, UBA7, STK17A, NAGK, SRC, CMPK2, MOV10, VRK2, PTK6, KATNA1, DDX60L, DDX3Y, LMTK2, DYRK3, DHX58, MAP2K1, PIF1, MAP2K3, TGFBR2, OXSR1, AFG3L2, ABCG1, EPHA2, MMAB, ABCG2, DDX58, NUBPL, IKBKE, CKMT1A, PLK3, PLK2, DDX59, DYRK1A, …	1794	994	20063	1.22635	1	0.81139	28.8352
GOTERM_BP_DIRECT	GO:0018105~peptidyl-serine phosphorylation	21	1.10063	0.0186413	CSNK1A1, CDC7, SGK1, STK38, SGK3, TGFBR2, PRKCI, PRKCH, C8ORF44-SGK3, CDK5, SRC, LATS2, VRK2, MAST2, PLK2, GSK3B, DYRK1A, LMTK2, PKD1, CSNK1G3, NEK6	1642	125	16792	1.71806	1	0.782134	29.9801
INTERPRO	IPR011009:Protein kinase-like domain	65	3.40671	0.019054	STK38, PASK, AURKA, LATS2, PRKY, PAK6, PAK4, CLK4, PIK3C3, MLKL, PAK1, CDK16, ADCK5, MAP2K5, CDC7, TYRO3, SGK1, SGK3, PHKG1, PRKCI, RPS6KC1, PRKCH, PIM3, C8ORF44-SGK3, CDK5, STK3, DAPK1, MAST2, MAP3K15, CSNK1G3, NEK6, EIF2AK4, NEK7, MAP3K11, CHKB, PTK7, FPGT-TNNI3K, TRIB3, STK17A, SRC, TRIB2, TRIB1, VRK2, PTK6, LMTK2, ETNK1, DYRK3, CSNK1A1, MAP2K1, MAP2K3, TGFBR2, CHKB-CPT1B, AXL, STRADA, OXSR1, …	1729	531	18559	1.31395	1	0.802617	28.7184
UP_KEYWORDS	Serine/threonine-protein kinase	48	2.51572	0.0206845	STK38, PASK, FPGT-TNNI3K, AURKA, STK17A, LATS2, PAK6, PRKY, VRK2, PAK4, CLK4, LMTK2, DYRK3, PAK1, CDK16, ADCK5, MAP2K5, CSNK1A1, CDC7, SGK1, MAP2K1, SGK3, PHKG1, MAP2K3, TGFBR2, PRKCI, PRKCH, RPS6KC1, PIM3, OXSR1, C8ORF44-SGK3, CDK5, STK3, DAPK1, IKBKE, ICK, MAST2, PLK3, MAP3K15, PLK2, GSK3B, DYRK1A, CSNK1G3, GRK3, EIF2AK4, NEK6, NEK7, MAP3K11	1818	393	20581	1.38268	0.999983	0.149286	26.15
SMART	SM00220:S_TKc	48	2.51572	0.0207034	STK38, PASK, TRIB3, AURKA, STK17A, LATS2, TRIB2, TRIB1, PRKY, VRK2, PAK4, CLK4, DYRK3, PAK1, CDK16, MAP2K5, CSNK1A1, CDC7, SGK1, MAP2K1, SGK3, PHKG1, MAP2K3, TGFBR2, PRKCI, STRADA, PRKCH, RPS6KC1, PIM3, OXSR1, C8ORF44-SGK3, CDK5, STK3, DAPK1, IKBKE, ICK, MAST2, PLK3, MAP3K15, PLK2, GSK3B, DYRK1A, CSNK1G3, GRK3, EIF2AK4, NEK6, NEK7, MAP3K11	979	359	10057	1.37351	0.999935	0.583875	25.7569
INTERPRO	IPR000719:Protein kinase, catalytic domain	60	3.14465	0.0217578	STK38, PASK, AURKA, LATS2, PRKY, PAK6, PAK4, CLK4, MLKL, PAK1, CDK16, MAP2K5, CDC7, TYRO3, SGK1, SGK3, PHKG1, PRKCI, RPS6KC1, PRKCH, PIM3, C8ORF44-SGK3, CDK5, STK3, DAPK1, MAST2, MAP3K15, CSNK1G3, EIF2AK4, NEK6, NEK7, MAP3K11, PTK7, FPGT-TNNI3K, TRIB3, STK17A, SRC, TRIB2, TRIB1, VRK2, PTK6, LMTK2, DYRK3, CSNK1A1, MAP2K1, MAP2K3, TGFBR2, AXL, STRADA, OXSR1, EPHA2, IKBKE, ICK, PLK3, PLK2, GSK3B, DY…	1729	487	18559	1.32246	1	0.804172	32.0979
GOTERM_BP_DIRECT	GO:0006468~protein phosphorylation	58	3.03983	0.0314793	STK38, PHKB, PASK, AURKA, LATS2, TGFB2, PRKY, APP, PIK3C3, MLKL, PAK1, CDK16, ADCK5, IKBKAP, SGK1, SGK3, PHKG1, PRKCI, RPS6KC1, PRKCH, PIM3, C8ORF44-SGK3, STK3, DAPK1, MAST2, EIF2AK4, NEK6, NEK7, MAP3K11, PHKA2, PPP4R1, PTK7, FPGT-TNNI3K, TRIB3, STK17A, NPRL2, TRIB2, TRIB1, VRK2, SQSTM1, PTK6, LMTK2, DYRK3, CSNK1A1, BMP2, TGFBR2, STRADA, OXSR1, IKBKE, ICK, PLK3, PLK2, GSK3B, DYRK1A, ADM2, JAK3, G…	1642	456	16792	1.30075	1	0.866128	45.4357
GOTERM_MF_DIRECT	GO:0004672~protein kinase activity	47	2.46331	0.0354048	PASK, PTK7, FPGT-TNNI3K, TRIB3, AURKA, STK17A, NPRL2, SRC, TRIB2, TRIB1, PRKY, VRK2, PAK4, PIK3C3, DYRK3, MLKL, PAK1, CDK16, MAP2K5, CSNK1A1, CDC7, MAP2K1, SGK3, PHKG1, MAP2K3, PRKCI, STRADA, PRKCH, GTF2H3, RPS6KC1, PIM3, C8ORF44-SGK3, CDK5, STK3, DAPK1, IKBKE, ICK, HSPB8, GSK3B, DYRK1A, CSNK1G3, GRK3, ABL2, EIF2AK4, NEK6, NEK7, MAP3K11	1655	359	16881	1.33538	1	0.827875	45.221
UP_SEQ_FEATURE	domain:Protein kinase	55	2.8826	0.0439879	STK38, PASK, AURKA, LATS2, PAK6, PAK4, CLK4, MLKL, PAK1, CDK16, ADCK5, MAP2K5, CDC7, TYRO3, SGK1, SGK3, PHKG1, PRKCI, PRKCH, PIM3, CDK5, STK3, DAPK1, MAP3K15, MAST2, CSNK1G3, NEK6, NEK7, MAP3K11, TRIB3, STK17A, SRC, TRIB2, TRIB1, VRK2, PTK6, LMTK2, DYRK3, CSNK1A1, MAP2K1, MAP2K3, TGFBR2, AXL, STRADA, OXSR1, EPHA2, IKBKE, ICK, PLK3, PLK2, GSK3B, DYRK1A, FPGT, ABL2, GRK3	1794	478	20063	1.28679	1	0.951836	56.7634
INTERPRO	IPR008271:Serine/threonine-protein kinase, active site	39	2.04403	0.0523623	STK38, PASK, AURKA, STK17A, LATS2, PRKY, VRK2, CLK4, DYRK3, PAK1, CDK16, MAP2K5, CSNK1A1, CDC7, SGK1, MAP2K1, SGK3, PHKG1, MAP2K3, TGFBR2, PRKCI, PRKCH, PIM3, C8ORF44-SGK3, CDK5, DAPK1, ICK, MAST2, MAP3K15, PLK3, PLK2, GSK3B, DYRK1A, CSNK1G3, GRK3, EIF2AK4, NEK6, NEK7, MAP3K11	1729	312	18559	1.34174	1	0.931762	61.1877
GOTERM_MF_DIRECT	GO:0004674~protein serine/threonine kinase activity	45	2.35849	0.122021	STK38, PASK, FPGT-TNNI3K, AURKA, STK17A, LATS2, PAK6, PRKY, VRK2, SQSTM1, PAK4, CLK4, LMTK2, DYRK3, PAK1, CDK16, ADCK5, MAP2K5, CSNK1A1, CDC7, SGK1, MAP2K1, SGK3, PHKG1, MAP2K3, PRKCI, PRKCH, RPS6KC1, PIM3, OXSR1, C8ORF44-SGK3, CDK5, STK3, DAPK1, ICK, MAST2, PLK3, PLK2, GSK3B, DYRK1A, CSNK1G3, EIF2AK4, NEK6, NEK7, MAP3K11	1655	376	16881	1.22074	1	0.923694	88.6141
Annotation Cluster 8	Enrichment Score: 2.260030371729415
Category	Term	Count	%	PValue	Genes	List Total	Pop Hits	Pop Total	Fold Enrichment	Bonferroni	Benjamini	FDR
UP_KEYWORDS	Flavoprotein	27	1.41509	1.90853e-05	STEAP4, ACOX1, CYB5R1, D2HGDH, DUOX1, GFER, ACOX3, GSR, ERO1B, TKFC, IVD, PNPO, MICAL1, CRY1, ACAD9, QSOX1, DHCR24, SQRDL, AIFM2, MAOA, SQLE, NDUFV1, DLD, TXNRD3, TXNRD1, PCYOX1, RETSAT	1818	122	20581	2.5054	0.00998874	0.000456212	0.0276759
UP_KEYWORDS	FAD	25	1.31027	2.61891e-05	ACOX1, STEAP4, SQRDL, CYB5R1, D2HGDH, AIFM2, MAOA, DUOX1, GFER, ACOX3, GSR, ERO1B, IVD, SQLE, TKFC, DLD, TXNRD3, TXNRD1, MICAL1, PCYOX1, CRY1, ACAD9, QSOX1, DHCR24, RETSAT	1818	110	20581	2.57288	0.0136812	0.000529693	0.0379755
INTERPRO	IPR012999:Pyridine nucleotide-disulphide oxidoreductase, class I, active site	4	0.209644	0.00697703	GSR, DLD, TXNRD3, TXNRD1	1729	5	18559	8.58716	1	0.634829	11.5919
UP_KEYWORDS	Redox-active center	11	0.57652	0.00947496	GSR, TXNDC11, TXNDC17, ERO1B, FAM213A, SELENOW, DLD, TXNRD3, SUMF1, TXNRD1, PDIA4	1818	49	20581	2.54138	0.993313	0.084104	12.8963
INTERPRO	IPR023753:Pyridine nucleotide-disulphide oxidoreductase, FAD/NAD(P)-binding domain	12	0.628931	0.0168194	GSR, SQRDL, AIFM2, SQLE, MAOA, DLD, TXNRD3, OSGIN1, MICAL1, TXNRD1, PCYOX1, RETSAT	1729	58	18559	2.22082	1	0.772769	25.8063
GOTERM_MF_DIRECT	GO:0050660~flavin adenine dinucleotide binding	13	0.681342	0.0202674	ACOX1, D2HGDH, AIFM2, GFER, ACOX3, GSR, SQLE, IVD, DLD, TXNRD3, TXNRD1, ACAD9, DHCR24	1655	64	16881	2.07187	1	0.721773	28.9564
INTERPRO	IPR004099:Pyridine nucleotide-disulphide oxidoreductase, dimerisation	4	0.209644	0.0211729	GSR, DLD, TXNRD3, TXNRD1	1729	7	18559	6.13369	1	0.815213	31.38
INTERPRO	IPR016156:FAD/NAD-linked reductase, dimerisation	4	0.209644	0.0211729	GSR, DLD, TXNRD3, TXNRD1	1729	7	18559	6.13369	1	0.815213	31.38
GOTERM_MF_DIRECT	GO:0016668~oxidoreductase activity, acting on a sulfur group of donors, NAD(P) as acceptor	3	0.157233	0.050332	GSR, DLD, TXNRD1	1655	4	16881	7.65	1	0.846792	57.7796
UP_SEQ_FEATURE	nucleotide phosphate-binding region:FAD	10	0.524109	0.0987672	GSR, CYB5R1, AIFM2, SQLE, IVD, DLD, TXNRD3, MICAL1, TXNRD1, DHCR24	1794	62	20063	1.80377	1	0.99491	85.6056
Annotation Cluster 9	Enrichment Score: 2.2526998440092583
Category	Term	Count	%	PValue	Genes	List Total	Pop Hits	Pop Total	Fold Enrichment	Bonferroni	Benjamini	FDR
UP_KEYWORDS	Epidermolysis bullosa	7	0.366876	0.00116694	COL17A1, LAMA3, KRT5, KRT14, EXPH5, ITGB4, LAMC2	1818	15	20581	5.28298	0.45891	0.0148681	1.67915
GOTERM_BP_DIRECT	GO:0031581~hemidesmosome assembly	6	0.314465	0.00389872	COL17A1, LAMA3, KRT5, KRT14, ITGB4, LAMC2	1642	12	16792	5.11328	1	0.499064	7.13139
OMIM_DISEASE	226650~Epidermolysis bullosa, junctional, non-Herlitz type	3	0.157233	0.0383645	COL17A1, ITGB4, LAMC2	403	4	4740	8.82134	1	1	43.9439
Annotation Cluster 10	Enrichment Score: 2.0349179684049394
Category	Term	Count	%	PValue	Genes	List Total	Pop Hits	Pop Total	Fold Enrichment	Bonferroni	Benjamini	FDR
UP_KEYWORDS	Nucleosome core	21	1.10063	7.74405e-05	HIST2H3A, HIST1H2AC, HIST4H4, HIST1H2BC, HIST1H2BD, HIST1H2BE, HIST1H2BF, HIST1H2BG, H2AFJ, HIST2H4A, HIST2H3C, HIST2H4B, HIST2H2BE, HIST2H2BF, HIST1H2BJ, HIST1H4E, HIST1H3D, HIST3H2A, H2AFX, HIST1H3H, HIST1H4H	1818	89	20581	2.67117	0.0399167	0.00135692	0.112253
GOTERM_CC_DIRECT	GO:0000786~nucleosome	21	1.10063	0.000423421	HIST2H3A, H1F0, HIST1H2AC, HIST4H4, HIST1H2BC, HIST1H2BD, HIST1H2BE, HIST1H1C, HIST1H2BF, HIST1H2BG, H2AFJ, HIST2H4A, HIST2H3C, HIST2H4B, HIST2H2BE, HIST1H2BJ, HIST1H4E, HIST1H3D, H2AFX, HIST1H3H, HIST1H4H	1724	94	18224	2.36155	0.260948	0.0229921	0.638327
UP_SEQ_FEATURE	cross-link:Glycyl lysine isopeptide (Lys-Gly) (interchain with G-Cter in ubiquitin)	39	2.04403	0.00122419	ATP5D, HIST1H2AC, CHMP3, THRA, DIAPH3, NFKBIA, PIP5K1A, SLC7A5, YBX1, PFN1, HIST1H2BJ, H2AFX, HIST3H2A, GUF1, POTEE, VCPIP1, HIST2H3A, ARL2, HIST1H2BC, HIST1H2BD, HIST1H1C, HIST1H2BE, HIST1H2BF, LIG1, SUCLG1, HIST1H2BG, KTN1, KIAA0586, H2AFJ, HIST2H3C, RPL29, HIST2H2BE, HIST2H2BF, SPEF2, CALM3, HIST1H3D, PCYOX1, HIST1H3H, CALM1	1794	255	20063	1.7104	0.993514	0.321284	2.25733
INTERPRO	IPR007125:Histone core	16	0.838574	0.00124553	HIST2H3A, HIST1H2AC, HIST1H2BC, HIST1H2BD, HIST1H2BE, HIST1H2BF, HIST1H2BG, H2AFJ, HIST2H3C, HIST2H2BE, HIST2H2BF, HIST1H2BJ, HIST3H2A, H2AFX, HIST1H3D, HIST1H3H	1729	68	18559	2.52564	0.952568	0.398348	2.16927
INTERPRO	IPR000558:Histone H2B	8	0.419287	0.00501166	HIST1H2BC, HIST1H2BD, HIST1H2BE, HIST1H2BF, HIST2H2BE, HIST1H2BG, HIST2H2BF, HIST1H2BJ	1729	24	18559	3.57798	0.999995	0.61145	8.46172
KEGG_PATHWAY	hsa05322:Systemic lupus erythematosus	26	1.36268	0.00595673	HIST1H2AC, HIST4H4, C3, C1R, C1S, HIST2H4A, HIST2H4B, FCGR1A, HIST1H2BJ, HIST1H4E, HIST3H2A, H2AFX, HIST1H4H, HIST2H3A, HIST1H2BC, HIST1H2BD, HIST1H2BE, HIST1H2BF, HIST1H2BG, H2AFJ, HIST2H3C, TRIM21, HIST2H2BE, HIST2H2BF, HIST1H3D, HIST1H3H	767	134	6910	1.74804	0.816725	0.156063	7.61175
UP_SEQ_FEATURE	chain:Histone H2B type 1-C/E/F/G/I	4	0.209644	0.00620687	HIST1H2BC, HIST1H2BE, HIST1H2BF, HIST1H2BG	1794	5	20063	8.94671	1	0.574127	10.9571
SMART	SM00427:H2B	8	0.419287	0.00633757	HIST1H2BC, HIST1H2BD, HIST1H2BE, HIST1H2BF, HIST2H2BE, HIST1H2BG, HIST2H2BF, HIST1H2BJ	979	24	10057	3.42424	0.946652	0.519405	8.65332
GOTERM_CC_DIRECT	GO:0000788~nuclear nucleosome	11	0.57652	0.00692554	HIST1H2BC, HIST1H2BD, HIST1H2BE, HIST1H2BF, HIST2H2BE, HIST1H2BG, HIST2H2BF, HIST1H2BJ, HIST1H3D, HIST3H2A, HIST1H3H	1724	44	18224	2.64269	0.993001	0.180025	9.97498
GOTERM_BP_DIRECT	GO:0006334~nucleosome assembly	21	1.10063	0.0111872	HIST2H3A, H1F0, HIST4H4, HIST1H2BC, HIST1H2BD, HIST1H1C, HIST1H2BE, HIST1H2BF, HIST1H2BG, HIST2H4A, TSPYL4, HIST2H3C, HIST2H4B, HIST2H2BE, HIST2H2BF, HIST1H2BJ, HIST1H4E, HIST1H3D, H2AFX, HIST1H3H, HIST1H4H	1642	119	16792	1.80469	1	0.697152	19.1904
GOTERM_BP_DIRECT	GO:0019731~antibacterial humoral response	10	0.524109	0.0243711	APP, HIST1H2BC, HIST1H2BD, ADM, HIST1H2BE, HIST1H2BF, HIST2H2BE, HIST1H2BG, RNASE7, HIST1H2BJ	1642	44	16792	2.32422	1	0.836943	37.3306
GOTERM_BP_DIRECT	GO:0002227~innate immune response in mucosa	7	0.366876	0.0301348	HIST1H2BC, HIST1H2BD, HIST1H2BE, HIST1H2BF, HIST2H2BE, HIST1H2BG, HIST1H2BJ	1642	25	16792	2.86343	1	0.857628	43.9831
GOTERM_BP_DIRECT	GO:0050830~defense response to Gram-positive bacterium	15	0.786164	0.035496	HIST1H2BC, IL6, HIST1H2BD, HIST1H2BE, HIST1H2BF, HIST1H2BG, C10ORF99, IL6R, EPHA2, APP, MYD88, ADM, HIST2H2BE, RNASE7, HIST1H2BJ	1642	85	16792	1.80469	1	0.872004	49.5659
KEGG_PATHWAY	hsa05203:Viral carcinogenesis	29	1.51992	0.141086	HIST4H4, UBE3A, C3, IL6ST, NFKBIA, PMAIP1, HIST2H4A, SRC, HIST2H4B, GSN, HIST1H2BJ, HIST1H4E, HIST1H4H, HIST1H2BC, HIST1H2BD, HIST1H2BE, HIST1H2BF, HIST1H2BG, CREBBP, GTF2H3, CREB5, IRF9, CDKN1A, YWHAH, HIST2H2BE, HIST2H2BF, JUN, JAK3, HDAC9	767	205	6910	1.27446	1	0.578465	86.6725
UP_KEYWORDS	Antimicrobial	12	0.628931	0.355972	HIST1H2BC, HIST1H2BD, S100A8, HIST1H2BE, CCL20, HIST1H2BF, HIST2H2BE, HIST1H2BG, RNASE7, HIST1H2BJ, S100A9, C10ORF99	1818	108	20581	1.25785	1	0.735564	99.8307
UP_KEYWORDS	Antibiotic	10	0.524109	0.46386	HIST1H2BC, HIST1H2BD, HIST1H2BE, CCL20, HIST1H2BF, HIST2H2BE, HIST1H2BG, RNASE7, HIST1H2BJ, C10ORF99	1818	95	20581	1.19165	1	0.809098	99.9882
Annotation Cluster 11	Enrichment Score: 2.0175998896292735
Category	Term	Count	%	PValue	Genes	List Total	Pop Hits	Pop Total	Fold Enrichment	Bonferroni	Benjamini	FDR
UP_KEYWORDS	TPR repeat	28	1.46751	0.00153084	TTC22, BBS4, KDM6A, FKBP5, FKBP4, STIP1, P3H2, P3H1, FIS1, FICD, KLC1, DNAJC3, SH3TC1, IFT140, TTC31, ANAPC5, NCF2, ZC3H7A, RMDN1, TTC37, SPAG1, TTC19, IFIT3, FEM1C, IFIT2, IFIT1, IFIT5, IFT88	1818	167	20581	1.89808	0.553287	0.0177482	2.19738
UP_SEQ_FEATURE	repeat:TPR 1	27	1.41509	0.00289256	TTC22, BBS4, KDM6A, FKBP5, FKBP4, STIP1, P3H2, P3H1, FICD, KLC1, DNAJC3, SH3TC1, IFT140, TTC31, ANAPC5, NCF2, ZC3H7A, RMDN1, TTC37, SPAG1, TTC19, IFIT3, FEM1C, IFIT2, IFIT1, IFIT5, IFT88	1794	164	20063	1.84117	0.999993	0.484133	5.25615
UP_SEQ_FEATURE	repeat:TPR 2	27	1.41509	0.00289256	TTC22, BBS4, KDM6A, FKBP5, FKBP4, STIP1, P3H2, P3H1, FICD, KLC1, DNAJC3, SH3TC1, IFT140, TTC31, ANAPC5, NCF2, ZC3H7A, RMDN1, TTC37, SPAG1, TTC19, IFIT3, FEM1C, IFIT2, IFIT1, IFIT5, IFT88	1794	164	20063	1.84117	0.999993	0.484133	5.25615
UP_SEQ_FEATURE	repeat:TPR 4	19	0.995807	0.00309562	TTC22, BBS4, KDM6A, ANAPC5, TTC37, SPAG1, STIP1, TTC19, P3H2, IFIT3, P3H1, IFIT2, IFIT1, KLC1, IFIT5, DNAJC3, IFT88, SH3TC1, IFT140	1794	100	20063	2.12484	0.999997	0.471442	5.61516
UP_SEQ_FEATURE	repeat:TPR 6	15	0.786164	0.00321291	BBS4, TTC22, KDM6A, TTC37, SPAG1, STIP1, IFIT3, IFIT2, IFIT1, KLC1, IFIT5, DNAJC3, IFT88, SH3TC1, IFT140	1794	70	20063	2.39644	0.999998	0.452085	5.82192
UP_SEQ_FEATURE	repeat:TPR 5	16	0.838574	0.00346753	TTC22, BBS4, KDM6A, TTC37, SPAG1, STIP1, TTC19, IFIT3, IFIT2, IFIT1, KLC1, IFIT5, DNAJC3, IFT88, SH3TC1, IFT140	1794	78	20063	2.29403	0.999999	0.448592	6.26931
UP_SEQ_FEATURE	repeat:TPR 8	12	0.628931	0.00401102	IFIT3, BBS4, KDM6A, IFIT1, IFIT5, TTC37, SPAG1, STIP1, DNAJC3, SH3TC1, IFT88, IFT140	1794	50	20063	2.68401	1	0.483779	7.21757
UP_SEQ_FEATURE	repeat:TPR 9	9	0.471698	0.00599727	BBS4, IFIT1, TTC37, SPAG1, STIP1, DNAJC3, SH3TC1, IFT88, IFT140	1794	32	20063	3.14533	1	0.573925	10.6064
UP_SEQ_FEATURE	repeat:TPR 7	13	0.681342	0.00703513	IFIT3, TTC22, BBS4, KDM6A, IFIT1, IFIT5, TTC37, SPAG1, STIP1, DNAJC3, SH3TC1, IFT88, IFT140	1794	61	20063	2.38335	1	0.59644	12.3302
UP_SEQ_FEATURE	repeat:TPR 3	24	1.25786	0.00734711	TTC22, BBS4, TTC31, KDM6A, ANAPC5, ZC3H7A, NCF2, FKBP5, FKBP4, TTC37, SPAG1, STIP1, TTC19, P3H2, IFIT3, P3H1, IFIT2, IFIT1, KLC1, IFIT5, DNAJC3, IFT88, SH3TC1, IFT140	1794	150	20063	1.78934	1	0.601121	12.8422
INTERPRO	IPR011990:Tetratricopeptide-like helical	31	1.62474	0.0194878	TTC22, BBS4, KDM6A, FKBP5, FKBP4, STIP1, P3H2, P3H1, FIS1, FICD, P3H4, KLC1, PSMD3, DNAJC3, SH3TC1, TTC31, ANAPC5, ZC3H7A, NCF2, SMG5, RMDN1, TTC37, SPAG1, SEL1L3, TTC19, IFIT3, IFIT2, IFIT1, IFIT5, CLTCL1, IFT88	1729	218	18559	1.52639	1	0.799028	29.2711
INTERPRO	IPR019734:Tetratricopeptide repeat	21	1.10063	0.0309028	TTC22, BBS4, TTC31, KDM6A, ANAPC5, NCF2, FKBP5, FKBP4, TTC37, SPAG1, STIP1, TTC19, IFIT3, IFIT2, FICD, IFIT1, KLC1, IFIT5, DNAJC3, IFT88, SH3TC1	1729	138	18559	1.63343	1	0.867417	42.4424
SMART	SM00028:TPR	20	1.04822	0.049451	TTC22, BBS4, TTC31, KDM6A, ANAPC5, NCF2, FKBP5, FKBP4, TTC37, SPAG1, STIP1, TTC19, IFIT3, IFIT2, IFIT1, KLC1, IFIT5, DNAJC3, IFT88, SH3TC1	979	131	10057	1.56836	1	0.707859	51.4212
INTERPRO	IPR013026:Tetratricopeptide repeat-containing domain	18	0.943396	0.10619	BBS4, TTC31, KDM6A, NCF2, FKBP5, FKBP4, TTC37, SPAG1, STIP1, TTC19, IFIT3, IFIT2, FICD, IFIT1, KLC1, IFIT5, DNAJC3, IFT88	1729	132	18559	1.46372	1	0.980214	86.1309
UP_SEQ_FEATURE	repeat:TPR 10	4	0.209644	0.313491	BBS4, IFIT1, TTC37, IFT88	1794	22	20063	2.03334	1	0.999969	99.9098
Annotation Cluster 12	Enrichment Score: 1.9907087514371102
Category	Term	Count	%	PValue	Genes	List Total	Pop Hits	Pop Total	Fold Enrichment	Bonferroni	Benjamini	FDR
UP_SEQ_FEATURE	domain:WW 1	9	0.471698	0.00311253	TCERG1, MAGI2, NEDD4, BAG3, FNBP4, WWC1, WWC2, SMURF2, NEDD4L	1794	29	20063	3.47071	0.999997	0.456955	5.64499
UP_SEQ_FEATURE	domain:WW 2	9	0.471698	0.00311253	TCERG1, MAGI2, NEDD4, BAG3, FNBP4, WWC1, WWC2, SMURF2, NEDD4L	1794	29	20063	3.47071	0.999997	0.456955	5.64499
SMART	SM00456:WW	11	0.57652	0.0177627	TCERG1, MAGI2, PCIF1, NEDD4, BAG3, FNBP4, WWC1, WWC2, SMURF2, NEDD4L, APBB2	979	49	10057	2.30612	0.999742	0.562298	22.5192
INTERPRO	IPR001202:WW domain	11	0.57652	0.0228327	TCERG1, MAGI2, PCIF1, NEDD4, BAG3, FNBP4, WWC1, WWC2, SMURF2, NEDD4L, APBB2	1729	53	18559	2.2278	1	0.810175	33.399
UP_SEQ_FEATURE	domain:WW 3	4	0.209644	0.0283246	TCERG1, NEDD4, SMURF2, NEDD4L	1794	8	20063	5.59169	1	0.910351	41.4665
Annotation Cluster 13	Enrichment Score: 1.9659933687627171
Category	Term	Count	%	PValue	Genes	List Total	Pop Hits	Pop Total	Fold Enrichment	Bonferroni	Benjamini	FDR
UP_KEYWORDS	Palmoplantar keratoderma	10	0.524109	0.0013757	KRT6C, JUP, KRT6A, KRT6B, KRT17, KRT16, KRT14, DSG1, GJB6, GJB2	1818	32	20581	3.53771	0.515247	0.0166989	1.97676
INTERPRO	IPR018039:Intermediate filament protein, conserved site	15	0.786164	0.00194486	INA, KRT6C, KRT6A, KRT6B, LMNB1, LMNA, KRT19, KRT5, KRT17, KRT16, KRT76, KRT15, KRT14, KRT2, NEFM	1729	64	18559	2.51577	0.991449	0.49351	3.36773
UP_SEQ_FEATURE	region of interest:Coil 1B	16	0.838574	0.00202944	INA, KRT6C, KRT6A, KRT6B, LMNB1, LMNA, KRT19, KRT80, KRT5, KRT17, KRT16, KRT76, KRT15, KRT14, KRT2, NEFM	1794	74	20063	2.41803	0.999765	0.449444	3.71578
UP_SEQ_FEATURE	region of interest:Coil 1A	16	0.838574	0.00202944	INA, KRT6C, KRT6A, KRT6B, LMNB1, LMNA, KRT19, KRT80, KRT5, KRT17, KRT16, KRT76, KRT15, KRT14, KRT2, NEFM	1794	74	20063	2.41803	0.999765	0.449444	3.71578
UP_SEQ_FEATURE	region of interest:Linker 1	16	0.838574	0.00202944	INA, KRT6C, KRT6A, KRT6B, LMNB1, LMNA, KRT19, KRT80, KRT5, KRT17, KRT16, KRT76, KRT15, KRT14, KRT2, NEFM	1794	74	20063	2.41803	0.999765	0.449444	3.71578
UP_SEQ_FEATURE	region of interest:Rod	16	0.838574	0.00233131	INA, KRT6C, KRT6A, KRT6B, LMNB1, LMNA, KRT19, KRT80, KRT5, KRT17, KRT16, KRT76, KRT15, KRT14, KRT2, NEFM	1794	75	20063	2.38579	0.999932	0.472703	4.25719
UP_SEQ_FEATURE	region of interest:Coil 2	15	0.786164	0.00242371	INA, KRT6C, KRT6A, KRT6B, LMNB1, LMNA, KRT19, KRT80, KRT5, KRT17, KRT76, KRT16, KRT15, KRT14, KRT2	1794	68	20063	2.46692	0.999954	0.464097	4.42234
UP_KEYWORDS	Intermediate filament	16	0.838574	0.00271184	INA, KRT6C, KRT6A, KRT6B, LMNB1, LMNA, KRT19, KRT80, KRT5, KRT17, KRT16, KRT76, KRT15, KRT14, KRT2, NEFM	1818	77	20581	2.35235	0.7603	0.0293192	3.86179
UP_SEQ_FEATURE	region of interest:Head	16	0.838574	0.00304706	INA, KRT6C, KRT6A, KRT6B, LMNB1, LMNA, KRT19, KRT80, KRT5, KRT17, KRT16, KRT76, KRT15, KRT14, KRT2, NEFM	1794	77	20063	2.32382	0.999996	0.483466	5.52941
INTERPRO	IPR001664:Intermediate filament protein	16	0.838574	0.00508192	INA, KRT6C, KRT6A, KRT6B, LMNB1, LMNA, KRT19, KRT80, KRT5, KRT17, KRT16, KRT76, KRT15, KRT14, KRT2, NEFM	1729	78	18559	2.20184	0.999996	0.589405	8.5754
SMART	SM01391:SM01391	16	0.838574	0.00511335	INA, KRT6C, KRT6A, KRT6B, LMNB1, LMNA, KRT19, KRT80, KRT5, KRT17, KRT16, KRT76, KRT15, KRT14, KRT2, NEFM	979	75	10057	2.19152	0.905891	0.545141	7.03805
UP_SEQ_FEATURE	region of interest:Tail	15	0.786164	0.00974117	INA, KRT6C, KRT6A, KRT6B, LMNB1, LMNA, KRT80, KRT5, KRT17, KRT76, KRT16, KRT15, KRT14, KRT2, NEFM	1794	79	20063	2.12343	1	0.68347	16.6781
UP_SEQ_FEATURE	site:Stutter	9	0.471698	0.0125426	KRT6C, KRT19, KRT6A, KRT80, KRT6B, KRT5, KRT14, LMNA, KRT2	1794	36	20063	2.79585	1	0.744915	20.9638
UP_SEQ_FEATURE	region of interest:Linker 12	13	0.681342	0.0165169	KRT6C, KRT19, KRT6A, KRT80, KRT6B, KRT17, KRT5, KRT16, KRT76, KRT15, KRT14, KRT2, NEFM	1794	68	20063	2.138	1	0.804263	26.6871
GOTERM_MF_DIRECT	GO:0005200~structural constituent of cytoskeleton	19	0.995807	0.0205479	ACTB, INA, KRT6A, KRT6B, ARPC1B, CCDC6, KRT19, ANK1, ARPC3, KRT5, KRT17, KRT16, SORBS2, KRT15, KRT14, KRT2, MSN, TUBA1A, NEFM	1655	110	16881	1.76182	1	0.699143	29.2953
INTERPRO	IPR003054:Type II keratin	7	0.366876	0.0408756	KRT6C, KRT6A, KRT80, KRT6B, KRT5, KRT76, KRT2	1729	28	18559	2.68349	1	0.91201	52.0212
GOTERM_CC_DIRECT	GO:0005882~intermediate filament	16	0.838574	0.112253	KRT6C, KRT6A, LMNA, JUP, SLC1A4, KRT19, KRT80, PKP1, KRT5, KRT17, KRT16, KRT76, KRT15, KRT14, KRT2, MICAL1	1724	113	18224	1.49675	1	0.7462	83.4765
INTERPRO	IPR002957:Keratin, type I	6	0.314465	0.188788	KRT19, KRT17, KRT16, KRT15, KRT14, NEFM	1729	33	18559	1.95163	1	0.99516	97.4822
GOTERM_CC_DIRECT	GO:0045095~keratin filament	10	0.524109	0.612083	KRT6C, CSNK1A1, KRT6A, KRT80, KRT6B, KRT5, KRT76, CASP14, KRT14, KRT2	1724	100	18224	1.05708	1	0.979008	99.9999
UP_KEYWORDS	Keratin	12	0.628931	0.80258	KRT6C, KRT19, KRT6A, KRT80, KRT6B, KRT17, KRT5, KRT16, KRT76, KRT15, KRT14, KRT2	1818	153	20581	0.887897	1	0.966626	100
Annotation Cluster 14	Enrichment Score: 1.965436455393387
Category	Term	Count	%	PValue	Genes	List Total	Pop Hits	Pop Total	Fold Enrichment	Bonferroni	Benjamini	FDR
GOTERM_CC_DIRECT	GO:0005777~peroxisome	22	1.15304	0.000643614	ACOX1, MVD, CRAT, PHYH, ACOT4, ACOX3, PEX11B, FAR2, FIS1, TMEM173, MARC2, HSDL2, GSTK1, TYSND1, IDH2, IDH1, MVK, CAT, HSD17B4, IDI1, SCP2, ACAA1	1724	104	18224	2.23612	0.36852	0.0301811	0.968773
UP_KEYWORDS	Peroxisome	19	0.995807	0.00191509	ECI2, ACOX1, CRAT, PHYH, ACOT4, ACOX3, PEX11B, FAR2, FIS1, MARC2, HSDL2, GSTK1, TYSND1, IDH1, CAT, HSD17B4, IDI1, SCP2, ACAA1	1818	97	20581	2.21745	0.635163	0.0216812	2.74184
KEGG_PATHWAY	hsa01040:Biosynthesis of unsaturated fatty acids	9	0.471698	0.00235354	ACOX1, FADS1, SCD, HACD4, FADS2, ELOVL6, ACOT4, ACAA1, ACOX3	767	23	6910	3.52531	0.487879	0.0911718	3.07418
GOTERM_CC_DIRECT	GO:0005782~peroxisomal matrix	12	0.628931	0.0031069	ECI2, FAR2, ACOX1, IDH1, CAT, HSD17B4, CRAT, SCP2, PHYH, ACOT4, ACAA1, ACOX3	1724	46	18224	2.75759	0.891584	0.110358	4.59616
GOTERM_BP_DIRECT	GO:0036109~alpha-linolenic acid metabolic process	6	0.314465	0.0058303	ACOX1, FADS1, FADS2, HSD17B4, SCP2, ACAA1	1642	13	16792	4.71995	1	0.582339	10.4835
GOTERM_BP_DIRECT	GO:0033540~fatty acid beta-oxidation using acyl-CoA oxidase	6	0.314465	0.0058303	ACOX1, HSD17B4, CRAT, SCP2, ACAA1, ACOX3	1642	13	16792	4.71995	1	0.582339	10.4835
KEGG_PATHWAY	hsa04146:Peroxisome	15	0.786164	0.0710539	ECI2, ACOX1, CRAT, PHYH, ACOX3, PEX11B, FAR2, GSTK1, IDH2, IDH1, MVK, CAT, HSD17B4, SCP2, ACAA1	767	83	6910	1.62816	1	0.49096	62.3441
GOTERM_BP_DIRECT	GO:0000038~very long-chain fatty acid metabolic process	4	0.209644	0.150561	ACOX1, HSD17B4, ACOT4, ACAA1	1642	14	16792	2.92187	1	0.984538	95.4523
KEGG_PATHWAY	hsa03320:PPAR signaling pathway	8	0.419287	0.624487	ACOX1, SCD, FADS2, SCP2, FABP5, ACAA1, ACOX3, ANGPTL4	767	67	6910	1.07572	1	0.855101	99.9998
Annotation Cluster 15	Enrichment Score: 1.7229127269616742
Category	Term	Count	%	PValue	Genes	List Total	Pop Hits	Pop Total	Fold Enrichment	Bonferroni	Benjamini	FDR
UP_KEYWORDS	Nucleosome core	21	1.10063	7.74405e-05	HIST2H3A, HIST1H2AC, HIST4H4, HIST1H2BC, HIST1H2BD, HIST1H2BE, HIST1H2BF, HIST1H2BG, H2AFJ, HIST2H4A, HIST2H3C, HIST2H4B, HIST2H2BE, HIST2H2BF, HIST1H2BJ, HIST1H4E, HIST1H3D, HIST3H2A, H2AFX, HIST1H3H, HIST1H4H	1818	89	20581	2.67117	0.0399167	0.00135692	0.112253
INTERPRO	IPR009072:Histone-fold	25	1.31027	8.29416e-05	HIST2H3A, HIST1H2AC, HIST4H4, HIST1H2BC, HIST1H2BD, CENPS, HIST1H2BE, HIST1H2BF, TAF4B, HIST1H2BG, TAF9B, H2AFJ, HIST2H4A, TAF6L, HIST2H3C, HIST2H4B, HIST2H2BE, HIST2H2BF, HIST1H2BJ, HIST1H4E, H2AFX, HIST3H2A, HIST1H3D, HIST1H3H, HIST1H4H	1729	112	18559	2.39597	0.183627	0.0397645	0.145854
GOTERM_CC_DIRECT	GO:0000786~nucleosome	21	1.10063	0.000423421	HIST2H3A, H1F0, HIST1H2AC, HIST4H4, HIST1H2BC, HIST1H2BD, HIST1H2BE, HIST1H1C, HIST1H2BF, HIST1H2BG, H2AFJ, HIST2H4A, HIST2H3C, HIST2H4B, HIST2H2BE, HIST1H2BJ, HIST1H4E, HIST1H3D, H2AFX, HIST1H3H, HIST1H4H	1724	94	18224	2.36155	0.260948	0.0229921	0.638327
INTERPRO	IPR007125:Histone core	16	0.838574	0.00124553	HIST2H3A, HIST1H2AC, HIST1H2BC, HIST1H2BD, HIST1H2BE, HIST1H2BF, HIST1H2BG, H2AFJ, HIST2H3C, HIST2H2BE, HIST2H2BF, HIST1H2BJ, HIST3H2A, H2AFX, HIST1H3D, HIST1H3H	1729	68	18559	2.52564	0.952568	0.398348	2.16927
KEGG_PATHWAY	hsa05034:Alcoholism	34	1.78197	0.00174467	HIST1H2AC, HIST4H4, GNAI2, ADORA2B, HIST2H4A, HIST2H4B, CALML3, HIST1H2BJ, HIST1H4E, H2AFX, HIST3H2A, SHC1, CALML5, HIST1H4H, HIST2H3A, HIST1H2BC, HIST1H2BD, HIST1H2BE, MAP2K1, HIST1H2BF, MAOA, HIST1H2BG, CREB5, H2AFJ, PPP1CC, HIST2H3C, GNB2, HIST2H2BE, HIST2H2BF, CALM3, HIST1H3D, HDAC9, HIST1H3H, CALM1	767	177	6910	1.73057	0.390988	0.0793294	2.28736
GOTERM_BP_DIRECT	GO:0016233~telomere capping	8	0.419287	0.00505022	HIST4H4, HIST1H4E, STN1, TERF2IP, HIST2H4A, TINF2, HIST2H4B, HIST1H4H	1642	23	16792	3.55706	1	0.553524	9.14374
GOTERM_CC_DIRECT	GO:0000784~nuclear chromosome, telomeric region	23	1.20545	0.00509196	HIST4H4, NBN, SMCHD1, LRIF1, PIF1, PML, STN1, CDC73, TERF2IP, HIST2H4A, PPP1CC, CTC1, MCM5, RAD51, HIST2H4B, TNKS2, CBX5, MCM6, HIST1H4E, HIST1H3D, TINF2, HIST1H3H, HIST1H4H	1724	130	18224	1.87021	0.973877	0.152682	7.42861
KEGG_PATHWAY	hsa05322:Systemic lupus erythematosus	26	1.36268	0.00595673	HIST1H2AC, HIST4H4, C3, C1R, C1S, HIST2H4A, HIST2H4B, FCGR1A, HIST1H2BJ, HIST1H4E, HIST3H2A, H2AFX, HIST1H4H, HIST2H3A, HIST1H2BC, HIST1H2BD, HIST1H2BE, HIST1H2BF, HIST1H2BG, H2AFJ, HIST2H3C, TRIM21, HIST2H2BE, HIST2H2BF, HIST1H3D, HIST1H3H	767	134	6910	1.74804	0.816725	0.156063	7.61175
UP_KEYWORDS	Chromosome	51	2.67296	0.00795288	NBN, HIST4H4, STN1, UVRAG, TERF2IP, HIST2H4A, CBX5, ZBTB38, HIST2H4B, HIST1H2BJ, SETMAR, HIST3H2A, H2AFX, SS18L1, STAG1, H1F0, NUP133, HIST1H1C, H2AFJ, PPP1CC, TNKS2, HIST2H2BE, HIST2H2BF, HIST1H2AC, P3H4, HJURP, HIST1H4E, RHNO1, CLASP2, TINF2, HIST1H4H, CSNK1A1, HIST2H3A, HIST1H2BC, EHMT1, SMCHD1, HIST1H2BD, HIST1H2BE, CENPS, HIST1H2BF, HIST1H2BG, MIS12, HIST2H3C, CTC1, SMC4, TNKS1BP1, CENPV, HI…	1818	400	20581	1.44339	0.985004	0.0722555	10.9348
UP_KEYWORDS	Citrullination	17	0.890985	0.0106404	HIST2H3A, H1F0, HIST1H2AC, CCDC86, HIST4H4, HIST1H1C, CXCL8, HIST2H4A, HNRNPU, HIST2H3C, HIST2H4B, MBP, HIST1H4E, HIST3H2A, HIST1H3D, HIST1H3H, HIST1H4H	1818	97	20581	1.98404	0.9964	0.0867592	14.3709
GOTERM_MF_DIRECT	GO:0046982~protein heterodimerization activity	62	3.24948	0.0111438	HIST4H4, ALG2, HEXB, BNIP3, HIST2H4A, SDCBP2, HIST2H4B, TGFB2, HIST1H2BJ, H2AFX, HIST3H2A, BHLHE41, TYRO3, STX1A, TAF4B, ZHX2, NECTIN2, H2AFJ, TAF6L, DDIT3, AHR, ADRB1, HIST2H2BE, HIST2H2BF, JUN, SDCBP, HIST1H2AC, PANX1, TAF9B, PML, ITGB1, XBP1, DGKD, KATNA1, HIST1H4E, ENO3, RUNX1, HIST1H4H, HIST2H3A, BMP2, HIST1H2BC, HIST1H2BD, CENPS, HIST1H2BE, HIST1H2BF, HIST1H2BG, TAF7, AXL, NR4A2, NR4A1, MID…	1655	465	16881	1.36	1	0.62185	17.0648
GOTERM_BP_DIRECT	GO:0006334~nucleosome assembly	21	1.10063	0.0111872	HIST2H3A, H1F0, HIST4H4, HIST1H2BC, HIST1H2BD, HIST1H1C, HIST1H2BE, HIST1H2BF, HIST1H2BG, HIST2H4A, TSPYL4, HIST2H3C, HIST2H4B, HIST2H2BE, HIST2H2BF, HIST1H2BJ, HIST1H4E, HIST1H3D, H2AFX, HIST1H3H, HIST1H4H	1642	119	16792	1.80469	1	0.697152	19.1904
INTERPRO	IPR004823:TATA box binding protein associated factor (TAF)	6	0.314465	0.0126799	HIST4H4, HIST1H4E, TAF6L, HIST2H4A, HIST2H4B, HIST1H4H	1729	16	18559	4.02523	1	0.742595	20.1131
SMART	SM00803:TAF	6	0.314465	0.0151076	HIST4H4, HIST1H4E, TAF6L, HIST2H4A, HIST2H4B, HIST1H4H	979	16	10057	3.85227	0.999104	0.633052	19.4838
GOTERM_BP_DIRECT	GO:0051290~protein heterotetramerization	10	0.524109	0.0182708	HIST4H4, HIST1H4E, FARSB, S100A10, HIST1H3D, HIST2H4A, HIST1H3H, LRP4, HIST2H4B, HIST1H4H	1642	42	16792	2.43489	1	0.786838	29.4777
GOTERM_BP_DIRECT	GO:0000183~chromatin silencing at rDNA	9	0.471698	0.024134	HIST2H3A, HIST4H4, HIST1H4E, HIST1H3D, HIST2H4A, HIST2H3C, HIST1H3H, HIST2H4B, HIST1H4H	1642	37	16792	2.48754	1	0.838597	37.0414
GOTERM_CC_DIRECT	GO:0000228~nuclear chromosome	11	0.57652	0.0251038	HIST4H4, JUN, HIST1H4E, HIST1H3D, TERF2IP, HMGA2, HIST2H4A, HIST1H3H, RAD51, HIST2H4B, HIST1H4H	1724	53	18224	2.19393	1	0.387753	31.9161
UP_SEQ_FEATURE	chain:Histone H4	5	0.262055	0.030713	HIST4H4, HIST1H4E, HIST2H4A, HIST2H4B, HIST1H4H	1794	14	20063	3.99407	1	0.919198	44.0909
GOTERM_BP_DIRECT	GO:0006335~DNA replication-dependent nucleosome assembly	8	0.419287	0.0320018	HIST4H4, HIST1H4E, HIST1H3D, HIST2H4A, CHAF1B, HIST1H3H, HIST2H4B, HIST1H4H	1642	32	16792	2.55664	1	0.860145	45.9906
INTERPRO	IPR019809:Histone H4, conserved site	5	0.262055	0.0350751	HIST4H4, HIST1H4E, HIST2H4A, HIST2H4B, HIST1H4H	1729	14	18559	3.83355	1	0.887338	46.6507
GOTERM_BP_DIRECT	GO:0032200~telomere organization	7	0.366876	0.0426356	HIST4H4, HIST1H4E, HIST1H3D, HIST2H4A, HIST1H3H, HIST2H4B, HIST1H4H	1642	27	16792	2.65133	1	0.88824	56.1861
INTERPRO	IPR001951:Histone H4	5	0.262055	0.0444011	HIST4H4, HIST1H4E, HIST2H4A, HIST2H4B, HIST1H4H	1729	15	18559	3.57798	1	0.915302	55.0318
SMART	SM00417:H4	5	0.262055	0.0508191	HIST4H4, HIST1H4E, HIST2H4A, HIST2H4B, HIST1H4H	979	15	10057	3.42424	1	0.699465	52.4071
GOTERM_BP_DIRECT	GO:0045814~negative regulation of gene expression, epigenetic	10	0.524109	0.0510438	HIST2H3A, EPC1, HIST4H4, HIST1H4E, HIST1H3D, HIST2H4A, HIST2H3C, HIST1H3H, HIST2H4B, HIST1H4H	1642	50	16792	2.04531	1	0.907829	62.9275
GOTERM_BP_DIRECT	GO:0006352~DNA-templated transcription, initiation	8	0.419287	0.0565657	HIST4H4, TAF4B, TAF7, HIST1H4E, TAF6L, HIST2H4A, HIST2H4B, HIST1H4H	1642	36	16792	2.27257	1	0.92028	66.8068
GOTERM_BP_DIRECT	GO:0044267~cellular protein metabolic process	18	0.943396	0.0667353	HIST2H3A, HIST4H4, D2HGDH, ADORA2B, CKAP4, HEXB, HIST2H4A, HIST2H3C, HIST2H4B, APP, PAPPA, GSN, HIST1H4E, HIST1H3D, IGFBP3, GGA2, HIST1H3H, HIST1H4H	1642	118	16792	1.55998	1	0.931637	72.9664
UP_SEQ_FEATURE	cross-link:Glycyl lysine isopeptide (Lys-Gly) (interchain with G-Cter in ubiquitin); alternate	5	0.262055	0.0706796	HIST4H4, HIST1H4E, HIST2H4A, HIST2H4B, HIST1H4H	1794	18	20063	3.1065	1	0.986526	74.4949
GOTERM_BP_DIRECT	GO:0045815~positive regulation of gene expression, epigenetic	11	0.57652	0.0769475	ACTB, HIST2H3A, HIST4H4, BAZ1B, HIST1H4E, HIST1H3D, HIST2H4A, HIST2H3C, HIST1H3H, HIST2H4B, HIST1H4H	1642	62	16792	1.81439	1	0.949654	78.0516
GOTERM_BP_DIRECT	GO:0006303~double-strand break repair via nonhomologous end joining	11	0.57652	0.0838551	NBN, HIST4H4, FAM175A, SETMAR, BRE, HIST1H4E, C7ORF49, H2AFX, HIST2H4A, HIST2H4B, HIST1H4H	1642	63	16792	1.78559	1	0.952852	80.9622
GOTERM_BP_DIRECT	GO:0045653~negative regulation of megakaryocyte differentiation	5	0.262055	0.0918241	HIST4H4, HIST1H4E, HIST2H4A, HIST2H4B, HIST1H4H	1642	18	16792	2.84071	1	0.955376	83.8655
GOTERM_BP_DIRECT	GO:1904837~beta-catenin-TCF complex assembly	8	0.419287	0.121696	HIST4H4, CREBBP, HIST1H4E, TLE1, CDC73, HIST2H4A, HIST2H4B, HIST1H4H	1642	43	16792	1.90261	1	0.975041	91.4364
GOTERM_BP_DIRECT	GO:0031047~gene silencing by RNA	16	0.838574	0.122935	HIST2H3A, NUP133, NUP153, HIST4H4, POLR2I, HIST2H4A, POLR2D, HIST2H3C, HIST2H4B, POLR2A, AAAS, RAE1, HIST1H4E, HIST1H3D, HIST1H3H, HIST1H4H	1642	111	16792	1.4741	1	0.975488	91.6623
GOTERM_MF_DIRECT	GO:0042393~histone binding	17	0.890985	0.140032	HIST2H3A, HIST4H4, DTX3L, HIST2H4A, CTSV, HIST2H3C, HIST2H4B, HJURP, HIST1H4E, USP49, H2AFX, HIST1H3D, SMARCA2, CHAF1B, HIST1H3H, HIST1H4H, PHF6	1655	122	16881	1.42131	1	0.935432	91.9449
KEGG_PATHWAY	hsa05203:Viral carcinogenesis	29	1.51992	0.141086	HIST4H4, UBE3A, C3, IL6ST, NFKBIA, PMAIP1, HIST2H4A, SRC, HIST2H4B, GSN, HIST1H2BJ, HIST1H4E, HIST1H4H, HIST1H2BC, HIST1H2BD, HIST1H2BE, HIST1H2BF, HIST1H2BG, CREBBP, GTF2H3, CREB5, IRF9, CDKN1A, YWHAH, HIST2H2BE, HIST2H2BF, JUN, JAK3, HDAC9	767	205	6910	1.27446	1	0.578465	86.6725
GOTERM_BP_DIRECT	GO:0034080~CENP-A containing nucleosome assembly	7	0.366876	0.239986	HIST4H4, CENPS, HJURP, HIST1H4E, HIST2H4A, HIST2H4B, HIST1H4H	1642	43	16792	1.66479	1	0.996225	99.4469
GOTERM_BP_DIRECT	GO:0006336~DNA replication-independent nucleosome assembly	5	0.262055	0.245653	HIST4H4, HIST1H4E, HIST2H4A, HIST2H4B, HIST1H4H	1642	26	16792	1.96664	1	0.996432	99.52
Annotation Cluster 16	Enrichment Score: 1.7219112881552772
Category	Term	Count	%	PValue	Genes	List Total	Pop Hits	Pop Total	Fold Enrichment	Bonferroni	Benjamini	FDR
INTERPRO	IPR023795:Protease inhibitor I4, serpin, conserved site	10	0.524109	0.00252214	SERPINE2, SERPINB5, SERPINB8, SERPINE1, SERPINB10, SERPINB2, SERPINB1, SERPINB11, SERPINB4, SERPINB3	1729	33	18559	3.25271	0.997923	0.460814	4.34658
INTERPRO	IPR023796:Serpin domain	10	0.524109	0.00698302	SERPINE2, SERPINB5, SERPINB8, SERPINE1, SERPINB10, SERPINB2, SERPINB1, SERPINB11, SERPINB4, SERPINB3	1729	38	18559	2.82472	1	0.614126	11.6013
INTERPRO	IPR000215:Serpin family	10	0.524109	0.00698302	SERPINE2, SERPINB5, SERPINB8, SERPINE1, SERPINB10, SERPINB2, SERPINB1, SERPINB11, SERPINB4, SERPINB3	1729	38	18559	2.82472	1	0.614126	11.6013
SMART	SM00093:SERPIN	10	0.524109	0.00763418	SERPINE2, SERPINB5, SERPINB8, SERPINE1, SERPINB10, SERPINB2, SERPINB1, SERPINB11, SERPINB4, SERPINB3	979	37	10057	2.77641	0.970779	0.506667	10.3356
UP_SEQ_FEATURE	site:Reactive bond	10	0.524109	0.016551	APP, SERPINE2, SERPINB8, SERPINE1, SERPINB10, SERPINB2, SERPINB11, SERPINB4, SERPINB3, SPINK5	1794	45	20063	2.4852	1	0.797369	26.7345
UP_KEYWORDS	Serine protease inhibitor	14	0.733753	0.0381718	RECK, SPINK5, A2ML1, APP, SERPINE2, SERPINB8, SERPINE1, SERPINB2, SERPINB10, SERPINB1, ANOS1, SERPINB11, SERPINB4, SERPINB3	1818	86	20581	1.8429	1	0.225777	43.1327
UP_KEYWORDS	Protease inhibitor	18	0.943396	0.0453551	RECK, SPINK5, TIMP3, A2ML1, APP, SERPINE2, SERPINB8, SERPINE1, SERPINB10, SERPINB2, CSTB, SERPINB1, ANOS1, SERPINB11, SERPINB4, SERPINB3, CSTA, NGF	1818	124	20581	1.64332	1	0.254838	48.9911
GOTERM_MF_DIRECT	GO:0004867~serine-type endopeptidase inhibitor activity	15	0.786164	0.0903495	RECK, SPINK5, A2ML1, APP, SERPINE2, SERPINB5, SERPINB8, SERPINE1, SERPINB2, SERPINB10, SERPINB1, ANOS1, SERPINB11, SERPINB4, SERPINB3	1655	97	16881	1.57732	1	0.900852	79.4251
GOTERM_BP_DIRECT	GO:0010951~negative regulation of endopeptidase activity	17	0.890985	0.130937	BST2, C3, A2ML1, APP, SERPINE2, SERPINB5, SERPINB8, SERPINE1, SERPINB10, SERPINB2, CSTB, SERPINB1, ANOS1, SERPINB11, SERPINB4, SERPINB3, CSTA	1642	121	16792	1.43679	1	0.97785	92.991
Annotation Cluster 17	Enrichment Score: 1.7124312487589914
Category	Term	Count	%	PValue	Genes	List Total	Pop Hits	Pop Total	Fold Enrichment	Bonferroni	Benjamini	FDR
UP_KEYWORDS	Basement membrane	12	0.628931	0.000512621	LAMA2, COL4A2, COL17A1, LAMA3, COL4A1, LAD1, SMOC1, NTN4, LAMC2, NID1, NID2, COL4A5	1818	40	20581	3.3962	0.236397	0.00689173	0.740888
GOTERM_CC_DIRECT	GO:0005604~basement membrane	14	0.733753	0.0334343	COL4A1, LAD1, NTN4, NID1, NID2, TIMP3, MMRN2, LAMA2, P3H2, COL17A1, LAMA3, SMOC1, ADAMTS1, THBS2	1724	79	18224	1.8733	1	0.446892	40.2015
UP_KEYWORDS	Extracellular matrix	25	1.31027	0.425322	ADAMTSL4, MMP9, MMP3, TIMP3, MMRN2, P3H1, COL17A1, CTGF, SMOC1, FBN2, ANGPTL4, COL4A2, COL4A1, LAD1, NTN4, NID1, NID2, COL4A5, LAMA2, ADAMTS6, LAMA3, FBLN2, LAMC2, ADAMTS1, WNT7A	1818	258	20581	1.09697	1	0.785977	99.9676
Annotation Cluster 18	Enrichment Score: 1.6379648857276106
Category	Term	Count	%	PValue	Genes	List Total	Pop Hits	Pop Total	Fold Enrichment	Bonferroni	Benjamini	FDR
UP_KEYWORDS	Fatty acid metabolism	23	1.20545	0.00119316	ACOX1, PTGS2, C3, FADS1, SCD, HACD4, FADS3, FADS2, CRAT, DECR1, LPIN2, LPIN1, MORC2, ACOX3, HADHB, ACSM3, ELOVL4, FASN, MGLL, ELOVL6, HSD17B4, AACS, ACAA1	1818	124	20581	2.0998	0.46633	0.0148406	1.71657
KEGG_PATHWAY	hsa01040:Biosynthesis of unsaturated fatty acids	9	0.471698	0.00235354	ACOX1, FADS1, SCD, HACD4, FADS2, ELOVL6, ACOT4, ACAA1, ACOX3	767	23	6910	3.52531	0.487879	0.0911718	3.07418
UP_SEQ_FEATURE	short sequence motif:Histidine box-3	5	0.262055	0.00554775	MSMO1, FADS1, SCD, FADS3, FADS2	1794	9	20063	6.21299	1	0.571498	9.84989
UP_SEQ_FEATURE	short sequence motif:Histidine box-2	5	0.262055	0.00554775	MSMO1, FADS1, SCD, FADS3, FADS2	1794	9	20063	6.21299	1	0.571498	9.84989
UP_SEQ_FEATURE	short sequence motif:Histidine box-1	5	0.262055	0.00554775	MSMO1, FADS1, SCD, FADS3, FADS2	1794	9	20063	6.21299	1	0.571498	9.84989
GOTERM_BP_DIRECT	GO:0006636~unsaturated fatty acid biosynthetic process	6	0.314465	0.0115298	ELOVL4, FADS1, SCD, FADS3, FADS2, ELOVL6	1642	15	16792	4.09062	1	0.700175	19.7191
KEGG_PATHWAY	hsa01212:Fatty acid metabolism	11	0.57652	0.0348688	ACOX1, FADS1, SCD, HACD4, FASN, FADS2, ELOVL6, ACAT2, ACAA1, ACOX3, HADHB	767	48	6910	2.06459	0.999958	0.428775	37.5188
UP_KEYWORDS	Fatty acid biosynthesis	10	0.524109	0.0367875	PTGS2, ELOVL4, FADS1, SCD, HACD4, FADS3, FASN, MGLL, FADS2, ELOVL6	1818	52	20581	2.17705	1	0.220855	41.9341
INTERPRO	IPR012171:Fatty acid/sphingolipid desaturase	3	0.157233	0.0457653	FADS1, FADS3, FADS2	1729	4	18559	8.05046	1	0.912662	56.1482
PIR_SUPERFAMILY	PIRSF015921:fatty acid desaturase/sphingolipid desaturase	3	0.157233	0.063973	FADS1, FADS3, FADS2	190	4	1692	6.67895	0.999975	0.999975	54.9898
UP_SEQ_FEATURE	domain:Cytochrome b5 heme-binding	4	0.209644	0.123473	SUOX, FADS1, FADS3, FADS2	1794	14	20063	3.19525	1	0.998031	91.4259
INTERPRO	IPR001199:Cytochrome b5-like heme/steroid binding domain	4	0.209644	0.15807	SUOX, FADS1, FADS3, FADS2	1729	15	18559	2.86239	1	0.992925	95.1576
INTERPRO	IPR005804:Fatty acid desaturase, type 1	3	0.157233	0.16661	FADS1, FADS3, FADS2	1729	8	18559	4.02523	1	0.993322	95.9528
SMART	SM01117:SM01117	4	0.209644	0.173422	SUOX, FADS1, FADS3, FADS2	979	15	10057	2.73939	1	0.918622	93.3556
Annotation Cluster 19	Enrichment Score: 1.6268032062850828
Category	Term	Count	%	PValue	Genes	List Total	Pop Hits	Pop Total	Fold Enrichment	Bonferroni	Benjamini	FDR
GOTERM_MF_DIRECT	GO:0051087~chaperone binding	17	0.890985	0.00484093	CLU, ATP1A1, STIP1, FNIP1, GET4, BAG1, BAG3, SDF2L1, DNAJA1, HSPA5, DNAJB1, DNAJC3, PRNP, DNAJB4, DNAJA4, DNAJC1, DNAJB6	1655	81	16881	2.14074	0.999489	0.46829	7.78285
INTERPRO	IPR002939:Chaperone DnaJ, C-terminal	5	0.262055	0.00643294	DNAJB11, DNAJA1, DNAJB1, DNAJB4, DNAJA4	1729	9	18559	5.96331	1	0.627162	10.7356
INTERPRO	IPR008971:HSP40/DnaJ peptide-binding	5	0.262055	0.00643294	DNAJB11, DNAJA1, DNAJB1, DNAJB4, DNAJA4	1729	9	18559	5.96331	1	0.627162	10.7356
INTERPRO	IPR018253:DnaJ domain, conserved site	8	0.419287	0.0100489	DNAJB9, DNAJB11, DNAJA1, DNAJB1, DNAJB4, DNAJA4, DNAJB6, DNAJC1	1729	27	18559	3.18043	1	0.691605	16.2829
UP_SEQ_FEATURE	domain:J	10	0.524109	0.0393224	DNAJB9, DNAJB11, DNAJA1, DNAJC6, DNAJB1, DNAJC3, DNAJB4, DNAJA4, DNAJB6, DNAJC1	1794	52	20063	2.15065	1	0.944685	52.6565
SMART	SM00271:DnaJ	10	0.524109	0.0394219	DNAJB9, DNAJB11, DNAJA1, DNAJC6, DNAJB1, DNAJC3, DNAJB4, DNAJA4, DNAJB6, DNAJC1	979	48	10057	2.14015	1	0.734034	43.5925
INTERPRO	IPR001623:DnaJ domain	10	0.524109	0.0440122	DNAJB9, DNAJB11, DNAJA1, DNAJC6, DNAJB1, DNAJC3, DNAJB4, DNAJA4, DNAJB6, DNAJC1	1729	51	18559	2.1047	1	0.922722	54.7086
UP_KEYWORDS	Chaperone	26	1.36268	0.0508855	FKBP5, FKBP4, CLU, BAG1, DNAJB11, HJURP, BAG3, TOR1B, DNAJA1, DNAJC6, PDRG1, DNAJC3, DNAJA4, DNAJC1, HSPA8, HSP90AA1, CRYAB, COTL1, HSP90B1, DNAJB9, TBCB, HSPB8, DNAJB1, CHORDC1, DNAJB4, DNAJB6	1818	201	20581	1.46437	1	0.270763	53.1131
GOTERM_BP_DIRECT	GO:0009408~response to heat	7	0.366876	0.326859	IL6, HSP90AA1, IGFBP7, DNAJA1, DNAJB4, DNAJA4, EIF2B3	1642	48	16792	1.49137	1	0.998994	99.9445
Annotation Cluster 20	Enrichment Score: 1.6212096423090456
Category	Term	Count	%	PValue	Genes	List Total	Pop Hits	Pop Total	Fold Enrichment	Bonferroni	Benjamini	FDR
UP_KEYWORDS	Biological rhythms	21	1.10063	0.00657801	UBE3A, CREBBP, RELB, PML, PPP1CC, CDK5, HNRNPU, AHR, MAGED1, CIPC, NR1D1, ID2, NR1D2, ID1, SFPQ, GSK3B, GFPT1, NGFR, BHLHE41, CRY1, KDM5C	1818	125	20581	1.90187	0.968928	0.0634003	9.12781
GOTERM_BP_DIRECT	GO:0032922~circadian regulation of gene expression	12	0.628931	0.0206174	MAGED1, NR1D1, ID2, GFPT1, RELB, PML, NGFR, BHLHE41, CRY1, PPP1CC, AHR, HNRNPU	1642	57	16792	2.15296	1	0.804422	32.6028
GOTERM_BP_DIRECT	GO:0042752~regulation of circadian rhythm	9	0.471698	0.100935	MAGED1, NR1D1, ID2, UBE3A, NR1D2, SFPQ, PML, CRY1, PPP1CC	1642	49	16792	1.87835	1	0.963946	86.6703
Annotation Cluster 21	Enrichment Score: 1.586083390716423
Category	Term	Count	%	PValue	Genes	List Total	Pop Hits	Pop Total	Fold Enrichment	Bonferroni	Benjamini	FDR
UP_KEYWORDS	Glycogen metabolism	8	0.419287	0.00605886	PHKA2, PPP1R3B, PHKG1, PYGL, PHKB, GSK3B, PPP1CC, PYGB	1818	26	20581	3.48329	0.959101	0.0596227	8.43665
GOTERM_BP_DIRECT	GO:0005980~glycogen catabolic process	7	0.366876	0.0129211	PHKA2, PHKG1, PYGL, PHKB, CALM3, PYGB, CALM1	1642	21	16792	3.40885	1	0.711421	21.8324
GOTERM_CC_DIRECT	GO:0005964~phosphorylase kinase complex	3	0.157233	0.0736305	PHKA2, PHKG1, PHKB	1724	5	18224	6.34246	1	0.664511	68.5401
GOTERM_MF_DIRECT	GO:0004689~phosphorylase kinase activity	3	0.157233	0.0785088	PHKA2, PHKG1, PHKB	1655	5	16881	6.12	1	0.885206	74.4661
Annotation Cluster 22	Enrichment Score: 1.560352279388049
Category	Term	Count	%	PValue	Genes	List Total	Pop Hits	Pop Total	Fold Enrichment	Bonferroni	Benjamini	FDR
INTERPRO	IPR001751:S100/Calbindin-D9k, conserved site	8	0.419287	0.00641041	S100A6, HRNR, S100A16, S100A8, S100A9, S100A11, S100A10, S100A2	1729	25	18559	3.43486	1	0.649603	10.7
INTERPRO	IPR013787:S100/CaBP-9k-type, calcium binding, subdomain	8	0.419287	0.0149964	S100A6, HRNR, S100A16, S100A8, S100A9, S100A11, S100A10, S100A2	1729	29	18559	2.96109	1	0.758649	23.348
SMART	SM01394:SM01394	8	0.419287	0.0153956	S100A6, HRNR, S100A16, S100A8, S100A9, S100A11, S100A10, S100A2	979	28	10057	2.93506	0.999217	0.591012	19.8183
UP_SEQ_FEATURE	calcium-binding region:1; low affinity	5	0.262055	0.0834534	S100A16, S100A8, S100A9, S100A11, S100A2	1794	19	20063	2.943	1	0.991595	80.2945
UP_SEQ_FEATURE	calcium-binding region:2; high affinity	5	0.262055	0.127798	S100A16, S100A8, S100A9, S100A11, S100A2	1794	22	20063	2.54168	1	0.998198	92.1812
Annotation Cluster 23	Enrichment Score: 1.5425123319911205
Category	Term	Count	%	PValue	Genes	List Total	Pop Hits	Pop Total	Fold Enrichment	Bonferroni	Benjamini	FDR
UP_SEQ_FEATURE	domain:SH3	26	1.36268	0.0129082	SNX18, SNX9, FUT8, ASAP1, NEDD9, SRC, STAC, UBASH3B, PTK6, ARHGAP42, DLG3, SH3TC1, SASH1, DBNL, TP53BP2, BAIAP2L1, BAIAP2, ARHGEF9, SH3BP4, ARHGAP32, EPS8, PLCG1, SGSM3, ABL2, SRGAP1, MAP3K11	1794	175	20063	1.66153	1	0.737086	21.5074
UP_KEYWORDS	SH3 domain	29	1.51992	0.0242813	SNX9, SNX18, FUT8, ASAP1, NEDD9, SRC, STAC, UBASH3B, SORBS2, SH3D21, PTK6, ARHGAP42, DLG3, SH3TC1, SASH1, DBNL, NCF2, TP53BP2, BAIAP2L1, BAIAP2, ARHGEF9, SH3BP4, ARHGAP32, EPS8, PLCG1, SGSM3, ABL2, SRGAP1, MAP3K11	1818	215	20581	1.52698	0.999998	0.164377	29.9877
SMART	SM00326:SH3	29	1.51992	0.0427639	SNX9, SNX18, FUT8, ASAP1, NEDD9, SRC, STAC, UBASH3B, SORBS2, SH3D21, PTK6, ARHGAP42, DLG3, SH3TC1, SASH1, DBNL, NCF2, TP53BP2, BAIAP2L1, BAIAP2, ARHGEF9, SH3BP4, ARHGAP32, EPS8, PLCG1, SGSM3, ABL2, SRGAP1, MAP3K11	979	206	10057	1.44616	1	0.694309	46.3229
INTERPRO	IPR001452:Src homology-3 domain	29	1.51992	0.0504354	SNX9, SNX18, FUT8, ASAP1, NEDD9, SRC, STAC, UBASH3B, SORBS2, SH3D21, PTK6, ARHGAP42, DLG3, SH3TC1, SASH1, DBNL, NCF2, TP53BP2, BAIAP2L1, BAIAP2, ARHGEF9, SH3BP4, ARHGAP32, EPS8, PLCG1, SGSM3, ABL2, SRGAP1, MAP3K11	1729	218	18559	1.42791	1	0.928437	59.7752
Annotation Cluster 24	Enrichment Score: 1.5284686830966876
Category	Term	Count	%	PValue	Genes	List Total	Pop Hits	Pop Total	Fold Enrichment	Bonferroni	Benjamini	FDR
INTERPRO	IPR016039:Thiolase-like	6	0.314465	0.00198947	FASN, HMGCS1, ACAT2, SCP2, ACAA1, HADHB	1729	11	18559	5.85488	0.992335	0.456044	3.44371
UP_SEQ_FEATURE	active site:Acyl-thioester intermediate	5	0.262055	0.00331558	NAT1, LIPT2, ACAT2, ACAA1, HADHB	1794	8	20063	6.98962	0.999999	0.447829	6.00257
INTERPRO	IPR020613:Thiolase, conserved site	4	0.209644	0.0129909	ACAT2, SCP2, ACAA1, HADHB	1729	6	18559	7.15597	1	0.721784	20.5547
INTERPRO	IPR002155:Thiolase	4	0.209644	0.0129909	ACAT2, SCP2, ACAA1, HADHB	1729	6	18559	7.15597	1	0.721784	20.5547
INTERPRO	IPR020617:Thiolase, C-terminal	4	0.209644	0.0129909	ACAT2, SCP2, ACAA1, HADHB	1729	6	18559	7.15597	1	0.721784	20.5547
INTERPRO	IPR020616:Thiolase, N-terminal	4	0.209644	0.0129909	ACAT2, SCP2, ACAA1, HADHB	1729	6	18559	7.15597	1	0.721784	20.5547
GOTERM_BP_DIRECT	GO:0006635~fatty acid beta-oxidation	9	0.471698	0.060661	ECI2, ACOX1, HSD17B4, DECR1, SESN2, ACAT2, ACAA1, AUH, HADHB	1642	44	16792	2.09179	1	0.925728	69.4321
INTERPRO	IPR020610:Thiolase, active site	3	0.157233	0.0716242	ACAT2, ACAA1, HADHB	1729	5	18559	6.44037	1	0.961076	72.9586
INTERPRO	IPR020615:Thiolase, acyl-enzyme intermediate active site	3	0.157233	0.0716242	SCP2, ACAA1, HADHB	1729	5	18559	6.44037	1	0.961076	72.9586
PIR_SUPERFAMILY	PIRSF000429:acetyl-CoA acetyltransferase	3	0.157233	0.0989076	ACAT2, SCP2, ACAA1	190	5	1692	5.34316	1	0.999759	71.5656
GOTERM_MF_DIRECT	GO:0016747~transferase activity, transferring acyl groups other than amino-acyl groups	3	0.157233	0.218197	SCP2, ACAA1, HADHB	1655	9	16881	3.4	1	0.97062	98.3591
KEGG_PATHWAY	hsa00071:Fatty acid degradation	7	0.366876	0.360924	ECI2, ACOX1, ALDH7A1, ACAT2, ACAA1, ACOX3, HADHB	767	44	6910	1.43327	1	0.748956	99.735
Annotation Cluster 25	Enrichment Score: 1.5141501669295594
Category	Term	Count	%	PValue	Genes	List Total	Pop Hits	Pop Total	Fold Enrichment	Bonferroni	Benjamini	FDR
INTERPRO	IPR023393:START-like domain	7	0.366876	0.0163034	DLC1, STARD5, ACOT11, STARD10, COQ10A, PITPNC1, STARD13	1729	23	18559	3.26685	1	0.774434	25.1182
SMART	SM00234:START	5	0.262055	0.0310971	DLC1, STARD5, ACOT11, STARD10, STARD13	979	13	10057	3.95105	1	0.702879	36.2197
UP_SEQ_FEATURE	domain:START	5	0.262055	0.0389947	DLC1, STARD5, ACOT11, STARD10, STARD13	1794	15	20063	3.7278	1	0.94614	52.3546
INTERPRO	IPR002913:START domain	5	0.262055	0.0444011	DLC1, STARD5, ACOT11, STARD10, STARD13	1729	15	18559	3.57798	1	0.915302	55.0318
Annotation Cluster 26	Enrichment Score: 1.479577401066864
Category	Term	Count	%	PValue	Genes	List Total	Pop Hits	Pop Total	Fold Enrichment	Bonferroni	Benjamini	FDR
GOTERM_BP_DIRECT	GO:0010833~telomere maintenance via telomere lengthening	5	0.262055	0.00115948	STN1, TERF2IP, TINF2, CTC1, RAD51	1642	6	16792	8.52213	0.996086	0.253044	2.17332
GOTERM_BP_DIRECT	GO:0051974~negative regulation of telomerase activity	6	0.314465	0.0115298	PIF1, PML, STN1, TINF2, SRC, CTC1	1642	15	16792	4.09062	1	0.700175	19.7191
GOTERM_MF_DIRECT	GO:0010521~telomerase inhibitor activity	4	0.209644	0.0360796	PIF1, STN1, TINF2, CTC1	1655	8	16881	5.1	1	0.815145	45.8574
GOTERM_MF_DIRECT	GO:0042162~telomeric DNA binding	6	0.314465	0.0792437	SMG5, PIF1, STN1, TERF2IP, TINF2, CTC1	1655	24	16881	2.55	1	0.883435	74.8039
GOTERM_BP_DIRECT	GO:0000723~telomere maintenance	7	0.366876	0.134119	POLD4, NBN, PIF1, STN1, PARP3, TERF2IP, CTC1	1642	36	16792	1.9885	1	0.978129	93.4614
UP_KEYWORDS	Telomere	6	0.314465	0.258662	NBN, STN1, TERF2IP, TINF2, CTC1, TNKS2	1818	39	20581	1.74164	1	0.642622	98.6973
Annotation Cluster 27	Enrichment Score: 1.4298900583154672
Category	Term	Count	%	PValue	Genes	List Total	Pop Hits	Pop Total	Fold Enrichment	Bonferroni	Benjamini	FDR
GOTERM_CC_DIRECT	GO:0030057~desmosome	8	0.419287	0.00545431	JUP, PKP1, DSG3, PKP3, DSG1, DSC2, DSC1, PERP	1724	24	18224	3.52359	0.97986	0.156153	7.9371
INTERPRO	IPR009122:Desmosomal cadherin	4	0.209644	0.0211729	DSG3, DSG1, DSC2, DSC1	1729	7	18559	6.13369	1	0.815213	31.38
INTERPRO	IPR014868:Cadherin prodomain	4	0.209644	0.0315627	DSC2, DSC1, CDH2, CDH3	1729	8	18559	5.36698	1	0.866207	43.1282
SMART	SM01055:SM01055	4	0.209644	0.0353513	DSC2, DSC1, CDH2, CDH3	979	8	10057	5.13636	1	0.720934	40.0925
INTERPRO	IPR027397:Catenin binding domain	6	0.314465	0.127204	DSG3, DSG1, DSC2, DSC1, CDH2, CDH3	1729	29	18559	2.22082	1	0.986726	90.8752
INTERPRO	IPR000233:Cadherin, cytoplasmic domain	5	0.262055	0.160715	DSG1, DSC2, DSC1, CDH2, CDH3	1729	23	18559	2.33347	1	0.992744	95.4184
Annotation Cluster 28	Enrichment Score: 1.421103797501841
Category	Term	Count	%	PValue	Genes	List Total	Pop Hits	Pop Total	Fold Enrichment	Bonferroni	Benjamini	FDR
GOTERM_BP_DIRECT	GO:0006457~protein folding	29	1.51992	0.00907437	GNAI2, FKBP5, FKBP4, PPIL2, PDIA4, FKBP1B, P3H1, NUDCD3, DNAJB11, ERO1B, BAG3, DNAJA1, PDRG1, DNAJA4, DNAJC1, HSPA8, HSP90AA1, CRYAB, SPHK1, PPIF, TXNDC11, HSP90B1, GNB2, MLEC, PPIC, FKBP15, DNAJB1, DNAJB4, DNAJB6	1642	180	16792	1.64761	1	0.654348	15.8567
UP_KEYWORDS	Chaperone	26	1.36268	0.0508855	FKBP5, FKBP4, CLU, BAG1, DNAJB11, HJURP, BAG3, TOR1B, DNAJA1, DNAJC6, PDRG1, DNAJC3, DNAJA4, DNAJC1, HSPA8, HSP90AA1, CRYAB, COTL1, HSP90B1, DNAJB9, TBCB, HSPB8, DNAJB1, CHORDC1, DNAJB4, DNAJB6	1818	201	20581	1.46437	1	0.270763	53.1131
GOTERM_MF_DIRECT	GO:0051082~unfolded protein binding	16	0.838574	0.118108	HSP90AA1, CRYAB, AFG3L2, NUDCD3, HSP90B1, DNAJB11, ERO1B, DNAJA1, PDRG1, HSPA5, DNAJB1, DNAJB4, DNAJA4, CHAF1B, HSPA8, DNAJB6	1655	110	16881	1.48364	1	0.919293	87.7364
Annotation Cluster 29	Enrichment Score: 1.385114224973243
Category	Term	Count	%	PValue	Genes	List Total	Pop Hits	Pop Total	Fold Enrichment	Bonferroni	Benjamini	FDR
GOTERM_BP_DIRECT	GO:0043647~inositol phosphate metabolic process	13	0.681342	0.00148273	INPP1, ISYNA1, IMPA2, PLCB4, NUDT4, PLCG1, PPIP5K2, CALM3, PLCD1, NUDT11, IP6K1, IPMK, CALM1	1642	47	16792	2.82862	0.999166	0.286524	2.77119
KEGG_PATHWAY	hsa04070:Phosphatidylinositol signaling system	16	0.838574	0.121565	INPP1, IMPA2, PPIP5K2, PIP5K1A, PLCB4, PLCG1, CALML3, DGKD, PI4K2A, PIK3C3, CALM3, PLCD1, CALML5, IP6K1, IPMK, CALM1	767	98	6910	1.47088	1	0.566818	82.0494
KEGG_PATHWAY	hsa00562:Inositol phosphate metabolism	10	0.524109	0.38796	INPP1, ISYNA1, IMPA2, PLCB4, PLCG1, PIK3C3, PI4K2A, PLCD1, PIP5K1A, IPMK	767	71	6910	1.26889	1	0.758956	99.8505
Annotation Cluster 30	Enrichment Score: 1.352562420619958
Category	Term	Count	%	PValue	Genes	List Total	Pop Hits	Pop Total	Fold Enrichment	Bonferroni	Benjamini	FDR
UP_KEYWORDS	Basement membrane	12	0.628931	0.000512621	LAMA2, COL4A2, COL17A1, LAMA3, COL4A1, LAD1, SMOC1, NTN4, LAMC2, NID1, NID2, COL4A5	1818	40	20581	3.3962	0.236397	0.00689173	0.740888
KEGG_PATHWAY	hsa05222:Small cell lung cancer	12	0.628931	0.340131	LAMA2, COL4A2, LAMA3, COL4A1, PTGS2, NFKBIA, PIAS2, LAMC2, BIRC3, ITGB1, TRAF4, COL4A5	767	85	6910	1.27188	1	0.738578	99.5949
KEGG_PATHWAY	hsa04512:ECM-receptor interaction	11	0.57652	0.502193	LAMA2, COL4A2, LAMA3, COL4A1, ITGB6, ITGB4, ITGA10, LAMC2, THBS2, ITGB1, COL4A5	767	87	6910	1.13908	1	0.818732	99.9903
Annotation Cluster 31	Enrichment Score: 1.3011222640470412
Category	Term	Count	%	PValue	Genes	List Total	Pop Hits	Pop Total	Fold Enrichment	Bonferroni	Benjamini	FDR
UP_SEQ_FEATURE	domain:WSC	3	0.157233	0.0225227	KREMEN2, KREMEN1, PKD1	1794	3	20063	11.1834	1	0.86956	34.5973
INTERPRO	IPR002889:Carbohydrate-binding WSC	3	0.157233	0.0716242	KREMEN2, KREMEN1, PKD1	1729	5	18559	6.44037	1	0.961076	72.9586
SMART	SM00321:WSC	3	0.157233	0.0774379	KREMEN2, KREMEN1, PKD1	979	5	10057	6.16364	1	0.801212	68.2546
Annotation Cluster 32	Enrichment Score: 1.2981794806597022
Category	Term	Count	%	PValue	Genes	List Total	Pop Hits	Pop Total	Fold Enrichment	Bonferroni	Benjamini	FDR
UP_SEQ_FEATURE	domain:C2	15	0.786164	0.0134082	UVRAG, WWC1, PRKCH, WWC2, RASAL2, JMJD7-PLA2G4B, PLCB4, PLCG1, JMJD7, PLA2G4F, PLCD1, SMURF2, NEDD4L, PLA2G4E, PLA2G4D	1794	82	20063	2.04574	1	0.741839	22.2452
INTERPRO	IPR000008:C2 calcium-dependent membrane targeting	22	1.15304	0.0875288	UVRAG, RPGRIP1L, WWC1, PRKCH, WWC2, RASAL2, JMJD7-PLA2G4B, RASA4B, DYSF, PLCB4, PLCG1, NEDD4, PIK3C3, PLA2G4F, DNAJC6, SYTL2, SMURF2, PLCD1, NEDD4L, RASA4, PLA2G4E, PLA2G4D	1729	165	18559	1.43119	1	0.973049	80.0489
SMART	SM00239:C2	18	0.943396	0.108627	UVRAG, RPGRIP1L, PRKCH, RASAL2, JMJD7-PLA2G4B, DYSF, PLCB4, RASA4B, PLCG1, NEDD4, PLA2G4F, SYTL2, PLCD1, SMURF2, NEDD4L, RASA4, PLA2G4E, PLA2G4D	979	127	10057	1.45598	1	0.869829	80.5442
Annotation Cluster 33	Enrichment Score: 1.2437099689131081
Category	Term	Count	%	PValue	Genes	List Total	Pop Hits	Pop Total	Fold Enrichment	Bonferroni	Benjamini	FDR
INTERPRO	IPR011042:Six-bladed beta-propeller, TolB-like	11	0.57652	0.00437883	IKBKAP, APEH, AAAS, NHLRC3, LDLR, TENM3, SORL1, NID1, NID2, LRP4, LRP5	1729	42	18559	2.81127	0.999978	0.591193	7.4318
UP_SEQ_FEATURE	repeat:LDL-receptor class B 1	6	0.314465	0.00570699	LDLR, SORL1, NID1, NID2, LRP4, LRP5	1794	14	20063	4.79288	1	0.568599	10.1186
UP_SEQ_FEATURE	repeat:LDL-receptor class B 2	6	0.314465	0.00570699	LDLR, SORL1, NID1, NID2, LRP4, LRP5	1794	14	20063	4.79288	1	0.568599	10.1186
UP_SEQ_FEATURE	repeat:LDL-receptor class B 3	6	0.314465	0.00570699	LDLR, SORL1, NID1, NID2, LRP4, LRP5	1794	14	20063	4.79288	1	0.568599	10.1186
UP_SEQ_FEATURE	repeat:LDL-receptor class B 4	6	0.314465	0.00570699	LDLR, SORL1, NID1, NID2, LRP4, LRP5	1794	14	20063	4.79288	1	0.568599	10.1186
INTERPRO	IPR000033:LDLR class B repeat	6	0.314465	0.00942858	LDLR, SORL1, NID1, NID2, LRP4, LRP5	1729	15	18559	4.29358	1	0.68607	15.355
SMART	SM00135:LY	6	0.314465	0.0112718	LDLR, SORL1, NID1, NID2, LRP4, LRP5	979	15	10057	4.10909	0.994624	0.581454	14.9028
UP_SEQ_FEATURE	repeat:LDL-receptor class B 5	5	0.262055	0.0235684	LDLR, SORL1, NID2, LRP4, LRP5	1794	13	20063	4.3013	1	0.875964	35.8893
UP_SEQ_FEATURE	domain:LDL-receptor class A 3	6	0.314465	0.0343589	LDLR, LRP10, SORL1, LDLRAD3, LRP4, LRP5	1794	21	20063	3.19525	1	0.937052	47.8834
UP_SEQ_FEATURE	domain:LDL-receptor class A 2	6	0.314465	0.0877831	LDLR, LRP10, SORL1, LDLRAD3, LRP4, LRP5	1794	27	20063	2.4852	1	0.992131	81.9591
UP_SEQ_FEATURE	domain:LDL-receptor class A 1	6	0.314465	0.0877831	LDLR, LRP10, SORL1, LDLRAD3, LRP4, LRP5	1794	27	20063	2.4852	1	0.992131	81.9591
INTERPRO	IPR023415:Low-density lipoprotein (LDL) receptor class A, conserved site	7	0.366876	0.163906	NETO2, LDLR, LRP10, SORL1, LDLRAD3, LRP4, LRP5	1729	40	18559	1.87844	1	0.993097	95.7155
UP_SEQ_FEATURE	domain:LDL-receptor class A 4	4	0.209644	0.166785	LDLR, LRP10, SORL1, LRP4	1794	16	20063	2.79585	1	0.999362	96.666
UP_SEQ_FEATURE	repeat:LDL-receptor class B 6	3	0.157233	0.18903	LDLR, LRP4, LRP5	1794	9	20063	3.7278	1	0.999545	97.9867
UP_SEQ_FEATURE	domain:LDL-receptor class A 6	3	0.157233	0.257424	LDLR, SORL1, LRP4	1794	11	20063	3.05002	1	0.999899	99.6103
UP_SEQ_FEATURE	domain:LDL-receptor class A 7	3	0.157233	0.257424	LDLR, SORL1, LRP4	1794	11	20063	3.05002	1	0.999899	99.6103
INTERPRO	IPR002172:Low-density lipoprotein (LDL) receptor class A repeat	7	0.366876	0.287001	NETO2, LDLR, LRP10, SORL1, LDLRAD3, LRP4, LRP5	1729	48	18559	1.56537	1	0.999151	99.7401
SMART	SM00192:LDLa	7	0.366876	0.28739	NETO2, LDLR, LRP10, SORL1, LDLRAD3, LRP4, LRP5	979	46	10057	1.56324	1	0.953237	99.1961
UP_SEQ_FEATURE	domain:LDL-receptor class A 5	3	0.157233	0.291883	LDLR, SORL1, LRP4	1794	12	20063	2.79585	1	0.999948	99.8393
UP_SEQ_FEATURE	short sequence motif:Endocytosis signal	3	0.157233	0.487101	LDLR, SORL1, LRP4	1794	18	20063	1.8639	1	1	99.9996
UP_SEQ_FEATURE	domain:EGF-like 4	6	0.314465	0.616186	VWDE, TENM3, NID1, NID2, SLIT2, LRP5	1794	59	20063	1.13729	1	1	100
Annotation Cluster 34	Enrichment Score: 1.235885593612517
Category	Term	Count	%	PValue	Genes	List Total	Pop Hits	Pop Total	Fold Enrichment	Bonferroni	Benjamini	FDR
INTERPRO	IPR018253:DnaJ domain, conserved site	8	0.419287	0.0100489	DNAJB9, DNAJB11, DNAJA1, DNAJB1, DNAJB4, DNAJA4, DNAJB6, DNAJC1	1729	27	18559	3.18043	1	0.691605	16.2829
GOTERM_BP_DIRECT	GO:0032781~positive regulation of ATPase activity	7	0.366876	0.0762028	PFN1, PFN2, ATP1B3, DNAJB11, DNAJB1, DNAJB6, DNAJC1	1642	31	16792	2.30922	1	0.950496	77.7138
GOTERM_MF_DIRECT	GO:0001671~ATPase activator activity	4	0.209644	0.256009	ATP1B3, DNAJB1, DNAJB6, DNAJC1	1655	18	16881	2.26667	1	0.980052	99.2829
Annotation Cluster 35	Enrichment Score: 1.2114180638935315
Category	Term	Count	%	PValue	Genes	List Total	Pop Hits	Pop Total	Fold Enrichment	Bonferroni	Benjamini	FDR
GOTERM_CC_DIRECT	GO:0005753~mitochondrial proton-transporting ATP synthase complex	7	0.366876	0.0110632	ATP5D, PPIF, ATP5O, ATP5G2, ATP5G1, ATP5G3, ATP5H	1724	21	18224	3.52359	0.999645	0.232619	15.4827
GOTERM_BP_DIRECT	GO:0042776~mitochondrial ATP synthesis coupled proton transport	7	0.366876	0.0129211	ATP5D, ATP5O, ATP5G2, ATP5G1, COX5B, ATP5G3, ATP5H	1642	21	16792	3.40885	1	0.711421	21.8324
GOTERM_BP_DIRECT	GO:0015986~ATP synthesis coupled proton transport	7	0.366876	0.0163296	ATP5D, ATP5O, ATP5G2, ATP5G1, ATP5G3, ATP5H, ATP6V0A2	1642	22	16792	3.2539	1	0.760764	26.7893
GOTERM_MF_DIRECT	GO:0046933~proton-transporting ATP synthase activity, rotational mechanism	6	0.314465	0.0203666	ATP5D, ATP5O, ATP5G2, ATP5G1, ATP5G3, ATP5H	1655	17	16881	3.6	1	0.709513	29.0764
UP_SEQ_FEATURE	chain:ATP synthase lipid-binding protein, mitochondrial	3	0.157233	0.0225227	ATP5G2, ATP5G1, ATP5G3	1794	3	20063	11.1834	1	0.86956	34.5973
UP_SEQ_FEATURE	site:Reversibly protonated during proton transport	3	0.157233	0.0225227	ATP5G2, ATP5G1, ATP5G3	1794	3	20063	11.1834	1	0.86956	34.5973
INTERPRO	IPR020537:ATPase, F0 complex, subunit C, DCCD-binding site	3	0.157233	0.0243821	ATP5G2, ATP5G1, ATP5G3	1729	3	18559	10.734	1	0.821841	35.233
INTERPRO	IPR000454:ATPase, F0 complex, subunit C	3	0.157233	0.0243821	ATP5G2, ATP5G1, ATP5G3	1729	3	18559	10.734	1	0.821841	35.233
GOTERM_BP_DIRECT	GO:0006754~ATP biosynthetic process	7	0.366876	0.0579694	ATP5D, GBAS, ATP5O, ATP5G2, ATP5G1, ATP5G3, ATP5H	1642	29	16792	2.46848	1	0.919946	67.7298
INTERPRO	IPR002379:V-ATPase proteolipid subunit C-like domain	3	0.157233	0.0716242	ATP5G2, ATP5G1, ATP5G3	1729	5	18559	6.44037	1	0.961076	72.9586
GOTERM_CC_DIRECT	GO:0000276~mitochondrial proton-transporting ATP synthase complex, coupling factor F(o)	4	0.209644	0.0972476	ATP5G2, ATP5G1, ATP5G3, ATP5H	1724	12	18224	3.52359	1	0.716186	78.7102
UP_KEYWORDS	CF(0)	4	0.209644	0.12012	ATP5G2, ATP5G1, ATP5G3, ATP5H	1818	14	20581	3.23448	1	0.437472	84.3695
UP_KEYWORDS	Hydrogen ion transport	7	0.366876	0.262056	ATP5D, ATP5O, ATP5G2, ATP5G1, ATP5G3, ATP5H, ATP6V0A2	1818	49	20581	1.61724	1	0.643441	98.7812
GOTERM_BP_DIRECT	GO:0015991~ATP hydrolysis coupled proton transport	5	0.262055	0.382559	ATP1A1, ATP5G2, ATP5G1, ATP5G3, ATP6V0A2	1642	32	16792	1.5979	1	0.999572	99.9892
GOTERM_MF_DIRECT	GO:0015078~hydrogen ion transmembrane transporter activity	4	0.209644	0.619206	ATP5G1, ATP5G3, ATP5H, ATP6V0A2	1655	32	16881	1.275	1	0.999508	100
GOTERM_MF_DIRECT	GO:0022857~transmembrane transporter activity	3	0.157233	0.959789	ATP5D, ATP5O, ATP5H	1655	49	16881	0.62449	1	1	100
Annotation Cluster 36	Enrichment Score: 1.1973151083325482
Category	Term	Count	%	PValue	Genes	List Total	Pop Hits	Pop Total	Fold Enrichment	Bonferroni	Benjamini	FDR
UP_KEYWORDS	Lipid transport	17	0.890985	0.00965416	OSBPL5, OSBP2, LDLR, GULP1, SORL1, OSBPL7, STARD10, ABCG1, APOL2, STARD5, APOE, ATP8B1, OSBPL10, TMEM30B, PITPNC1, SPNS1, SCP2	1818	96	20581	2.0047	0.99392	0.082853	13.1246
INTERPRO	IPR000648:Oxysterol-binding protein	4	0.209644	0.0938084	OSBPL5, OSBP2, OSBPL7, OSBPL10	1729	12	18559	3.57798	1	0.975444	82.3318
INTERPRO	IPR018494:Oxysterol-binding protein, conserved site	4	0.209644	0.0938084	OSBPL5, OSBP2, OSBPL7, OSBPL10	1729	12	18559	3.57798	1	0.975444	82.3318
GOTERM_MF_DIRECT	GO:0015485~cholesterol binding	8	0.419287	0.101292	OSBPL5, STARD5, OSBP2, APOE, OSBPL7, OSBPL10, SCP2, ABCG1	1655	41	16881	1.99024	1	0.910868	83.1894
GOTERM_BP_DIRECT	GO:0006869~lipid transport	12	0.628931	0.119854	APOL2, OSBPL5, OSBP2, LRP10, GM2A, GULP1, APOE, OSBPL7, SORL1, OSBPL10, TMEM30B, SPNS1	1642	76	16792	1.61472	1	0.975201	91.0898
Annotation Cluster 37	Enrichment Score: 1.1763525591735318
Category	Term	Count	%	PValue	Genes	List Total	Pop Hits	Pop Total	Fold Enrichment	Bonferroni	Benjamini	FDR
INTERPRO	IPR001849:Pleckstrin homology domain	35	1.83438	0.045203	FERMT1, ASAP1, RTKN, CYTH3, CDH2, RASAL2, RASA4B, DGKD, TIAM1, PLEKHG5, ARHGAP42, ARHGEF40, PLCD1, RASA4, NET1, PHLDA1, CNKSR2, ARHGEF3, OSBPL5, PLD1, IRS2, OSBP2, ARHGEF2, SWAP70, ARHGEF18, OSBPL7, DOCK9, PSD3, ARHGEF9, ELMO3, DOK1, PLCG1, OSBPL10, PLEKHN1, GRK3	1729	271	18559	1.3863	1	0.914534	55.6912
INTERPRO	IPR011993:Pleckstrin homology-like domain	51	2.67296	0.0536641	FERMT1, RASA4B, PLCB4, SH2D5, TIAM1, ARHGEF40, SHC1, MSN, NSMAF, NET1, ARHGEF3, ARHGEF2, OSBP2, IRS2, PLD1, ARHGEF18, PSD3, ARHGEF9, ELMO3, TNS4, DOK1, MTMR11, FKBP15, OSBPL10, GULP1, ASAP1, RTKN, CYTH3, RASAL2, DGKD, PLEKHG5, ARHGAP42, TBC1D4, PLCD1, NBEAL2, VPS36, RASA4, PHLDA1, CNKSR2, OSBPL5, SWAP70, PTPN4, OSBPL7, DOCK9, PLCG1, EPS8, DCP1A, PLEKHN1, JAK3, APBB2, GRK3	1729	427	18559	1.28204	1	0.929024	62.1153
UP_SEQ_FEATURE	domain:PH	30	1.57233	0.0724781	FERMT1, ASAP1, RTKN, CYTH3, RASAL2, DGKD, PLEKHG5, ARHGEF40, PLCD1, RASA4, NET1, PHLDA1, CNKSR2, ARHGEF3, OSBPL5, PLD1, IRS2, OSBP2, ARHGEF2, SWAP70, ARHGEF18, OSBPL7, DOCK9, PSD3, ARHGEF9, ELMO3, DOK1, OSBPL10, GRK3, PLCXD2	1794	245	20063	1.36939	1	0.987203	75.3994
SMART	SM00233:PH	33	1.72956	0.112081	FERMT1, RTKN, ASAP1, CYTH3, RASAL2, RASA4B, DGKD, TIAM1, PLEKHG5, ARHGAP42, ARHGEF40, PLCD1, RASA4, NET1, PHLDA1, CNKSR2, ARHGEF3, OSBPL5, PLD1, IRS2, OSBP2, ARHGEF2, SWAP70, ARHGEF18, OSBPL7, DOCK9, PSD3, ARHGEF9, DOK1, PLCG1, OSBPL10, PLEKHN1, GRK3	979	264	10057	1.28409	1	0.858745	81.5903
Annotation Cluster 38	Enrichment Score: 1.1465269026697698
Category	Term	Count	%	PValue	Genes	List Total	Pop Hits	Pop Total	Fold Enrichment	Bonferroni	Benjamini	FDR
GOTERM_MF_DIRECT	GO:0030151~molybdenum ion binding	3	0.157233	0.050332	SUOX, MARC1, MARC2	1655	4	16881	7.65	1	0.846792	57.7796
GOTERM_MF_DIRECT	GO:0043546~molybdopterin cofactor binding	3	0.157233	0.0785088	SUOX, MARC1, MARC2	1655	5	16881	6.12	1	0.885206	74.4661
UP_KEYWORDS	Molybdenum	3	0.157233	0.0919722	SUOX, MARC1, MARC2	1818	6	20581	5.66034	1	0.377671	75.322
Annotation Cluster 39	Enrichment Score: 1.1328169911598858
Category	Term	Count	%	PValue	Genes	List Total	Pop Hits	Pop Total	Fold Enrichment	Bonferroni	Benjamini	FDR
GOTERM_BP_DIRECT	GO:0031424~keratinization	12	0.628931	0.00566883	HRNR, KRT17, SPRR1A, SPRR2D, KRT16, CASP14, SPRR1B, SPRR2A, TGM1, KRT2, CDH3, IVL	1642	48	16792	2.55664	1	0.583645	10.2077
GOTERM_BP_DIRECT	GO:0030216~keratinocyte differentiation	14	0.733753	0.0318202	MAP2K1, PIP5K1A, SCEL, EPHA2, LATS2, AKR1C3, SPRR1A, KRT16, SPRR2D, SPRR2A, SPRR1B, TGM1, CSTA, IVL	1642	76	16792	1.88384	1	0.862052	45.7983
GOTERM_CC_DIRECT	GO:0001533~cornified envelope	9	0.471698	0.0645264	HRNR, SPRR1A, SPRR2D, SPRR1B, SPRR2A, TGM1, CSTA, IVL, SCEL	1724	46	18224	2.06819	1	0.621655	63.5263
UP_KEYWORDS	Keratinization	7	0.366876	0.125264	HRNR, SPRR1A, SPRR2D, SPRR1B, SPRR2A, TGM1, IVL	1818	39	20581	2.03192	1	0.446541	85.6439
GOTERM_BP_DIRECT	GO:0018149~peptide cross-linking	8	0.419287	0.212615	SPRR1A, SPRR2D, SPRR1B, SPRR2A, TGM1, TGM2, CSTA, IVL	1642	50	16792	1.63625	1	0.994304	98.919
INTERPRO	IPR026075:Small proline-rich protein/late cornified envelope protein	4	0.209644	0.514923	SPRR1A, SPRR2D, SPRR1B, SPRR2A	1729	29	18559	1.48054	1	0.999987	99.9997
Annotation Cluster 40	Enrichment Score: 1.0972659253590382
Category	Term	Count	%	PValue	Genes	List Total	Pop Hits	Pop Total	Fold Enrichment	Bonferroni	Benjamini	FDR
GOTERM_CC_DIRECT	GO:0005753~mitochondrial proton-transporting ATP synthase complex	7	0.366876	0.0110632	ATP5D, PPIF, ATP5O, ATP5G2, ATP5G1, ATP5G3, ATP5H	1724	21	18224	3.52359	0.999645	0.232619	15.4827
GOTERM_BP_DIRECT	GO:0042776~mitochondrial ATP synthesis coupled proton transport	7	0.366876	0.0129211	ATP5D, ATP5O, ATP5G2, ATP5G1, COX5B, ATP5G3, ATP5H	1642	21	16792	3.40885	1	0.711421	21.8324
KEGG_PATHWAY	hsa05016:Huntington's disease	28	1.46751	0.114089	ATP5D, NDUFB5, CLTB, NDUFB9, POLR2I, ATP5G2, ATP5G1, POLR2D, ATP5G3, COX5B, POLR2A, PLCB4, TGM2, COX6B1, ATP5O, NDUFS2, ATP5H, AP2M1, NDUFA4, NDUFA8, TAF4B, CREBBP, CREB5, POLR2J3, PPIF, BBC3, NDUFV1, CLTCL1	767	192	6910	1.31383	1	0.567904	79.916
KEGG_PATHWAY	hsa05010:Alzheimer's disease	25	1.31027	0.114721	ATP5D, NDUFA4, NDUFB5, NDUFA8, NDUFB9, ATP5G2, ATP5G1, COX5B, ATP5G3, CDK5, CAPN1, APP, PLCB4, APOE, CALML3, NDUFV1, GSK3B, COX6B1, PPP3CC, CALM3, ATP5O, CALML5, NDUFS2, ATP5H, CALM1	767	168	6910	1.34064	1	0.561308	80.1051
KEGG_PATHWAY	hsa05012:Parkinson's disease	20	1.04822	0.223524	NDUFA4, ATP5D, NDUFB5, NDUFA8, GNAI2, NDUFB9, UCHL1, UBA7, UBE2J1, ATP5G2, ATP5G1, ATP5G3, COX5B, PPIF, GPR37, NDUFV1, COX6B1, ATP5O, NDUFS2, ATP5H	767	142	6910	1.26889	1	0.652365	96.5001
KEGG_PATHWAY	hsa00190:Oxidative phosphorylation	15	0.786164	0.623753	NDUFA4, ATP5D, NDUFB5, NDUFA8, NDUFB9, ATP5G2, ATP5G1, ATP5G3, COX5B, NDUFV1, COX6B1, ATP5O, ATP5H, NDUFS2, ATP6V0A2	767	133	6910	1.01607	1	0.85649	99.9998
Annotation Cluster 41	Enrichment Score: 1.071160427788187
Category	Term	Count	%	PValue	Genes	List Total	Pop Hits	Pop Total	Fold Enrichment	Bonferroni	Benjamini	FDR
UP_SEQ_FEATURE	domain:Death	9	0.471698	0.0105629	TNFRSF10A, TNFRSF21, ANK1, MYD88, TNFRSF25, LRRD1, MALT1, NGFR, DAPK1	1794	35	20063	2.87573	1	0.702766	17.9575
INTERPRO	IPR000488:Death domain	8	0.419287	0.0397127	TNFRSF10A, TNFRSF21, ANK1, MYD88, TNFRSF25, LRRD1, NGFR, DAPK1	1729	35	18559	2.45347	1	0.910858	50.9872
SMART	SM00005:DEATH	7	0.366876	0.041678	TNFRSF10A, TNFRSF21, ANK1, MYD88, TNFRSF25, NGFR, DAPK1	979	27	10057	2.6633	1	0.706709	45.4495
UP_SEQ_FEATURE	repeat:TNFR-Cys 3	6	0.314465	0.057531	TNFRSF10A, TNFRSF21, TNFRSF10D, TNFRSF25, EDA2R, NGFR	1794	24	20063	2.79585	1	0.979107	66.8597
SMART	SM00208:TNFR	6	0.314465	0.0661285	TNFRSF10A, TNFRSF21, TNFRSF10D, TNFRSF25, EDA2R, NGFR	979	23	10057	2.67984	1	0.777294	62.2419
UP_SEQ_FEATURE	repeat:TNFR-Cys 2	6	0.314465	0.0769242	TNFRSF10A, TNFRSF21, TNFRSF10D, TNFRSF25, EDA2R, NGFR	1794	26	20063	2.58078	1	0.989668	77.5069
UP_SEQ_FEATURE	repeat:TNFR-Cys 1	6	0.314465	0.0769242	TNFRSF10A, TNFRSF21, TNFRSF10D, TNFRSF25, EDA2R, NGFR	1794	26	20063	2.58078	1	0.989668	77.5069
INTERPRO	IPR001368:TNFR/NGFR cysteine-rich region	6	0.314465	0.0769813	TNFRSF10A, TNFRSF21, TNFRSF10D, TNFRSF25, EDA2R, NGFR	1729	25	18559	2.57615	1	0.965893	75.5769
GOTERM_MF_DIRECT	GO:0005031~tumor necrosis factor-activated receptor activity	6	0.314465	0.0792437	TNFRSF10A, TNFRSF21, TNFRSF10D, TNFRSF25, EDA2R, NGFR	1655	24	16881	2.55	1	0.883435	74.8039
INTERPRO	IPR011029:Death-like domain	14	0.733753	0.0957768	TNFRSF21, IFIH1, TNFRSF25, LRRD1, MALT1, BIRC3, DAPK1, QRICH1, TNFRSF10A, DDX58, PEA15, MYD88, ANK1, NGFR	1729	94	18559	1.59867	1	0.976037	82.9951
GOTERM_BP_DIRECT	GO:0033209~tumor necrosis factor-mediated signaling pathway	15	0.786164	0.261693	TNFRSF21, TNFRSF25, TNFSF15, EDA2R, CD70, BIRC3, STAT1, TNFSF18, TNFRSF10A, TXNDC17, TNFRSF10D, PSMD2, PSMD3, NGFR, EDA	1642	118	16792	1.29999	1	0.997106	99.6805
UP_SEQ_FEATURE	repeat:TNFR-Cys 4	3	0.157233	0.359891	TNFRSF21, TNFRSF25, NGFR	1794	14	20063	2.39644	1	0.999992	99.9755
GOTERM_BP_DIRECT	GO:0097190~apoptotic signaling pathway	8	0.419287	0.548659	TNFRSF21, TNFRSF25, BBC3, MLLT11, TICAM2, NGFR, DAP, DAPK1	1642	71	16792	1.15229	1	0.999969	100
Annotation Cluster 42	Enrichment Score: 1.0653967212918933
Category	Term	Count	%	PValue	Genes	List Total	Pop Hits	Pop Total	Fold Enrichment	Bonferroni	Benjamini	FDR
GOTERM_MF_DIRECT	GO:0004842~ubiquitin-protein transferase activity	42	2.20126	0.0646617	MAEA, UBE3A, PPIL2, UBA7, LMO7, CDC34, KLHL2, ARIH1, KLHL5, FBXW7, RNF141, RMND5A, KBTBD6, FBXO6, RBCK1, RNF11, KLHL21, KLHL24, RNF10, KLHL23, NEDD4L, TRAF4, RNF14, IPP, SPSB1, DTX3L, CBL, FBXO2, MALT1, TRIM24, BIRC3, TRIM21, RFWD2, UBE2O, RNF43, NEDD4, FBXO31, FBXO32, SMURF2, TNFAIP3, UBE2S, FBXO10	1655	329	16881	1.30213	1	0.876103	67.2455
GOTERM_BP_DIRECT	GO:0016567~protein ubiquitination	44	2.30608	0.0941281	TRIML2, UBA7, LMO7, ZBTB16, CDC34, UBAC1, KLHL2, TRIM11, ARIH1, KLHL5, FBXW7, CUL7, KBTBD6, KLHL21, KLHL24, KLHL23, NEDD4L, RC3H1, TRAF4, RNF14, VCPIP1, IPP, SOCS3, CBL, FBXO2, SPSB2, UBE2J1, MALT1, TRIM24, BIRC3, TRIM22, TRIM21, DCAF4, FEM1C, RFWD2, CBLC, RNF43, DCAF6, NEDD4, FBXO30, FBXO32, NFE2L2, TNFAIP3, FBXO10	1642	359	16792	1.25339	1	0.957102	84.6233
UP_KEYWORDS	Ubl conjugation pathway	71	3.72117	0.104579	UCHL1, CBX4, SENP8, KLHL2, MAGED1, USP19, USP18, CUL7, MAP1LC3B, KLHL21, RBCK1, YOD1, VCPIP1, ANAPC5, SOCS3, DTX3L, UBE2J1, DCAF4, RFWD2, UBE2O, DCAF6, ATG4C, PIAS3, JOSD2, PIAS2, TNFAIP3, UBE2S, FBXO10, TRIML2, ZFAND5, RAD23B, USP30, UBE3A, USP4, PPIL2, UBA7, CDC34, ZBTB16, UBAC1, TRIM11, ARIH1, TMEM129, FBXW7, RNF128, FBXO6, RNF11, USP36, NEDD4L, RNF14, MAGEF1, SPSB1, SPSB2, CBL, FBXO2, MALT1, …	1818	680	20581	1.18201	1	0.410337	79.851
Annotation Cluster 43	Enrichment Score: 1.061000883499175
Category	Term	Count	%	PValue	Genes	List Total	Pop Hits	Pop Total	Fold Enrichment	Bonferroni	Benjamini	FDR
GOTERM_MF_DIRECT	GO:0015171~amino acid transmembrane transporter activity	11	0.57652	0.014116	SLC1A4, SLC1A3, SLC38A2, PDPN, SLC7A2, SLC6A6, SLC7A8, SLC7A5, SLC43A1, SLC7A5P1, SLC7A11	1655	47	16881	2.38723	1	0.670545	21.1301
GOTERM_BP_DIRECT	GO:0006865~amino acid transport	9	0.471698	0.0175017	SLC1A4, SLC38A2, PDPN, SLC7A2, SLC6A6, SLC7A8, SLC7A5, SLC43A1, SLC7A11	1642	35	16792	2.62969	1	0.778315	28.424
INTERPRO	IPR004760:L-type amino acid transporter	3	0.157233	0.0243821	SLC7A8, SLC7A5, SLC7A11	1729	3	18559	10.734	1	0.821841	35.233
INTERPRO	IPR002293:Amino acid/polyamine transporter I	5	0.262055	0.0444011	SLC7A2, SLC7A8, SLC7A5, SLC7A5P1, SLC7A11	1729	15	18559	3.57798	1	0.915302	55.0318
UP_KEYWORDS	Amino-acid transport	8	0.419287	0.0585852	SLC6A9, SLC38A2, SLC7A2, SLC7A8, SLC36A4, SLC7A5, SLC43A1, SLC7A11	1818	40	20581	2.26414	1	0.291898	58.3375
GOTERM_BP_DIRECT	GO:0015807~L-amino acid transport	4	0.209644	0.105051	SLC7A2, SLC7A8, SLC7A5, SLC43A1	1642	12	16792	3.40885	1	0.966606	87.7798
GOTERM_MF_DIRECT	GO:0015179~L-amino acid transmembrane transporter activity	4	0.209644	0.127823	SLC7A2, SLC7A8, SLC7A5, SLC43A1	1655	13	16881	3.13846	1	0.923752	89.8072
GOTERM_MF_DIRECT	GO:0015297~antiporter activity	5	0.262055	0.143872	SLC7A2, SLC7A8, SLC7A5, CLCN7, CLCN5	1655	21	16881	2.42857	1	0.93851	92.5249
PIR_SUPERFAMILY	PIRSF006060:amino acid transporter	3	0.157233	0.222127	SLC7A8, SLC7A5, SLC7A11	190	8	1692	3.33947	1	0.999998	95.1835
GOTERM_BP_DIRECT	GO:1902475~L-alpha-amino acid transmembrane transport	3	0.157233	0.255086	SLC7A8, SLC7A5, SLC43A1	1642	10	16792	3.06797	1	0.997015	99.6218
GOTERM_MF_DIRECT	GO:0015175~neutral amino acid transmembrane transporter activity	3	0.157233	0.294033	SLC7A8, SLC7A5, SLC43A1	1655	11	16881	2.78182	1	0.982729	99.7013
GOTERM_BP_DIRECT	GO:0015804~neutral amino acid transport	3	0.157233	0.367517	SLC7A8, SLC7A5, SLC43A1	1642	13	16792	2.35997	1	0.999486	99.9829
Annotation Cluster 44	Enrichment Score: 1.0482566627058336
Category	Term	Count	%	PValue	Genes	List Total	Pop Hits	Pop Total	Fold Enrichment	Bonferroni	Benjamini	FDR
GOTERM_BP_DIRECT	GO:0046718~viral entry into host cell	14	0.733753	0.0458304	TYRO3, LAMP1, NUP153, CD55, LDLR, VAMP8, ITGB6, UVRAG, AXL, NECTIN2, ANPEP, SERPINB3, ITGB1, SELPLG	1642	80	16792	1.78965	1	0.896085	58.874
UP_KEYWORDS	Host cell receptor for virus entry	10	0.524109	0.108534	LAMP1, TYRO3, CD55, LDLR, ITGB6, AXL, NECTIN2, ANPEP, SELPLG, ITGB1	1818	64	20581	1.76886	1	0.414207	81.1041
GOTERM_MF_DIRECT	GO:0001618~virus receptor activity	11	0.57652	0.144049	LAMP1, TYRO3, CD55, LDLR, ITGB6, AXL, NECTIN2, ANPEP, SERPINB3, SELPLG, ITGB1	1655	70	16881	1.60286	1	0.936763	92.5507
Annotation Cluster 45	Enrichment Score: 1.0431031199882101
Category	Term	Count	%	PValue	Genes	List Total	Pop Hits	Pop Total	Fold Enrichment	Bonferroni	Benjamini	FDR
UP_SEQ_FEATURE	domain:PLA2c	6	0.314465	0.000252099	JMJD7-PLA2G4B, JMJD7, PLA2G4F, PLA2G4C, PLA2G4E, PLA2G4D	1794	8	20063	8.38754	0.645489	0.0899667	0.468852
INTERPRO	IPR002642:Lysophospholipase, catalytic domain	5	0.262055	0.00208148	JMJD7-PLA2G4B, PLA2G4F, PLA2G4C, PLA2G4E, PLA2G4D	1729	7	18559	7.66711	0.993882	0.432372	3.60023
SMART	SM00022:PLAc	5	0.262055	0.0024457	JMJD7-PLA2G4B, PLA2G4F, PLA2G4C, PLA2G4E, PLA2G4D	979	7	10057	7.33766	0.676595	0.431313	3.42589
KEGG_PATHWAY	hsa00592:alpha-Linolenic acid metabolism	9	0.471698	0.00424754	ACOX1, JMJD7-PLA2G4B, PLA2G4F, FADS2, PLA2G4C, PLA2G4E, ACAA1, PLA2G4D, ACOX3	767	25	6910	3.24329	0.701466	0.125689	5.4844
GOTERM_MF_DIRECT	GO:0008970~phosphatidylcholine 1-acylhydrolase activity	5	0.262055	0.0172518	JMJD7-PLA2G4B, PLA2G4F, PLA2G4C, PLA2G4E, PLA2G4D	1655	11	16881	4.63636	1	0.693288	25.2157
INTERPRO	IPR016035:Acyl transferase/acyl hydrolase/lysophospholipase	6	0.314465	0.0212766	JMJD7-PLA2G4B, FASN, PLA2G4F, PLA2G4C, PLA2G4E, PLA2G4D	1729	18	18559	3.57798	1	0.806771	31.5077
GOTERM_MF_DIRECT	GO:0004622~lysophospholipase activity	7	0.366876	0.0304782	JMJD7-PLA2G4B, PLA2G4F, MGLL, ABHD12, PLA2G4C, PLA2G4E, PLA2G4D	1655	25	16881	2.856	1	0.78978	40.3576
KEGG_PATHWAY	hsa04750:Inflammatory mediator regulation of TRP channels	18	0.943396	0.0399167	PTGER4, MAP2K3, PRKCH, PPP1CC, SRC, JMJD7-PLA2G4B, PLCB4, ADCY9, PLCG1, CALML3, CALM3, PLA2G4F, CALML5, PLA2G4C, PLA2G4E, CALM1, PLA2G4D, NGF	767	98	6910	1.65474	0.999991	0.456043	41.7132
GOTERM_BP_DIRECT	GO:0009395~phospholipid catabolic process	5	0.262055	0.0409562	PLCG1, PLA2G4F, PLA2G4C, PLA2G4E, PLA2G4D	1642	14	16792	3.65234	1	0.880642	54.7074
KEGG_PATHWAY	hsa04912:GnRH signaling pathway	16	0.838574	0.0744508	PLD1, MAP2K1, MAP2K3, SRC, JMJD7-PLA2G4B, PLCB4, ADCY9, CALML3, JUN, CALM3, PLA2G4F, CALML5, PLA2G4C, PLA2G4E, PLA2G4D, CALM1	767	91	6910	1.58402	1	0.486155	64.1285
UP_KEYWORDS	Lipid degradation	15	0.786164	0.0829841	RARRES3, PLD1, PLD6, BSCL2, JMJD7-PLA2G4B, DDHD1, PLCB4, PLCG1, PLA2G4F, MGLL, PLCD1, PLA2G4C, PLCXD2, PLA2G4E, PLA2G4D	1818	106	20581	1.60198	1	0.354771	71.5324
KEGG_PATHWAY	hsa04913:Ovarian steroidogenesis	10	0.524109	0.086701	AKR1C3, JMJD7-PLA2G4B, CYP1A1, LDLR, ADCY9, PTGS2, PLA2G4F, PLA2G4C, PLA2G4E, PLA2G4D	767	49	6910	1.8386	1	0.501485	69.9343
KEGG_PATHWAY	hsa04921:Oxytocin signaling pathway	24	1.25786	0.103514	ACTB, MAP2K1, PTGS2, GNAI2, OXTR, RCAN1, PPP1CC, SRC, JMJD7-PLA2G4B, CDKN1A, PLCB4, ADCY9, RGS2, CALML3, JUN, CALM3, PLA2G4F, PPP3CC, CALML5, PLA2G4C, PLA2G4E, CALM1, MAP2K5, PLA2G4D	767	158	6910	1.36847	1	0.558098	76.496
KEGG_PATHWAY	hsa04370:VEGF signaling pathway	11	0.57652	0.132591	JMJD7-PLA2G4B, PTGS2, PLCG1, MAP2K1, SPHK1, PPP3CC, PLA2G4F, PLA2G4C, PLA2G4E, SRC, PLA2G4D	767	61	6910	1.6246	1	0.568986	84.816
KEGG_PATHWAY	hsa00590:Arachidonic acid metabolism	11	0.57652	0.143376	CYP2U1, AKR1C3, JMJD7-PLA2G4B, PTGS2, ALOX15B, PLA2G4F, GGT1, GPX8, PLA2G4C, PLA2G4E, PLA2G4D	767	62	6910	1.59839	1	0.57053	87.1357
GOTERM_BP_DIRECT	GO:0006644~phospholipid metabolic process	9	0.471698	0.153031	RARRES3, JMJD7-PLA2G4B, LCAT, PLA2G4F, PCSK9, PLCD1, PLA2G4C, PLA2G4E, PLA2G4D	1642	54	16792	1.70443	1	0.984987	95.6963
GOTERM_MF_DIRECT	GO:0004623~phospholipase A2 activity	6	0.314465	0.182072	RARRES3, JMJD7-PLA2G4B, PLA2G4F, PLA2G4C, PLA2G4E, PLA2G4D	1655	31	16881	1.97419	1	0.958039	96.5116
GOTERM_BP_DIRECT	GO:0036149~phosphatidylinositol acyl-chain remodeling	4	0.209644	0.201032	PLA2G4F, PLA2G4C, PLA2G4E, PLA2G4D	1642	16	16792	2.55664	1	0.993336	98.5746
GOTERM_BP_DIRECT	GO:0036152~phosphatidylethanolamine acyl-chain remodeling	5	0.262055	0.2025	JMJD7-PLA2G4B, PLA2G4F, PLA2G4C, PLA2G4E, PLA2G4D	1642	24	16792	2.13053	1	0.993141	98.6234
KEGG_PATHWAY	hsa00564:Glycerophospholipid metabolism	14	0.733753	0.250767	PLD1, CRLS1, CHKB, PISD, LPIN2, LPIN1, JMJD7-PLA2G4B, DGKD, LCAT, PLA2G4F, ETNK1, PLA2G4C, PLA2G4E, PLA2G4D	767	95	6910	1.32766	1	0.664868	97.8197
GOTERM_BP_DIRECT	GO:0036148~phosphatidylglycerol acyl-chain remodeling	4	0.209644	0.254733	CRLS1, JMJD7-PLA2G4B, PLA2G4F, PLA2G4D	1642	18	16792	2.27257	1	0.997059	99.6184
GOTERM_BP_DIRECT	GO:0036150~phosphatidylserine acyl-chain remodeling	4	0.209644	0.254733	JMJD7-PLA2G4B, PLA2G4F, PLA2G4E, PLA2G4D	1642	18	16792	2.27257	1	0.997059	99.6184
GOTERM_BP_DIRECT	GO:0036151~phosphatidylcholine acyl-chain remodeling	5	0.262055	0.267939	JMJD7-PLA2G4B, PLA2G4F, PLA2G4C, PLA2G4E, PLA2G4D	1642	27	16792	1.89381	1	0.997422	99.728
KEGG_PATHWAY	hsa04730:Long-term depression	9	0.471698	0.345863	PPP2R1B, JMJD7-PLA2G4B, PLCB4, GNAI2, MAP2K1, PLA2G4F, PLA2G4C, PLA2G4E, PLA2G4D	767	60	6910	1.35137	1	0.737981	99.6391
KEGG_PATHWAY	hsa04724:Glutamatergic synapse	15	0.786164	0.384163	PLD1, SLC38A2, GNAI2, GLUL, JMJD7-PLA2G4B, SLC1A3, PLCB4, GNB2, ADCY9, PLA2G4F, PPP3CC, PLA2G4C, GRK3, PLA2G4E, PLA2G4D	767	114	6910	1.18541	1	0.758125	99.8378
KEGG_PATHWAY	hsa00591:Linoleic acid metabolism	5	0.262055	0.403465	JMJD7-PLA2G4B, PLA2G4F, PLA2G4C, PLA2G4E, PLA2G4D	767	29	6910	1.5533	1	0.766055	99.8936
KEGG_PATHWAY	hsa05231:Choline metabolism in cancer	13	0.681342	0.445504	PLD1, WASF3, MAP2K1, CHKB, PIP5K1A, JMJD7-PLA2G4B, PLCG1, DGKD, JUN, PLA2G4F, PLA2G4C, PLA2G4E, PLA2G4D	767	101	6910	1.15959	1	0.790948	99.9596
KEGG_PATHWAY	hsa04270:Vascular smooth muscle contraction	15	0.786164	0.449239	ADORA2B, MAP2K1, PRKCH, PPP1CC, JMJD7-PLA2G4B, PLCB4, ADCY9, CALML3, CALM3, PLA2G4F, CALML5, PLA2G4C, PLA2G4E, PLA2G4D, CALM1	767	119	6910	1.1356	1	0.791633	99.9631
KEGG_PATHWAY	hsa04726:Serotonergic synapse	14	0.733753	0.461008	APP, JMJD7-PLA2G4B, PLCB4, GNAI2, GNB2, PTGS2, MAP2K1, ALOX15B, MAOA, PLA2G4F, RAPGEF3, PLA2G4C, PLA2G4E, PLA2G4D	767	111	6910	1.13629	1	0.797234	99.9723
KEGG_PATHWAY	hsa04664:Fc epsilon RI signaling pathway	9	0.471698	0.485849	CSF2, JMJD7-PLA2G4B, PLCG1, MAP2K1, MAP2K3, PLA2G4F, PLA2G4C, PLA2G4E, PLA2G4D	767	68	6910	1.19238	1	0.80934	99.9852
KEGG_PATHWAY	hsa00565:Ether lipid metabolism	6	0.314465	0.568283	PLD1, JMJD7-PLA2G4B, PLA2G4F, PLA2G4C, PLA2G4E, PLA2G4D	767	45	6910	1.20122	1	0.835893	99.9985
KEGG_PATHWAY	hsa04611:Platelet activation	15	0.786164	0.58833	ACTB, JMJD7-PLA2G4B, PLCB4, ADCY9, GNAI2, VAMP8, PRKCI, PLA2G4F, PLA2G4C, PPP1CC, ITGB1, PLA2G4E, SRC, F2R, PLA2G4D	767	130	6910	1.03951	1	0.84543	99.9992
Annotation Cluster 46	Enrichment Score: 1.0284306411504875
Category	Term	Count	%	PValue	Genes	List Total	Pop Hits	Pop Total	Fold Enrichment	Bonferroni	Benjamini	FDR
UP_SEQ_FEATURE	domain:Kazal-like 2	4	0.209644	0.039713	RECK, FST, FSTL3, SPINK5	1794	9	20063	4.9704	1	0.943507	53.014
UP_SEQ_FEATURE	domain:Kazal-like 3	3	0.157233	0.0423854	RECK, FST, SPINK5	1794	4	20063	8.38754	1	0.95116	55.3924
INTERPRO	IPR003645:Follistatin-like, N-terminal	4	0.209644	0.0441276	FST, FSTL3, FSTL1, SLIT2	1729	9	18559	4.77064	1	0.91864	54.8047
SMART	SM00274:FOLN	4	0.209644	0.0492729	FST, FSTL3, FSTL1, SLIT2	979	9	10057	4.56566	1	0.725851	51.2915
INTERPRO	IPR015369:Follistatin/Osteonectin EGF domain	3	0.157233	0.0716242	FST, FSTL3, FSTL1	1729	5	18559	6.44037	1	0.961076	72.9586
SMART	SM00280:KAZAL	7	0.366876	0.106846	RECK, SMOC1, IGFBP7, FST, FSTL3, FSTL1, SPINK5	979	34	10057	2.11497	1	0.875525	79.9833
UP_SEQ_FEATURE	domain:Kazal-like 1	3	0.157233	0.155848	RECK, FST, FSTL3	1794	8	20063	4.19377	1	0.998992	95.7486
INTERPRO	IPR002350:Kazal domain	8	0.419287	0.179974	RECK, SMOC1, IGFBP7, FST, FSTL3, FSTL1, SLCO5A1, SPINK5	1729	50	18559	1.71743	1	0.994276	96.9548
UP_SEQ_FEATURE	domain:Kazal-like	4	0.209644	0.706201	SMOC1, IGFBP7, FSTL1, SLCO5A1	1794	40	20063	1.11834	1	1	100
Annotation Cluster 47	Enrichment Score: 0.9856745353673787
Category	Term	Count	%	PValue	Genes	List Total	Pop Hits	Pop Total	Fold Enrichment	Bonferroni	Benjamini	FDR
INTERPRO	IPR001683:Phox homologous domain	11	0.57652	0.0289492	SNX19, SNX9, SNX18, SGK1, PLD1, ARHGAP32, SGK3, SNX17, RPS6KC1, PXDC1, C8ORF44-SGK3	1729	55	18559	2.14679	1	0.856586	40.366
UP_SEQ_FEATURE	domain:PX	8	0.419287	0.133015	SNX19, SNX9, SNX18, PLD1, SGK3, SNX17, RPS6KC1, PXDC1	1794	48	20063	1.8639	1	0.998307	93.0084
SMART	SM00312:PX	8	0.419287	0.142466	SNX19, SNX9, SNX18, PLD1, SGK3, SNX17, RPS6KC1, C8ORF44-SGK3	979	45	10057	1.82626	1	0.905748	88.7858
GOTERM_MF_DIRECT	GO:0035091~phosphatidylinositol binding	12	0.628931	0.207994	SNX19, SNX9, SGK1, PLD1, ARHGAP32, SGK3, SNX17, PASK, RPS6KC1, PXDC1, PITPNC1, C8ORF44-SGK3	1655	85	16881	1.44	1	0.967813	97.9625
Annotation Cluster 48	Enrichment Score: 0.940266569518876
Category	Term	Count	%	PValue	Genes	List Total	Pop Hits	Pop Total	Fold Enrichment	Bonferroni	Benjamini	FDR
UP_SEQ_FEATURE	calcium-binding region:4	7	0.366876	0.00653137	CALML3, CALM3, CALML5, CALB1, SDF4, RCN2, CALM1	1794	20	20063	3.91419	1	0.5808	11.4975
INTERPRO	IPR011992:EF-hand-like domain	39	2.04403	0.0111505	S100A6, HRNR, REPS2, S100A8, TBC1D9, S100A9, DUOX1, FSTL1, CALB1, KCNIP3, PLCB4, SLC25A25, CALML3, SMOC1, PLCD1, CALML5, SDF4, S100A2, EHD4, HPCAL1, S100A16, SWAP70, CAPN8, CBL, S100A11, S100A10, STAT1, CAPN1, STAT2, RAB11FIP4, CBLC, WDR66, LETM1, PLCG1, SPEF2, CALM3, FKBP9P1, RCN2, CALM1	1729	279	18559	1.50044	1	0.712546	17.9072
INTERPRO	IPR018247:EF-Hand 1, calcium-binding site	26	1.36268	0.0247302	S100A6, REPS2, HRNR, S100A8, S100A9, DUOX1, CALB1, KCNIP3, CALML3, SMOC1, PLCD1, CALML5, SDF4, EHD4, S100A2, S100A16, HPCAL1, CAPN8, S100A11, CAPN1, LETM1, PLCG1, CALM3, FKBP9P1, RCN2, CALM1	1729	178	18559	1.56788	1	0.817573	35.6385
INTERPRO	IPR002048:EF-hand domain	30	1.57233	0.052383	S100A6, HRNR, REPS2, S100A8, TBC1D9, S100A9, DUOX1, FSTL1, CALB1, KCNIP3, SLC25A25, CALML3, PLCD1, CALML5, SDF4, S100A2, EHD4, HPCAL1, S100A16, SWAP70, CAPN8, S100A11, CAPN1, RAB11FIP4, LETM1, PLCG1, CALM3, FKBP9P1, RCN2, CALM1	1729	228	18559	1.41236	1	0.928075	61.2026
UP_SEQ_FEATURE	domain:EF-hand 4	10	0.524109	0.0987672	HPCAL1, CALML3, CALM3, CALML5, CALB1, SDF4, RCN2, CALM1, KCNIP3, CAPN1	1794	62	20063	1.80377	1	0.99491	85.6056
UP_SEQ_FEATURE	calcium-binding region:3	7	0.366876	0.130705	HPCAL1, CALML3, CALM3, CALML5, CALB1, SDF4, CALM1	1794	39	20063	2.00727	1	0.998341	92.6528
UP_SEQ_FEATURE	domain:EF-hand 2	22	1.15304	0.152175	S100A6, HRNR, HPCAL1, S100A16, S100A8, S100A9, DUOX1, S100A11, FSTL1, CALB1, CAPN1, KCNIP3, SLC25A25, CALML3, SMOC1, CALM3, PLCD1, CALML5, SDF4, S100A2, RCN2, CALM1	1794	185	20063	1.32992	1	0.998949	95.3902
UP_SEQ_FEATURE	calcium-binding region:2	15	0.786164	0.167956	S100A6, HRNR, HPCAL1, DUOX1, CALB1, CAPN1, KCNIP3, CALML3, SMOC1, CALM3, PLCD1, CALML5, SDF4, CALM1, RCN2	1794	118	20063	1.42162	1	0.999255	96.7523
UP_SEQ_FEATURE	calcium-binding region:1	16	0.838574	0.169171	S100A6, HRNR, HPCAL1, DUOX1, CALB1, CAPN1, KCNIP3, SLC25A25, CALML3, SMOC1, CALM3, PLCD1, CALML5, SDF4, CALM1, RCN2	1794	128	20063	1.39792	1	0.999194	96.8395
UP_SEQ_FEATURE	domain:EF-hand 1	21	1.10063	0.216849	S100A6, HRNR, HPCAL1, S100A16, S100A8, S100A9, DUOX1, S100A11, FSTL1, CALB1, CAPN1, SLC25A25, CALML3, SMOC1, CALM3, PLCD1, CALML5, SDF4, S100A2, RCN2, CALM1	1794	185	20063	1.26947	1	0.999754	98.9496
UP_SEQ_FEATURE	domain:EF-hand 3	12	0.628931	0.237364	HPCAL1, SLC25A25, CALML3, DUOX1, CALM3, CALML5, CALB1, SDF4, RCN2, CALM1, KCNIP3, CAPN1	1794	96	20063	1.39792	1	0.999856	99.3596
SMART	SM00054:EFh	16	0.838574	0.429771	S100A6, HPCAL1, SLC25A25, CALML3, S100A9, S100A11, DUOX1, CALM3, PLCD1, FKBP9P1, CALML5, SDF4, CALB1, RCN2, CALM1, KCNIP3	979	144	10057	1.14141	1	0.987587	99.9663
KEGG_PATHWAY	hsa04744:Phototransduction	4	0.209644	0.588809	CALML3, CALM3, CALML5, CALM1	767	27	6910	1.33469	1	0.843674	99.9992
KEGG_PATHWAY	hsa04740:Olfactory transduction	5	0.262055	1	CALML3, CALM3, CALML5, GRK3, CALM1	767	399	6910	0.112896	1	1	100
Annotation Cluster 49	Enrichment Score: 0.9358921858397887
Category	Term	Count	%	PValue	Genes	List Total	Pop Hits	Pop Total	Fold Enrichment	Bonferroni	Benjamini	FDR
GOTERM_BP_DIRECT	GO:0000183~chromatin silencing at rDNA	9	0.471698	0.024134	HIST2H3A, HIST4H4, HIST1H4E, HIST1H3D, HIST2H4A, HIST2H3C, HIST1H3H, HIST2H4B, HIST1H4H	1642	37	16792	2.48754	1	0.838597	37.0414
GOTERM_BP_DIRECT	GO:0045814~negative regulation of gene expression, epigenetic	10	0.524109	0.0510438	HIST2H3A, EPC1, HIST4H4, HIST1H4E, HIST1H3D, HIST2H4A, HIST2H3C, HIST1H3H, HIST2H4B, HIST1H4H	1642	50	16792	2.04531	1	0.907829	62.9275
GOTERM_BP_DIRECT	GO:0045815~positive regulation of gene expression, epigenetic	11	0.57652	0.0769475	ACTB, HIST2H3A, HIST4H4, BAZ1B, HIST1H4E, HIST1H3D, HIST2H4A, HIST2H3C, HIST1H3H, HIST2H4B, HIST1H4H	1642	62	16792	1.81439	1	0.949654	78.0516
UP_SEQ_FEATURE	chain:Histone H3.2	4	0.209644	0.123473	HIST2H3A, HIST1H3D, HIST2H3C, HIST1H3H	1794	14	20063	3.19525	1	0.998031	91.4259
UP_SEQ_FEATURE	chain:Histone H3.1	4	0.209644	0.123473	HIST2H3A, HIST1H3D, HIST2H3C, HIST1H3H	1794	14	20063	3.19525	1	0.998031	91.4259
UP_SEQ_FEATURE	chain:Histone H2A type 1-D	4	0.209644	0.123473	HIST2H3A, HIST1H3D, HIST2H3C, HIST1H3H	1794	14	20063	3.19525	1	0.998031	91.4259
INTERPRO	IPR000164:Histone H3	4	0.209644	0.257735	HIST2H3A, HIST1H3D, HIST2H3C, HIST1H3H	1729	19	18559	2.25978	1	0.998677	99.4725
SMART	SM00428:H3	4	0.209644	0.279701	HIST2H3A, HIST1H3D, HIST2H3C, HIST1H3H	979	19	10057	2.16268	1	0.951441	99.0634
GOTERM_MF_DIRECT	GO:0031492~nucleosomal DNA binding	7	0.366876	0.29351	ACTB, HIST2H3A, SMARCC2, HIST1H3D, HMGA2, HIST2H3C, HIST1H3H	1655	46	16881	1.55217	1	0.983102	99.6976
Annotation Cluster 50	Enrichment Score: 0.9271485178258426
Category	Term	Count	%	PValue	Genes	List Total	Pop Hits	Pop Total	Fold Enrichment	Bonferroni	Benjamini	FDR
INTERPRO	IPR000716:Thyroglobulin type-1	5	0.262055	0.0667788	EPCAM, SMOC1, NID1, NID2, IGFBP3	1729	17	18559	3.15704	1	0.956307	70.3645
SMART	SM00211:TY	5	0.262055	0.0759526	EPCAM, SMOC1, NID1, NID2, IGFBP3	979	17	10057	3.02139	1	0.808954	67.5192
UP_SEQ_FEATURE	domain:Thyroglobulin type-1	3	0.157233	0.326117	EPCAM, NID1, IGFBP3	1794	13	20063	2.58078	1	0.999977	99.9362
Annotation Cluster 51	Enrichment Score: 0.9223812553435736
Category	Term	Count	%	PValue	Genes	List Total	Pop Hits	Pop Total	Fold Enrichment	Bonferroni	Benjamini	FDR
INTERPRO	IPR013806:Kringle-like fold	9	0.471698	0.00401289	PLAT, LY75, KREMEN2, IGF2R, MMP9, MRC2, KREMEN1, PIK3IP1, LY75-CD302	1729	29	18559	3.33123	0.999946	0.591031	6.83125
UP_KEYWORDS	Kringle	4	0.209644	0.208541	PLAT, KREMEN2, KREMEN1, PIK3IP1	1818	18	20581	2.51571	1	0.57442	96.6356
INTERPRO	IPR018056:Kringle, conserved site	4	0.209644	0.231871	PLAT, KREMEN2, KREMEN1, PIK3IP1	1729	18	18559	2.38532	1	0.997979	99.0363
INTERPRO	IPR000001:Kringle	4	0.209644	0.231871	PLAT, KREMEN2, KREMEN1, PIK3IP1	1729	18	18559	2.38532	1	0.997979	99.0363
SMART	SM00130:KR	4	0.209644	0.252303	PLAT, KREMEN2, KREMEN1, PIK3IP1	979	18	10057	2.28283	1	0.942265	98.4064
UP_SEQ_FEATURE	domain:Kringle	3	0.157233	0.257424	KREMEN2, KREMEN1, PIK3IP1	1794	11	20063	3.05002	1	0.999899	99.6103
Annotation Cluster 52	Enrichment Score: 0.9218712034183026
Category	Term	Count	%	PValue	Genes	List Total	Pop Hits	Pop Total	Fold Enrichment	Bonferroni	Benjamini	FDR
UP_SEQ_FEATURE	domain:OPR	4	0.209644	0.0851279	NCF2, SQSTM1, PRKCI, MAP2K5	1794	12	20063	3.7278	1	0.991369	80.9548
INTERPRO	IPR000270:Phox/Bem1p	4	0.209644	0.135337	NCF2, SQSTM1, PRKCI, MAP2K5	1729	14	18559	3.06684	1	0.988917	92.261
SMART	SM00666:PB1	4	0.209644	0.148902	NCF2, SQSTM1, PRKCI, MAP2K5	979	14	10057	2.93506	1	0.887641	89.9261
Annotation Cluster 53	Enrichment Score: 0.9189375293223759
Category	Term	Count	%	PValue	Genes	List Total	Pop Hits	Pop Total	Fold Enrichment	Bonferroni	Benjamini	FDR
UP_SEQ_FEATURE	domain:IMD	3	0.157233	0.0665044	MTSS1, BAIAP2L1, BAIAP2	1794	5	20063	6.71003	1	0.986277	72.2723
INTERPRO	IPR013606:IRSp53/MIM homology domain (IMD)	3	0.157233	0.0716242	MTSS1, BAIAP2L1, BAIAP2	1729	5	18559	6.44037	1	0.961076	72.9586
GOTERM_BP_DIRECT	GO:0007009~plasma membrane organization	3	0.157233	0.367517	MTSS1, BAIAP2L1, BAIAP2	1642	13	16792	2.35997	1	0.999486	99.9829
Annotation Cluster 54	Enrichment Score: 0.9168012409889669
Category	Term	Count	%	PValue	Genes	List Total	Pop Hits	Pop Total	Fold Enrichment	Bonferroni	Benjamini	FDR
BIOCARTA	h_cdk5Pathway:Phosphorylation of MEK1 by cdk5/p35 down regulates the MAP kinase pathway	5	0.262055	0.0765697	EGR1, MAP2K1, NGFR, CDK5, NGF	212	13	1625	2.94811	1	0.87396	64.6984
BIOCARTA	h_ngfPathway:Nerve growth factor pathway (NGF)	6	0.314465	0.106529	PLCG1, MAP2K1, JUN, SHC1, NGFR, NGF	212	20	1625	2.29953	1	0.858074	77.0613
GOTERM_BP_DIRECT	GO:0050772~positive regulation of axonogenesis	5	0.262055	0.142878	MAP2K1, TIAM1, NGFR, SLIT2, NGF	1642	21	16792	2.43489	1	0.982534	94.6067
BIOCARTA	h_erkPathway:Erk1/Erk2 Mapk Signaling pathway	7	0.366876	0.184631	MAP2K1, PTPRR, SHC1, NGFR, ITGB1, SRC, NGF	212	30	1625	1.78852	1	0.910388	93.0609
Annotation Cluster 55	Enrichment Score: 0.9167376278731968
Category	Term	Count	%	PValue	Genes	List Total	Pop Hits	Pop Total	Fold Enrichment	Bonferroni	Benjamini	FDR
GOTERM_BP_DIRECT	GO:0006883~cellular sodium ion homeostasis	7	0.366876	0.00765239	SGK1, ATP1B3, SGK3, ATP1A1, NEDD4L, C8ORF44-SGK3, SLC9A1	1642	19	16792	3.76768	1	0.629163	13.5402
GOTERM_MF_DIRECT	GO:0017081~chloride channel regulator activity	4	0.209644	0.0667001	SGK1, SGK3, CHRNA7, C8ORF44-SGK3	1655	10	16881	4.08	1	0.874257	68.4171
GOTERM_MF_DIRECT	GO:0017080~sodium channel regulator activity	7	0.366876	0.0872584	SGK1, FXYD3, ATP2B4, YWHAH, SGK3, NEDD4L, C8ORF44-SGK3	1655	32	16881	2.23125	1	0.899764	78.226
GOTERM_MF_DIRECT	GO:0015459~potassium channel regulator activity	8	0.419287	0.0913138	SGK1, KCNS1, ADRB2, SGK3, PIAS3, NEDD4L, C8ORF44-SGK3, KCNIP3	1655	40	16881	2.04	1	0.899849	79.7862
INTERPRO	IPR017892:Protein kinase, C-terminal	6	0.314465	0.14164	SGK1, STK38, SGK3, PRKCI, PRKCH, C8ORF44-SGK3	1729	30	18559	2.14679	1	0.990626	93.196
GOTERM_BP_DIRECT	GO:0032411~positive regulation of transporter activity	3	0.157233	0.144051	SGK1, SGK3, C8ORF44-SGK3	1642	7	16792	4.38281	1	0.982387	94.7448
INTERPRO	IPR000961:AGC-kinase, C-terminal	9	0.471698	0.146239	SGK1, MAST2, STK38, SGK3, PRKCI, PRKCH, C8ORF44-SGK3, GRK3, LATS2	1729	56	18559	1.7251	1	0.991557	93.8098
SMART	SM00133:S_TK_X	8	0.419287	0.208937	SGK1, STK38, SGK3, PRKCI, PRKCH, C8ORF44-SGK3, GRK3, LATS2	979	50	10057	1.64364	1	0.928304	96.4441
GOTERM_BP_DIRECT	GO:0051090~regulation of sequence-specific DNA binding transcription factor activity	5	0.262055	0.223806	SGK1, SGK3, JUN, TAF6L, C8ORF44-SGK3	1642	25	16792	2.04531	1	0.995055	99.1757
UP_SEQ_FEATURE	domain:AGC-kinase C-terminal	8	0.419287	0.231179	SGK1, MAST2, STK38, SGK3, PRKCI, PRKCH, GRK3, LATS2	1794	56	20063	1.59763	1	0.999848	99.2555
GOTERM_MF_DIRECT	GO:0005246~calcium channel regulator activity	5	0.262055	0.26951	SGK1, GNB2, SGK3, TMEM110, C8ORF44-SGK3	1655	27	16881	1.88889	1	0.980858	99.4718
GOTERM_BP_DIRECT	GO:0010765~positive regulation of sodium ion transport	4	0.209644	0.282296	SGK1, SGK3, CNTN1, C8ORF44-SGK3	1642	19	16792	2.15296	1	0.997952	99.8131
Annotation Cluster 56	Enrichment Score: 0.9123968257010384
Category	Term	Count	%	PValue	Genes	List Total	Pop Hits	Pop Total	Fold Enrichment	Bonferroni	Benjamini	FDR
UP_SEQ_FEATURE	domain:EGF-like 5; calcium-binding	9	0.471698	0.0172959	SLC26A6, LTBP1, FBLN2, CELSR3, NID1, NID2, CELSR1, FBN2, SLIT2	1794	38	20063	2.6487	1	0.80425	27.7619
UP_SEQ_FEATURE	domain:EGF-like 3; calcium-binding	9	0.471698	0.0172959	SLC26A6, LTBP1, FBLN2, SUSD1, CELSR3, NID1, NID2, CELSR1, SLIT2	1794	38	20063	2.6487	1	0.80425	27.7619
INTERPRO	IPR001881:EGF-like calcium-binding	18	0.943396	0.0809609	LTBP1, CRELD2, LDLR, MASP2, SUSD1, CELSR3, C1R, NID1, CELSR1, C1S, NID2, SLIT2, VWDE, FBLN2, FBN2, THBS2, LRP4, TLL1	1729	127	18559	1.52135	1	0.967993	77.365
INTERPRO	IPR018097:EGF-like calcium-binding, conserved site	15	0.786164	0.0905345	LTBP1, CRELD2, LDLR, MASP2, SUSD1, C1R, NID1, C1S, NID2, SLIT2, VWDE, FBLN2, FBN2, LRP4, TLL1	1729	102	18559	1.57852	1	0.973401	81.1743
INTERPRO	IPR000152:EGF-type aspartate/asparagine hydroxylation site	15	0.786164	0.108383	LTBP1, CRELD2, LDLR, MASP2, SUSD1, C1R, NID1, CELSR1, C1S, NID2, SLIT2, FBLN2, FBN2, LRP4, TLL1	1729	105	18559	1.53342	1	0.980786	86.7176
SMART	SM00179:EGF_CA	18	0.943396	0.108627	LTBP1, CRELD2, LDLR, MASP2, SUSD1, CELSR3, C1R, NID1, CELSR1, C1S, NID2, SLIT2, VWDE, FBLN2, FBN2, THBS2, LRP4, TLL1	979	127	10057	1.45598	1	0.869829	80.5442
INTERPRO	IPR026823:Complement Clr-like EGF domain	6	0.314465	0.113484	LTBP1, FBLN2, NID1, NID2, FBN2, LRP4	1729	28	18559	2.30013	1	0.982334	87.9932
SMART	SM00181:EGF	24	1.25786	0.147608	LTBP1, CRELD2, LDLR, MASP2, SUSD1, CNTNAP3B, CELSR3, C1R, NID1, NID2, CELSR1, SLIT2, LAMA2, LAMA3, VWDE, FBLN2, TENM3, LAMC2, FBN2, NRG1, THBS2, LRP4, TLL1, LRP5	979	188	10057	1.31141	1	0.892588	89.7059
INTERPRO	IPR000742:Epidermal growth factor-like domain	27	1.41509	0.179934	CRELD2, LTBP1, PTGS2, LDLR, MASP2, SUSD1, CNTNAP3B, C1R, VWDE, FBN2, NRG1, THBS2, PLAT, CELSR3, NID1, CELSR1, NID2, SLIT2, LAMA2, LAMA3, EPGN, FBLN2, TENM3, LAMC2, LRP4, TLL1, LRP5	1729	231	18559	1.25462	1	0.994578	96.9523
INTERPRO	IPR009030:Insulin-like growth factor binding protein, N-terminal	17	0.890985	0.22151	LTBP1, CRELD2, LDLR, IGFBP7, SUSD1, NID1, CELSR1, NID2, EPHA2, LAMA2, VWDE, FBLN2, CTGF, FBN2, IGFBP3, LRP4, CYR61	1729	139	18559	1.31279	1	0.997675	98.78
INTERPRO	IPR013032:EGF-like, conserved site	23	1.20545	0.228343	PLAT, LTBP1, CRELD2, LDLR, MASP2, SUSD1, ITGB4, CELSR3, C1R, NID1, NID2, CELSR1, SLIT2, LAMA3, EPGN, VWDE, FBLN2, TENM3, FBN2, NRG1, THBS2, LRP4, TLL1	1729	199	18559	1.24061	1	0.997879	98.9553
UP_KEYWORDS	EGF-like domain	25	1.31027	0.276778	CRELD2, LTBP1, LDLR, MASP2, SUSD1, SORL1, CNTNAP3B, C1R, C1S, VWDE, FBN2, NRG1, THBS2, PLAT, CELSR3, NID1, CELSR1, NID2, SLIT2, EPGN, FBLN2, TENM3, LRP4, LRP5, TLL1	1818	238	20581	1.18915	1	0.657669	99.0901
UP_SEQ_FEATURE	domain:EGF-like 1	13	0.681342	0.386051	CRELD2, LTBP1, LDLR, VWDE, SUSD1, TENM3, CNTNAP3B, NID1, NID2, FBN2, THBS2, SLIT2, LRP5	1794	120	20063	1.21153	1	0.999996	99.9888
UP_SEQ_FEATURE	domain:EGF-like 2	10	0.524109	0.400548	LTBP1, FBLN2, VWDE, TENM3, CNTNAP3B, NID1, NID2, FBN2, SLIT2, LRP5	1794	89	20063	1.25656	1	0.999997	99.9928
Annotation Cluster 57	Enrichment Score: 0.904950299381093
Category	Term	Count	%	PValue	Genes	List Total	Pop Hits	Pop Total	Fold Enrichment	Bonferroni	Benjamini	FDR
UP_SEQ_FEATURE	metal ion-binding site:Iron	9	0.471698	0.0673049	P3H2, P3H1, PLOD2, PIR, EGLN3, PPP3CC, PPP1CC, PHYH, FTL	1794	49	20063	2.05409	1	0.985219	72.7121
UP_KEYWORDS	Vitamin C	5	0.262055	0.0939499	P3H2, P3H1, PLOD2, EGLN3, PHYH	1818	20	20581	2.83017	1	0.378802	76.0901
UP_SEQ_FEATURE	domain:Fe2OG dioxygenase	5	0.262055	0.112071	ALKBH6, P3H2, P3H1, PLOD2, EGLN3	1794	21	20063	2.66271	1	0.997033	89.0904
INTERPRO	IPR005123:Oxoglutarate/iron-dependent dioxygenase	5	0.262055	0.125433	ALKBH6, P3H2, P3H1, PLOD2, EGLN3	1729	21	18559	2.5557	1	0.986614	90.5438
GOTERM_MF_DIRECT	GO:0031418~L-ascorbic acid binding	5	0.262055	0.143872	P3H2, P3H1, PLOD2, EGLN3, PHYH	1655	21	16881	2.42857	1	0.93851	92.5249
INTERPRO	IPR006620:Prolyl 4-hydroxylase, alpha subunit	4	0.209644	0.181862	P3H2, P3H1, PLOD2, EGLN3	1729	16	18559	2.68349	1	0.994305	97.0759
SMART	SM00702:P4Hc	4	0.209644	0.198968	P3H2, P3H1, PLOD2, EGLN3	979	16	10057	2.56818	1	0.922453	95.7502
Annotation Cluster 58	Enrichment Score: 0.9033472313678176
Category	Term	Count	%	PValue	Genes	List Total	Pop Hits	Pop Total	Fold Enrichment	Bonferroni	Benjamini	FDR
INTERPRO	IPR000980:SH2 domain	17	0.890985	0.0591769	SOCS3, CBL, STAT1, SRC, HSH2D, STAT2, TNS4, CBLC, SH2D3A, SH2D5, PLCG1, PTK6, RIN1, SHC1, JAK3, ABL2, BCAR3	1729	113	18559	1.61484	1	0.943264	65.8167
UP_KEYWORDS	SH2 domain	15	0.786164	0.0934359	TNS4, SH2D3A, PLCG1, SH2D5, SOCS3, PTK6, RIN1, SHC1, JAK3, STAT1, ABL2, SRC, HSH2D, BCAR3, STAT2	1818	108	20581	1.57232	1	0.379824	75.8927
UP_SEQ_FEATURE	domain:SH2	13	0.681342	0.147602	TNS4, SH2D3A, SH2D5, SOCS3, PTK6, RIN1, SHC1, STAT1, ABL2, SRC, HSH2D, BCAR3, STAT2	1794	96	20063	1.51442	1	0.998772	94.9041
SMART	SM00252:SH2	13	0.681342	0.298437	TNS4, SH2D3A, PLCG1, SOCS3, PTK6, RIN1, SHC1, JAK3, ABL2, SRC, HSH2D, BCAR3, STAT2	979	103	10057	1.29656	1	0.951486	99.3564
Annotation Cluster 59	Enrichment Score: 0.9032278987369499
Category	Term	Count	%	PValue	Genes	List Total	Pop Hits	Pop Total	Fold Enrichment	Bonferroni	Benjamini	FDR
GOTERM_MF_DIRECT	GO:0055106~ubiquitin-protein transferase regulator activity	3	0.157233	0.0269064	TRIB3, TRIB2, TRIB1	1655	3	16881	10.2	1	0.758314	36.5808
INTERPRO	IPR024104:Pseudokinase tribbles family/serine-threonine-protein kinase 40	3	0.157233	0.0457653	TRIB3, TRIB2, TRIB1	1729	4	18559	8.05046	1	0.912662	56.1482
UP_KEYWORDS	Protein kinase inhibitor	4	0.209644	0.12012	CDKN1A, TRIB3, TRIB2, TRIB1	1818	14	20581	3.23448	1	0.437472	84.3695
GOTERM_MF_DIRECT	GO:0031434~mitogen-activated protein kinase kinase binding	4	0.209644	0.202108	TRIB3, TRIB2, TRIB1, MAP3K11	1655	16	16881	2.55	1	0.967418	97.6944
GOTERM_BP_DIRECT	GO:0043405~regulation of MAP kinase activity	3	0.157233	0.217323	TRIB3, TRIB2, TRIB1	1642	9	16792	3.40885	1	0.994374	99.0351
GOTERM_MF_DIRECT	GO:0004860~protein kinase inhibitor activity	6	0.314465	0.586055	SH3BP5, SOCS3, TRIB3, DNAJC3, TRIB2, TRIB1	1655	52	16881	1.17692	1	0.999263	100
Annotation Cluster 60	Enrichment Score: 0.9021231344922263
Category	Term	Count	%	PValue	Genes	List Total	Pop Hits	Pop Total	Fold Enrichment	Bonferroni	Benjamini	FDR
UP_SEQ_FEATURE	domain:EGF-like 5; calcium-binding	9	0.471698	0.0172959	SLC26A6, LTBP1, FBLN2, CELSR3, NID1, NID2, CELSR1, FBN2, SLIT2	1794	38	20063	2.6487	1	0.80425	27.7619
UP_SEQ_FEATURE	domain:EGF-like 3; calcium-binding	9	0.471698	0.0172959	SLC26A6, LTBP1, FBLN2, SUSD1, CELSR3, NID1, NID2, CELSR1, SLIT2	1794	38	20063	2.6487	1	0.80425	27.7619
UP_SEQ_FEATURE	domain:EGF-like 1; calcium-binding	6	0.314465	0.0281934	SLC26A6, FBLN2, CELSR3, CELSR1, LRP4, TLL1	1794	20	20063	3.35502	1	0.913752	41.3191
UP_SEQ_FEATURE	domain:Laminin EGF-like	3	0.157233	0.0423854	SLC26A6, CELSR3, CELSR1	1794	4	20063	8.38754	1	0.95116	55.3924
UP_SEQ_FEATURE	domain:EGF-like 8; calcium-binding	6	0.314465	0.057531	SLC26A6, LTBP1, FBLN2, CELSR3, CELSR1, FBN2	1794	24	20063	2.79585	1	0.979107	66.8597
UP_SEQ_FEATURE	domain:EGF-like 7; calcium-binding	6	0.314465	0.0993929	SLC26A6, LTBP1, FBLN2, CELSR3, CELSR1, FBN2	1794	28	20063	2.39644	1	0.994757	85.7907
INTERPRO	IPR026823:Complement Clr-like EGF domain	6	0.314465	0.113484	LTBP1, FBLN2, NID1, NID2, FBN2, LRP4	1729	28	18559	2.30013	1	0.982334	87.9932
UP_SEQ_FEATURE	domain:Laminin G-like 1	6	0.314465	0.124762	LAMA2, SLC26A6, LAMA3, CELSR3, CNTNAP3B, CELSR1	1794	30	20063	2.23668	1	0.998027	91.6579
UP_SEQ_FEATURE	domain:Laminin G-like 2	6	0.314465	0.124762	LAMA2, SLC26A6, LAMA3, CELSR3, CNTNAP3B, CELSR1	1794	30	20063	2.23668	1	0.998027	91.6579
UP_SEQ_FEATURE	domain:EGF-like 2; calcium-binding	9	0.471698	0.143178	SLC26A6, CRELD2, LDLR, SUSD1, CELSR3, CELSR1, THBS2, LRP4, TLL1	1794	58	20063	1.73535	1	0.998757	94.3879
UP_SEQ_FEATURE	domain:EGF-like 4; calcium-binding	6	0.314465	0.183132	SLC26A6, LTBP1, FBLN2, CELSR3, CELSR1, FBN2	1794	34	20063	1.97354	1	0.999444	97.6955
UP_SEQ_FEATURE	domain:EGF-like 6; calcium-binding	5	0.262055	0.198545	SLC26A6, LTBP1, FBLN2, CELSR3, CELSR1	1794	26	20063	2.15065	1	0.999635	98.3842
UP_SEQ_FEATURE	domain:EGF-like 10; calcium-binding	3	0.157233	0.326117	LTBP1, FBLN2, FBN2	1794	13	20063	2.58078	1	0.999977	99.9362
UP_SEQ_FEATURE	domain:Cadherin 8	3	0.157233	0.326117	SLC26A6, CELSR3, CELSR1	1794	13	20063	2.58078	1	0.999977	99.9362
UP_SEQ_FEATURE	domain:Cadherin 9	3	0.157233	0.326117	SLC26A6, CELSR3, CELSR1	1794	13	20063	2.58078	1	0.999977	99.9362
UP_SEQ_FEATURE	domain:GPS	5	0.262055	0.403511	SLC26A6, ADGRF4, PKD1, CELSR3, CELSR1	1794	36	20063	1.55325	1	0.999997	99.9934
UP_SEQ_FEATURE	domain:EGF-like 9; calcium-binding	3	0.157233	0.425332	LTBP1, FBLN2, FBN2	1794	16	20063	2.09689	1	0.999998	99.9967
UP_SEQ_FEATURE	domain:Cadherin 7	3	0.157233	0.516389	SLC26A6, CELSR3, CELSR1	1794	19	20063	1.7658	1	1	99.9999
Annotation Cluster 61	Enrichment Score: 0.9011457890902604
Category	Term	Count	%	PValue	Genes	List Total	Pop Hits	Pop Total	Fold Enrichment	Bonferroni	Benjamini	FDR
GOTERM_MF_DIRECT	GO:0003950~NAD+ ADP-ribosyltransferase activity	7	0.366876	0.0504787	PARP9, ZC3HAV1, LIG1, SIRT5, PARP3, SIRT3, TNKS2	1655	28	16881	2.55	1	0.840992	57.8884
UP_SEQ_FEATURE	domain:PARP catalytic	4	0.209644	0.189884	PARP9, ZC3HAV1, PARP3, TNKS2	1794	17	20063	2.63139	1	0.999531	98.0258
INTERPRO	IPR012317:Poly(ADP-ribose) polymerase, catalytic domain	4	0.209644	0.206522	PARP9, ZC3HAV1, PARP3, TNKS2	1729	17	18559	2.52564	1	0.996892	98.2936
Annotation Cluster 62	Enrichment Score: 0.8941709342941019
Category	Term	Count	%	PValue	Genes	List Total	Pop Hits	Pop Total	Fold Enrichment	Bonferroni	Benjamini	FDR
INTERPRO	IPR021673:C-terminal domain of RIG-I	3	0.157233	0.0243821	DDX58, IFIH1, DHX58	1729	3	18559	10.734	1	0.821841	35.233
GOTERM_BP_DIRECT	GO:0032480~negative regulation of type I interferon production	6	0.314465	0.16385	DDX58, IKBKE, IFIH1, UBA7, TNFAIP3, DHX58	1642	30	16792	2.04531	1	0.987533	96.6264
KEGG_PATHWAY	hsa04622:RIG-I-like receptor signaling pathway	9	0.471698	0.519959	DDX58, IKBKE, TMEM173, IFIH1, TKFC, IFNB1, CXCL8, NFKBIA, DHX58	767	70	6910	1.15832	1	0.816309	99.994
Annotation Cluster 63	Enrichment Score: 0.8934472206966672
Category	Term	Count	%	PValue	Genes	List Total	Pop Hits	Pop Total	Fold Enrichment	Bonferroni	Benjamini	FDR
UP_SEQ_FEATURE	metal ion-binding site:Magnesium 1; via carbonyl oxygen	3	0.157233	0.0939612	PDP1, INPP1, IMPA2	1794	6	20063	5.59169	1	0.993737	84.1055
UP_SEQ_FEATURE	metal ion-binding site:Magnesium 2	7	0.366876	0.142864	PDP1, INPP1, IMPA2, ADCY9, TKFC, LIG1, FDPS	1794	40	20063	1.95709	1	0.998824	94.3494
UP_SEQ_FEATURE	metal ion-binding site:Magnesium 1	7	0.366876	0.15552	PDP1, INPP1, IMPA2, ADCY9, TKFC, LIG1, FDPS	1794	41	20063	1.90936	1	0.999044	95.7177
Annotation Cluster 64	Enrichment Score: 0.8697378863153733
Category	Term	Count	%	PValue	Genes	List Total	Pop Hits	Pop Total	Fold Enrichment	Bonferroni	Benjamini	FDR
UP_SEQ_FEATURE	domain:JmjC	7	0.366876	0.0611239	KDM6A, JMJD7-PLA2G4B, JMJD6, JMJD7, KDM4B, JMJD1C, KDM5C	1794	32	20063	2.44637	1	0.982636	69.137
INTERPRO	IPR003347:JmjC domain	7	0.366876	0.0811549	KDM6A, JMJD7-PLA2G4B, JMJD6, JMJD7, KDM4B, JMJD1C, KDM5C	1729	33	18559	2.2769	1	0.96642	77.449
SMART	SM00558:JmjC	6	0.314465	0.145352	KDM6A, JMJD6, JMJD7, KDM4B, JMJD1C, KDM5C	979	29	10057	2.12539	1	0.895934	89.3113
GOTERM_MF_DIRECT	GO:0032452~histone demethylase activity	5	0.262055	0.183037	KDM6A, JMJD6, ARID5B, KDM4B, KDM5C	1655	23	16881	2.21739	1	0.957479	96.5797
GOTERM_MF_DIRECT	GO:0051213~dioxygenase activity	4	0.209644	0.339488	ALKBH6, KDM6A, KDM4B, JMJD1C	1655	21	16881	1.94286	1	0.987808	99.9017
Annotation Cluster 65	Enrichment Score: 0.8679443798597026
Category	Term	Count	%	PValue	Genes	List Total	Pop Hits	Pop Total	Fold Enrichment	Bonferroni	Benjamini	FDR
GOTERM_MF_DIRECT	GO:0015035~protein disulfide oxidoreductase activity	6	0.314465	0.0792437	ERO1B, GSTK1, TXNRD3, GFER, TXNRD1, SH3BGRL3	1655	24	16881	2.55	1	0.883435	74.8039
UP_SEQ_FEATURE	domain:Glutaredoxin	3	0.157233	0.155848	TXNRD3, TXNRD1, SH3BGRL3	1794	8	20063	4.19377	1	0.998992	95.7486
INTERPRO	IPR002109:Glutaredoxin	3	0.157233	0.201605	TXNRD3, TXNRD1, SH3BGRL3	1729	9	18559	3.57798	1	0.996578	98.0976
Annotation Cluster 66	Enrichment Score: 0.8657896992725135
Category	Term	Count	%	PValue	Genes	List Total	Pop Hits	Pop Total	Fold Enrichment	Bonferroni	Benjamini	FDR
GOTERM_BP_DIRECT	GO:0045861~negative regulation of proteolysis	7	0.366876	0.0129211	PLAT, SERPINE2, CSTB, SERPINB3, CSTA, CDK5, DNAJC1	1642	21	16792	3.40885	1	0.711421	21.8324
GOTERM_BP_DIRECT	GO:0010466~negative regulation of peptidase activity	4	0.209644	0.227582	CSTB, SERPINB4, SERPINB3, CSTA	1642	17	16792	2.40625	1	0.99532	99.2484
GOTERM_MF_DIRECT	GO:0004869~cysteine-type endopeptidase inhibitor activity	3	0.157233	0.859399	CSTB, SERPINB3, CSTA	1655	34	16881	0.9	1	0.999996	100
Annotation Cluster 67	Enrichment Score: 0.852349304574809
Category	Term	Count	%	PValue	Genes	List Total	Pop Hits	Pop Total	Fold Enrichment	Bonferroni	Benjamini	FDR
GOTERM_CC_DIRECT	GO:0005896~interleukin-6 receptor complex	3	0.157233	0.0251149	IL6, IL6ST, IL6R	1724	3	18224	10.5708	1	0.37993	31.9279
BIOCARTA	h_il6Pathway:IL 6 signaling pathway	7	0.366876	0.0449028	IL6, MAP2K1, IL6ST, JUN, SHC1, IL6R, JAK3	212	21	1625	2.55503	0.999994	0.908278	45.1471
GOTERM_MF_DIRECT	GO:0005138~interleukin-6 receptor binding	3	0.157233	0.144677	IL6, IL6ST, IL6R	1655	7	16881	4.37143	1	0.935606	92.6415
GOTERM_BP_DIRECT	GO:0042517~positive regulation of tyrosine phosphorylation of Stat3 protein	7	0.366876	0.161798	IL6, SOCS3, IL6ST, PTK6, IL6R, IL24, IL20	1642	38	16792	1.88384	1	0.987342	96.4661
GOTERM_BP_DIRECT	GO:0070102~interleukin-6-mediated signaling pathway	3	0.157233	0.217323	IL6, IL6ST, IL6R	1642	9	16792	3.40885	1	0.994374	99.0351
BIOCARTA	h_her2Pathway:Role of ERBB2 in Signal Transduction and Oncology	5	0.262055	0.348904	IL6, MAP2K1, IL6ST, SHC1, IL6R	212	23	1625	1.66632	1	0.962422	99.6334
GOTERM_BP_DIRECT	GO:0045669~positive regulation of osteoblast differentiation	7	0.366876	0.539712	MSX2, BMP2, IL6, IL6ST, IL6R, FBN2, CYR61	1642	60	16792	1.1931	1	0.999963	100
Annotation Cluster 68	Enrichment Score: 0.833086766130372
Category	Term	Count	%	PValue	Genes	List Total	Pop Hits	Pop Total	Fold Enrichment	Bonferroni	Benjamini	FDR
UP_KEYWORDS	LIM domain	12	0.628931	0.0503021	AJUBA, LIMCH1, ABLIM3, FHL3, FHL2, LMO7, PDLIM2, MICAL1, ZYX, TRIP6, CSRP2, SCEL	1818	72	20581	1.88678	1	0.270699	52.6934
UP_SEQ_FEATURE	domain:LIM zinc-binding 3	6	0.314465	0.0668356	AJUBA, ABLIM3, FHL3, FHL2, ZYX, TRIP6	1794	25	20063	2.68401	1	0.985685	72.4551
INTERPRO	IPR001781:Zinc finger, LIM-type	12	0.628931	0.0685277	AJUBA, LIMCH1, ABLIM3, FHL3, FHL2, LMO7, PDLIM2, MICAL1, ZYX, TRIP6, CSRP2, SCEL	1729	72	18559	1.78899	1	0.95745	71.3268
UP_SEQ_FEATURE	domain:LIM zinc-binding	5	0.262055	0.0834534	LIMCH1, LMO7, PDLIM2, MICAL1, SCEL	1794	19	20063	2.943	1	0.991595	80.2945
SMART	SM00132:LIM	12	0.628931	0.086957	AJUBA, LIMCH1, ABLIM3, FHL3, FHL2, LMO7, PDLIM2, MICAL1, ZYX, TRIP6, CSRP2, SCEL	979	72	10057	1.71212	1	0.825778	72.6122
UP_SEQ_FEATURE	domain:LIM zinc-binding 4	3	0.157233	0.257424	ABLIM3, FHL3, FHL2	1794	11	20063	3.05002	1	0.999899	99.6103
UP_SEQ_FEATURE	domain:LIM zinc-binding 2	7	0.366876	0.287075	AJUBA, ABLIM3, FHL3, FHL2, ZYX, TRIP6, CSRP2	1794	50	20063	1.56567	1	0.999945	99.8177
UP_SEQ_FEATURE	domain:LIM zinc-binding 1	7	0.366876	0.287075	AJUBA, ABLIM3, FHL3, FHL2, ZYX, TRIP6, CSRP2	1794	50	20063	1.56567	1	0.999945	99.8177
GOTERM_CC_DIRECT	GO:0001725~stress fiber	4	0.209644	0.896128	ABLIM3, FHL3, PDLIM2, ZYX	1724	54	18224	0.78302	1	0.999219	100
Annotation Cluster 69	Enrichment Score: 0.8052796736994692
Category	Term	Count	%	PValue	Genes	List Total	Pop Hits	Pop Total	Fold Enrichment	Bonferroni	Benjamini	FDR
UP_KEYWORDS	Annexin	4	0.209644	0.12012	ANXA7, ANXA8, ANXA8L1, ANXA4	1818	14	20581	3.23448	1	0.437472	84.3695
INTERPRO	IPR018502:Annexin repeat	4	0.209644	0.135337	ANXA7, ANXA8, ANXA8L1, ANXA4	1729	14	18559	3.06684	1	0.988917	92.261
INTERPRO	IPR018252:Annexin repeat, conserved site	4	0.209644	0.135337	ANXA7, ANXA8, ANXA8L1, ANXA4	1729	14	18559	3.06684	1	0.988917	92.261
INTERPRO	IPR001464:Annexin	4	0.209644	0.135337	ANXA7, ANXA8, ANXA8L1, ANXA4	1729	14	18559	3.06684	1	0.988917	92.261
UP_KEYWORDS	Calcium/phospholipid-binding	4	0.209644	0.140773	ANXA7, ANXA8, ANXA8L1, ANXA4	1818	15	20581	3.01885	1	0.477341	88.9244
UP_SEQ_FEATURE	repeat:Annexin 1	4	0.209644	0.144592	ANXA7, ANXA8, ANXA8L1, ANXA4	1794	15	20063	2.98224	1	0.99867	94.558
UP_SEQ_FEATURE	repeat:Annexin 2	4	0.209644	0.144592	ANXA7, ANXA8, ANXA8L1, ANXA4	1794	15	20063	2.98224	1	0.99867	94.558
UP_SEQ_FEATURE	repeat:Annexin 3	4	0.209644	0.144592	ANXA7, ANXA8, ANXA8L1, ANXA4	1794	15	20063	2.98224	1	0.99867	94.558
UP_SEQ_FEATURE	repeat:Annexin 4	4	0.209644	0.144592	ANXA7, ANXA8, ANXA8L1, ANXA4	1794	15	20063	2.98224	1	0.99867	94.558
SMART	SM00335:ANX	4	0.209644	0.148902	ANXA7, ANXA8, ANXA8L1, ANXA4	979	14	10057	2.93506	1	0.887641	89.9261
GOTERM_MF_DIRECT	GO:0005544~calcium-dependent phospholipid binding	7	0.366876	0.508236	ANXA7, JMJD7-PLA2G4B, ANXA8, DYSF, ANXA8L1, SYTL2, ANXA4	1655	58	16881	1.23103	1	0.998227	99.9993
Annotation Cluster 70	Enrichment Score: 0.7950717522772569
Category	Term	Count	%	PValue	Genes	List Total	Pop Hits	Pop Total	Fold Enrichment	Bonferroni	Benjamini	FDR
UP_KEYWORDS	WD repeat	34	1.78197	0.0560454	BOP1, TSSC1, RIC1, PAAF1, WDR75, FBXW7, RAE1, WDR13, WDR11, NSMAF, WDR34, NBEAL2, IFT140, NBAS, WDR5, WDR6, CORO6, TLE1, KCTD3, WDR91, VPS8, DCAF4, ARPC1A, EML2, RFWD2, ARPC1B, WDR66, BRWD1, DCAF6, AAAS, GNB2, WDR62, CHAF1B, WDR43	1818	281	20581	1.36976	1	0.283507	56.6774
UP_SEQ_FEATURE	repeat:WD 1	33	1.72956	0.082932	BOP1, TSSC1, RIC1, PAAF1, WDR75, FBXW7, RAE1, WDR13, WDR11, NSMAF, WDR34, NBEAL2, IFT140, NBAS, WDR5, WDR6, CORO6, TLE1, KCTD3, WDR91, DCAF4, ARPC1A, EML2, RFWD2, ARPC1B, WDR66, BRWD1, DCAF6, AAAS, GNB2, WDR62, CHAF1B, WDR43	1794	278	20063	1.32752	1	0.991867	80.0845
UP_SEQ_FEATURE	repeat:WD 2	33	1.72956	0.082932	BOP1, TSSC1, RIC1, PAAF1, WDR75, FBXW7, RAE1, WDR13, WDR11, NSMAF, WDR34, NBEAL2, IFT140, NBAS, WDR5, WDR6, CORO6, TLE1, KCTD3, WDR91, DCAF4, ARPC1A, EML2, RFWD2, ARPC1B, WDR66, BRWD1, DCAF6, AAAS, GNB2, WDR62, CHAF1B, WDR43	1794	278	20063	1.32752	1	0.991867	80.0845
INTERPRO	IPR015943:WD40/YVTN repeat-like-containing domain	39	2.04403	0.103244	BOP1, TSSC1, RIC1, PAAF1, WDR75, FBXW7, RAE1, SEMA3E, WDR13, WDR11, SEMA3A, NSMAF, WDR34, NBEAL2, IFT140, NUP133, NBAS, WDR5, WDR6, CORO6, TLE1, KCTD3, WDR91, VPS8, DCAF4, ARPC1A, RFWD2, EML2, ARPC1B, WDR66, BRWD1, DCAF6, AAAS, GNB2, WDR62, SEMA4F, SEMA4B, WDR43, CHAF1B	1729	331	18559	1.26473	1	0.978995	85.3041
UP_SEQ_FEATURE	repeat:WD 4	30	1.57233	0.106116	BOP1, TSSC1, PAAF1, WDR75, FBXW7, RAE1, WDR13, WDR11, NSMAF, WDR34, NBEAL2, IFT140, WDR5, WDR6, CORO6, TLE1, KCTD3, WDR91, ARPC1A, EML2, RFWD2, WDR66, ARPC1B, BRWD1, DCAF6, AAAS, GNB2, WDR62, CHAF1B, WDR43	1794	255	20063	1.31569	1	0.996147	87.643
UP_SEQ_FEATURE	repeat:WD 5	28	1.46751	0.113778	BOP1, TSSC1, PAAF1, WDR75, FBXW7, WDR13, WDR11, NSMAF, WDR34, NBEAL2, IFT140, WDR5, WDR6, CORO6, TLE1, KCTD3, WDR91, ARPC1A, EML2, RFWD2, WDR66, ARPC1B, DCAF6, BRWD1, GNB2, WDR62, CHAF1B, WDR43	1794	237	20063	1.32124	1	0.997105	89.4748
INTERPRO	IPR001680:WD40 repeat	32	1.67715	0.121773	BOP1, TSSC1, PAAF1, WDR75, FBXW7, RAE1, WDR13, WDR11, NSMAF, WDR34, NBEAL2, IFT140, WDR5, WDR6, CORO6, TLE1, KCTD3, WDR91, VPS8, DCAF4, ARPC1A, EML2, RFWD2, WDR66, ARPC1B, BRWD1, DCAF6, AAAS, GNB2, WDR62, CHAF1B, WDR43	1729	268	18559	1.28167	1	0.985518	89.8226
INTERPRO	IPR017986:WD40-repeat-containing domain	35	1.83438	0.159542	BOP1, TSSC1, RIC1, PAAF1, WDR75, FBXW7, RAE1, WDR13, WDR11, NSMAF, WDR34, NBEAL2, IFT140, NBAS, WDR5, WDR6, CORO6, TLE1, KCTD3, WDR91, VPS8, DCAF4, ARPC1A, RFWD2, EML2, ARPC1B, WDR66, BRWD1, DCAF6, AAAS, GNB2, WDR62, TENM3, CHAF1B, WDR43	1729	306	18559	1.22774	1	0.99287	95.3044
UP_SEQ_FEATURE	repeat:WD 3	30	1.57233	0.167792	BOP1, TSSC1, PAAF1, WDR75, FBXW7, RAE1, WDR13, WDR11, NSMAF, WDR34, NBEAL2, IFT140, WDR5, WDR6, CORO6, TLE1, KCTD3, WDR91, ARPC1A, EML2, RFWD2, WDR66, ARPC1B, BRWD1, DCAF6, AAAS, GNB2, WDR62, CHAF1B, WDR43	1794	269	20063	1.24722	1	0.9993	96.7403
SMART	SM00320:WD40	31	1.62474	0.225927	BOP1, TSSC1, PAAF1, WDR75, FBXW7, RAE1, WDR13, WDR11, NSMAF, WDR34, NBEAL2, IFT140, WDR5, WDR6, CORO6, TLE1, KCTD3, WDR91, DCAF4, ARPC1A, EML2, RFWD2, WDR66, ARPC1B, BRWD1, DCAF6, AAAS, GNB2, WDR62, CHAF1B, WDR43	979	267	10057	1.19271	1	0.92745	97.3896
UP_SEQ_FEATURE	repeat:WD 6	20	1.04822	0.390074	WDR5, WDR6, TLE1, BOP1, WDR91, ARPC1A, EML2, RFWD2, WDR66, ARPC1B, WDR75, BRWD1, FBXW7, DCAF6, GNB2, WDR62, WDR11, NSMAF, WDR43, CHAF1B	1794	196	20063	1.14116	1	0.999996	99.9901
UP_SEQ_FEATURE	repeat:WD 7	15	0.786164	0.483848	WDR5, WDR6, BOP1, WDR91, RFWD2, EML2, WDR66, WDR75, BRWD1, FBXW7, DCAF6, GNB2, WDR62, WDR11, CHAF1B	1794	151	20063	1.11093	1	1	99.9996
INTERPRO	IPR019775:WD40 repeat, conserved site	15	0.786164	0.690804	WDR5, CORO6, TLE1, KCTD3, BOP1, TSSC1, PAAF1, RFWD2, BRWD1, FBXW7, AAAS, GNB2, RAE1, WDR11, CHAF1B	1729	166	18559	0.969935	1	1	100
Annotation Cluster 71	Enrichment Score: 0.7888407885260204
Category	Term	Count	%	PValue	Genes	List Total	Pop Hits	Pop Total	Fold Enrichment	Bonferroni	Benjamini	FDR
GOTERM_MF_DIRECT	GO:0047086~ketosteroid monooxygenase activity	3	0.157233	0.0269064	AKR1C3, AKR1C2, AKR1C1	1655	3	16881	10.2	1	0.758314	36.5808
GOTERM_BP_DIRECT	GO:0042448~progesterone metabolic process	4	0.209644	0.0499247	AKR1C3, AKR1C2, DHRS9, AKR1C1	1642	9	16792	4.54513	1	0.909194	62.0907
GOTERM_BP_DIRECT	GO:0071395~cellular response to jasmonic acid stimulus	3	0.157233	0.0500883	AKR1C3, AKR1C2, AKR1C1	1642	4	16792	7.66991	1	0.905656	62.2141
GOTERM_MF_DIRECT	GO:0018636~phenanthrene 9,10-monooxygenase activity	3	0.157233	0.050332	AKR1C3, AKR1C2, AKR1C1	1655	4	16881	7.65	1	0.846792	57.7796
GOTERM_MF_DIRECT	GO:0047115~trans-1,2-dihydrobenzene-1,2-diol dehydrogenase activity	3	0.157233	0.050332	AKR1C3, AKR1C2, AKR1C1	1655	4	16881	7.65	1	0.846792	57.7796
GOTERM_MF_DIRECT	GO:0004032~alditol:NADP+ 1-oxidoreductase activity	3	0.157233	0.144677	AKR1C3, AKR1C2, AKR1C1	1655	7	16881	4.37143	1	0.935606	92.6415
GOTERM_BP_DIRECT	GO:0044597~daunorubicin metabolic process	3	0.157233	0.180123	AKR1C3, AKR1C2, AKR1C1	1642	8	16792	3.83496	1	0.990234	97.675
GOTERM_BP_DIRECT	GO:0044598~doxorubicin metabolic process	3	0.157233	0.180123	AKR1C3, AKR1C2, AKR1C1	1642	8	16792	3.83496	1	0.990234	97.675
GOTERM_MF_DIRECT	GO:0016655~oxidoreductase activity, acting on NAD(P)H, quinone or similar compound as acceptor	3	0.157233	0.180877	AKR1C3, AKR1C2, AKR1C1	1655	8	16881	3.825	1	0.958419	96.4255
INTERPRO	IPR018170:Aldo/keto reductase, conserved site	3	0.157233	0.273293	AKR1C3, AKR1C2, AKR1C1	1729	11	18559	2.92744	1	0.999062	99.6367
INTERPRO	IPR020471:Aldo/keto reductase subgroup	3	0.157233	0.273293	AKR1C3, AKR1C2, AKR1C1	1729	11	18559	2.92744	1	0.999062	99.6367
PIR_SUPERFAMILY	PIRSF000097:aldo-keto reductase	3	0.157233	0.30943	AKR1C3, AKR1C2, AKR1C1	190	10	1692	2.67158	1	1	98.8559
UP_SEQ_FEATURE	site:Lowers pKa of active site Tyr	3	0.157233	0.326117	AKR1C3, AKR1C2, AKR1C1	1794	13	20063	2.58078	1	0.999977	99.9362
INTERPRO	IPR001395:Aldo/keto reductase	3	0.157233	0.478836	AKR1C3, AKR1C2, AKR1C1	1729	17	18559	1.89423	1	0.999974	99.999
INTERPRO	IPR023210:NADP-dependent oxidoreductase domain	3	0.157233	0.509707	AKR1C3, AKR1C2, AKR1C1	1729	18	18559	1.78899	1	0.999987	99.9996
KEGG_PATHWAY	hsa00140:Steroid hormone biosynthesis	5	0.262055	0.898109	AKR1C3, AKR1C2, CYP1A1, SULT2B1, AKR1C1	767	58	6910	0.776649	1	0.962837	100
Annotation Cluster 72	Enrichment Score: 0.7854657068254741
Category	Term	Count	%	PValue	Genes	List Total	Pop Hits	Pop Total	Fold Enrichment	Bonferroni	Benjamini	FDR
INTERPRO	IPR006903:RNA polymerase II-binding domain	3	0.157233	0.132848	PCF11, SCAF4, SCAF8	1729	7	18559	4.60026	1	0.988552	91.8596
SMART	SM00582:RPR	3	0.157233	0.142855	PCF11, SCAF4, SCAF8	979	7	10057	4.4026	1	0.89897	88.858
UP_SEQ_FEATURE	domain:CID	3	0.157233	0.155848	PCF11, SCAF4, SCAF8	1794	8	20063	4.19377	1	0.998992	95.7486
INTERPRO	IPR006569:CID domain	3	0.157233	0.16661	PCF11, SCAF4, SCAF8	1729	8	18559	4.02523	1	0.993322	95.9528
INTERPRO	IPR008942:ENTH/VHS	5	0.262055	0.239893	PCF11, EPN3, SCAF4, SCAF8, GGA2	1729	27	18559	1.98777	1	0.998217	99.1988
Annotation Cluster 73	Enrichment Score: 0.7802800424057398
Category	Term	Count	%	PValue	Genes	List Total	Pop Hits	Pop Total	Fold Enrichment	Bonferroni	Benjamini	FDR
GOTERM_BP_DIRECT	GO:0006103~2-oxoglutarate metabolic process	5	0.262055	0.0918241	D2HGDH, DLD, IDH2, IDH1, GPT2	1642	18	16792	2.84071	1	0.955376	83.8655
KEGG_PATHWAY	hsa01210:2-Oxocarboxylic acid metabolism	5	0.262055	0.110827	ACY1, ACO1, IDH2, IDH1, GPT2	767	17	6910	2.64974	1	0.565689	78.9137
GOTERM_BP_DIRECT	GO:0006099~tricarboxylic acid cycle	6	0.314465	0.147662	NNT, ACO1, SUCLG1, DLD, IDH2, IDH1	1642	29	16792	2.11584	1	0.983498	95.1492
KEGG_PATHWAY	hsa00020:Citrate cycle (TCA cycle)	6	0.314465	0.23405	ACO1, SUCLG1, DLD, IDH2, IDH1, ACLY	767	30	6910	1.80183	1	0.661011	97.0791
UP_KEYWORDS	Tricarboxylic acid cycle	4	0.209644	0.356795	ACO1, SUCLG1, IDH2, IDH1	1818	24	20581	1.88678	1	0.734568	99.8339
Annotation Cluster 74	Enrichment Score: 0.7780315389909556
Category	Term	Count	%	PValue	Genes	List Total	Pop Hits	Pop Total	Fold Enrichment	Bonferroni	Benjamini	FDR
UP_KEYWORDS	Innate immunity	34	1.78197	0.0229873	IFIH1, S100A8, ZC3HAV1, MASP2, C3, CSF1, S100A9, CLU, PML, APOBEC3G, C1R, OAS2, C1S, TMEM173, MYD88, FCGR1A, GATA3, DDX60, TICAM2, CFH, MX1, MX2, DHX58, ARHGEF2, BST2, AXL, DDX58, IFIT3, IFIT2, CD55, IFIT1, IFIT5, C1RL, JAK3	1818	261	20581	1.47472	0.999995	0.162457	28.6289
UP_KEYWORDS	Immunity	50	2.62055	0.246621	TNFRSF21, IFIH1, CADM1, ZC3HAV1, S100A8, C3, MASP2, CSF1, TFE3, CLU, S100A9, TFEB, PML, C1R, APOBEC3G, C1S, OAS2, TNFSF18, SRC, TMEM173, MYD88, SQSTM1, FCMR, GATA3, DDX60, FCGR1A, CFH, TICAM2, ZC3H12A, BCL6, MX1, MX2, DHX58, DBNL, ARHGEF2, BST2, AXL, DDX58, IFIT3, IFIT2, IFIT1, CD55, ETS1, IFIT5, C1RL, JAK3, TAPBPL, THEMIS2, ICOSLG, EIF2AK4	1818	500	20581	1.13207	1	0.629553	98.3544
GOTERM_BP_DIRECT	GO:0045087~innate immune response	38	1.99161	0.817309	IFIH1, S100A8, ZC3HAV1, CSF1, S100A9, CLU, PML, APOBEC3G, C1R, C1S, SRC, TRIM11, TMEM173, APP, MYD88, TKFC, PTK6, GATA3, RNASE7, DDX60, TICAM2, MX1, MX2, DHX58, ARHGEF2, NCF2, BST2, RELB, AXL, MALT1, TRIM21, DDX58, CD55, KRT16, IFIT5, C1RL, JAK3, ABL2	1642	430	16792	0.903742	1	1	100
Annotation Cluster 75	Enrichment Score: 0.7739135272348263
Category	Term	Count	%	PValue	Genes	List Total	Pop Hits	Pop Total	Fold Enrichment	Bonferroni	Benjamini	FDR
UP_KEYWORDS	Prenylation	24	1.25786	0.0230675	RAP2B, PHKA2, RAB7B, RAB3B, RAB3D, LMNB1, PHKB, UCHL1, LMNA, RND3, RAB32, RND1, PPP1R16A, RRAS2, RAB22A, DNAJA1, RHOB, RAB11A, RAB6B, RAB38, PLA2G4C, DNAJA4, YKT6, RASD1	1818	168	20581	1.61724	0.999995	0.158775	28.7138
UP_KEYWORDS	GTP-binding	39	2.04403	0.0878004	RAB3B, RAB7B, GNAI2, RAB3D, GLUD1, RTKN, IFT22, RAB11A, RHOB, RAB6B, GUF1, TUBA1A, MX1, TUBG2, ARL5B, MX2, CIITA, ARL2, RAP2B, EEF1A1, GBP6, SUCLG1, SPAG1, GEM, ARL2-SNX15, RABL2B, DAPK1, RAB32, RND3, RND1, GSPT1, RRAS2, EEF1A1P5, RAB22A, ARL8A, RAB38, ARL4C, FPGT, RASD1	1818	343	20581	1.28719	1	0.366195	73.6256
INTERPRO	IPR005225:Small GTP-binding protein domain	22	1.15304	0.0962966	RAP2B, ARL2, RAB7B, RAB3B, RAB3D, GEM, ARL2-SNX15, RABL2B, RND3, RAB32, RND1, RRAS2, RAB22A, RHOB, RAB11A, ARL8A, RAB6B, RAB38, GUF1, ARL4C, RASD1, ARL5B	1729	167	18559	1.41405	1	0.975191	83.1664
GOTERM_MF_DIRECT	GO:0003924~GTPase activity	30	1.57233	0.110901	RAB3B, RAB3D, GNAI2, TGM2, RAB11A, RHOB, RAB6B, GUF1, TUBA1A, TUBG2, MX1, MX2, ARL2, EEF1A1, GBP6, NUDT1, GEM, RABL2B, RAB32, RND3, RND1, GSPT1, GNB2, RRAS2, EEF1A1P5, RAB22A, ARL8A, RAB38, ARL4C, RASD1	1655	234	16881	1.30769	1	0.910712	85.9514
UP_SEQ_FEATURE	short sequence motif:Effector region	14	0.733753	0.115275	RAP2B, RAB3B, RAB7B, RAB3D, RND3, RAB32, RND1, RRAS2, RAB22A, RHOB, RAB11A, RAB6B, RAB38, RASD1	1794	101	20063	1.55017	1	0.997142	89.8014
GOTERM_MF_DIRECT	GO:0005525~GTP binding	45	2.35849	0.152867	RAB3B, RAB7B, GNAI2, RAB3D, FKBP4, GLUD1, RTKN, IFI44L, IFT22, TGM2, RHOB, RAB11A, RAB6B, GUF1, TUBA1A, MX1, TUBG2, ARL5B, MX2, EHD4, RHOBTB3, CIITA, ARL2, RAP2B, EEF1A1, GBP6, HSP90AA1, SUCLG1, SPAG1, GEM, ARL2-SNX15, RABL2B, DAPK1, RAB32, RND3, RND1, GSPT1, RRAS2, EEF1A1P5, RAB22A, ARL8A, RAB38, ARL4C, FPGT, RASD1	1655	384	16881	1.19531	1	0.940194	93.7335
GOTERM_BP_DIRECT	GO:0007264~small GTPase mediated signal transduction	30	1.57233	0.166626	RAB7B, RAB3B, RAB3D, RASGEF1A, IFT22, RAB11A, RAB6B, RAPGEF3, ARL5B, RHOBTB3, ARL2, PLD1, ARHGEF18, DOCK9, DOCK7, GEM, ARL2-SNX15, RABL2B, RAB32, RND3, ARHGAP32, SH2D3A, RND1, RRAS2, RAB22A, ARL8A, RAB38, ARL4C, RASD1, BCAR3	1642	246	16792	1.24714	1	0.987975	96.8323
INTERPRO	IPR001806:Small GTPase superfamily	17	0.890985	0.22151	RAP2B, RAB3B, RAB7B, RAB3D, GEM, RABL2B, RND3, RAB32, RND1, RRAS2, RAB22A, RHOB, RAB11A, RAB6B, RAB38, RASD1, RHOBTB3	1729	139	18559	1.31279	1	0.997675	98.78
UP_SEQ_FEATURE	nucleotide phosphate-binding region:GTP	32	1.67715	0.281701	RAB7B, RAB3B, RAB3D, GNAI2, IFT22, RAB11A, RHOB, RAB6B, GUF1, TUBA1A, TUBG2, MX1, MX2, ARL5B, ARL2, RAP2B, EEF1A1, GBP6, SPAG1, GEM, RABL2B, RAB32, RND3, RND1, GSPT1, RRAS2, EEF1A1P5, RAB22A, ARL8A, RAB38, ARL4C, RASD1	1794	310	20063	1.15441	1	0.999944	99.7903
GOTERM_CC_DIRECT	GO:0045335~phagocytic vesicle	6	0.314465	0.306995	RAB32, RAB7B, RAB22A, UVRAG, RAB11A, RAB38	1724	39	18224	1.62627	1	0.89332	99.6093
UP_SEQ_FEATURE	lipid moiety-binding region:S-geranylgeranyl cysteine	10	0.524109	0.636531	RAP2B, RAB32, RAB3B, RAB7B, RND1, RAB3D, RAB22A, RAB11A, RAB6B, RAB38	1794	108	20063	1.0355	1	1	100
GOTERM_CC_DIRECT	GO:0030670~phagocytic vesicle membrane	6	0.314465	0.666912	RAB32, RAB7B, PIK3C3, RAB22A, RAB38, ATP6V0A2	1724	59	18224	1.07499	1	0.98692	100
Annotation Cluster 76	Enrichment Score: 0.7691495803701401
Category	Term	Count	%	PValue	Genes	List Total	Pop Hits	Pop Total	Fold Enrichment	Bonferroni	Benjamini	FDR
BIOCARTA	h_LairPathway:Cells and Molecules involved in local acute inflammatory response	6	0.314465	0.0585658	IL6, C3, CXCL8, SELPLG, ITGB1, IL1A	212	17	1625	2.70533	1	0.893712	54.5634
BIOCARTA	h_inflamPathway:Cytokines and Inflammatory Response	8	0.419287	0.0715261	CSF3, CSF2, IL6, IFNB1, CSF1, CXCL8, IL1A, TGFB2	212	29	1625	2.11451	1	0.882807	62.0934
BBID	22.Cytokine-chemokine_CNS	4	0.209644	0.175409	IL6, IFNB1, CXCL8, IL1A	49	12	388	2.63946	0.999989	0.941854	85.4261
BIOCARTA	h_cytokinePathway:Cytokine Network	5	0.262055	0.317548	IL6, IL16, IFNB1, CXCL8, IL1A	212	22	1625	1.74207	1	0.967464	99.3221
BBID	58.(CD40L)_immnosurveillance	3	0.157233	0.611339	IL6, CXCL8, IL1A	49	16	388	1.48469	1	0.99906	99.992
Annotation Cluster 77	Enrichment Score: 0.7612457258547188
Category	Term	Count	%	PValue	Genes	List Total	Pop Hits	Pop Total	Fold Enrichment	Bonferroni	Benjamini	FDR
INTERPRO	IPR024964:CTLH/CRA C-terminal to LisH motif domain	3	0.157233	0.100941	MAEA, RMND5A, GID8	1729	6	18559	5.36698	1	0.978236	84.6255
INTERPRO	IPR013144:CRA domain	3	0.157233	0.100941	MAEA, RMND5A, GID8	1729	6	18559	5.36698	1	0.978236	84.6255
SMART	SM00757:CRA	3	0.157233	0.108836	MAEA, RMND5A, GID8	979	6	10057	5.13636	1	0.860179	80.609
SMART	SM00667:LisH	5	0.262055	0.179518	SSBP2, MAEA, RMND5A, ARMC9, GID8	979	23	10057	2.2332	1	0.915014	94.0201
SMART	SM00668:CTLH	3	0.157233	0.215666	MAEA, RMND5A, GID8	979	9	10057	3.42424	1	0.930494	96.8514
UP_SEQ_FEATURE	domain:CTLH	3	0.157233	0.223025	MAEA, RMND5A, GID8	1794	10	20063	3.35502	1	0.999798	99.0937
INTERPRO	IPR006595:CTLH, C-terminal LisH motif	3	0.157233	0.237311	MAEA, RMND5A, GID8	1729	10	18559	3.22019	1	0.998183	99.1496
UP_SEQ_FEATURE	domain:LisH	5	0.262055	0.237544	SSBP2, MAEA, RMND5A, ARMC9, GID8	1794	28	20063	1.99703	1	0.999847	99.3624
INTERPRO	IPR006594:LisH dimerisation motif	5	0.262055	0.260961	SSBP2, MAEA, RMND5A, ARMC9, GID8	1729	28	18559	1.91678	1	0.998724	99.5115
Annotation Cluster 78	Enrichment Score: 0.7552363886159309
Category	Term	Count	%	PValue	Genes	List Total	Pop Hits	Pop Total	Fold Enrichment	Bonferroni	Benjamini	FDR
UP_KEYWORDS	Cell cycle	77	4.03564	0.00731679	NBN, MAEA, MRPL41, CHMP3, E2F7, AURKA, ANKLE2, LATS2, FAM83D, ATAD3B, CDCA7, PAK4, PIK3C3, KLHL21, H2AFX, KLK10, ASPM, STAG1, KHDRBS1, ARL2, CDC7, ARHGEF2, ANAPC5, LIG1, RINT1, PIM3, HMGA2, PPP1CC, CDK5, MCM5, DDIT3, AHR, MCM6, PPM1D, SGSM3, ARL8A, PRNP, GADD45A, UBE2S, NEK6, EIF2AK4, SNX9, SNX18, GNAI2, CACUL1, NEDD9, CDC73, CDC34, SRC, HJURP, KATNA1, RAB11A, RHNO1, CLASP2, CSNK1A1, CENPS, TP53B…	1818	650	20581	1.34107	0.978991	0.0678228	10.103
UP_KEYWORDS	Cell division	41	2.14885	0.175396	SNX9, SNX18, CHMP3, MAEA, GNAI2, NEDD9, CDC73, AURKA, CDC34, ANKLE2, LATS2, FAM83D, ATAD3B, CDCA7, KATNA1, PIK3C3, KLHL21, CLASP2, ASPM, STAG1, CSNK1A1, CDC7, ARHGEF2, ANAPC5, CENPS, LIG1, PPP1CC, HMGA2, CDK5, RNF103-CHMP3, MCM5, CDC25A, MIS12, SMC4, TTC19, BRE, CENPV, ARL8A, SMC1A, UBE2S, NEK6	1818	388	20581	1.19626	1	0.533597	93.9003
UP_KEYWORDS	Mitosis	25	1.31027	0.456162	CSNK1A1, SNX9, SNX18, ARHGEF2, ANAPC5, CENPS, NEDD9, AURKA, HMGA2, ANKLE2, CDC25A, MIS12, LATS2, SMC4, FAM83D, KATNA1, BRE, CENPV, KLHL21, ARL8A, CLASP2, SMC1A, ASPM, NEK6, STAG1	1818	262	20581	1.08022	1	0.803352	99.9854
GOTERM_BP_DIRECT	GO:0007067~mitotic nuclear division	26	1.36268	0.466154	SNX18, SNX9, TADA3, NEDD9, AURKA, ANKLE2, LATS2, FAM83D, KATNA1, KLHL21, ASPM, VCPIP1, STAG1, CSNK1A1, ARHGEF2, ANAPC5, CENPS, GEM, HMGA2, CDC25A, MIS12, CENPV, BRE, ARL8A, CLTCL1, NEK6	1642	248	16792	1.07214	1	0.999896	99.9993
GOTERM_BP_DIRECT	GO:0051301~cell division	34	1.78197	0.613522	MAEA, GNAI2, NEDD9, CDC73, AURKA, CDC34, ANKLE2, LATS2, FAM83D, CDCA7, ATAD3B, KATNA1, KLHL21, CLASP2, TUBA1A, STAG1, CSNK1A1, CDC7, ARHGEF2, ANAPC5, CENPS, LIG1, PPP1CC, HMGA2, CDK5, CDC25A, MIS12, MCM5, SMC4, BRE, CENPV, ARL8A, SMC1A, UBE2S	1642	350	16792	0.993437	1	0.999989	100
Annotation Cluster 79	Enrichment Score: 0.7273968090945828
Category	Term	Count	%	PValue	Genes	List Total	Pop Hits	Pop Total	Fold Enrichment	Bonferroni	Benjamini	FDR
GOTERM_MF_DIRECT	GO:0000062~fatty-acyl-CoA binding	7	0.366876	0.0674115	ECI2, ACBD3, ACOX1, IVD, ACAD9, SCP2, ACOX3	1655	30	16881	2.38	1	0.872146	68.8167
INTERPRO	IPR009100:Acyl-CoA dehydrogenase/oxidase	4	0.209644	0.15807	ACOX1, IVD, ACAD9, ACOX3	1729	15	18559	2.86239	1	0.992925	95.1576
INTERPRO	IPR009075:Acyl-CoA dehydrogenase/oxidase C-terminal	4	0.209644	0.15807	ACOX1, IVD, ACAD9, ACOX3	1729	15	18559	2.86239	1	0.992925	95.1576
INTERPRO	IPR006091:Acyl-CoA oxidase/dehydrogenase, central domain	4	0.209644	0.15807	ACOX1, IVD, ACAD9, ACOX3	1729	15	18559	2.86239	1	0.992925	95.1576
GOTERM_MF_DIRECT	GO:0052890~oxidoreductase activity, acting on the CH-CH group of donors, with a flavin as acceptor	4	0.209644	0.176256	ACOX1, IVD, ACAD9, ACOX3	1655	15	16881	2.72	1	0.958748	96.0735
GOTERM_BP_DIRECT	GO:0055088~lipid homeostasis	7	0.366876	0.176485	ACOX1, IRS2, FBXW7, NR1D2, IVD, ACAD9, ACOX3	1642	39	16792	1.83554	1	0.989645	97.4716
GOTERM_MF_DIRECT	GO:0003995~acyl-CoA dehydrogenase activity	4	0.209644	0.202108	ACOX1, IVD, ACAD9, ACOX3	1655	16	16881	2.55	1	0.967418	97.6944
GOTERM_BP_DIRECT	GO:0033539~fatty acid beta-oxidation using acyl-CoA dehydrogenase	4	0.209644	0.254733	ACOX1, IVD, ACAD9, ACOX3	1642	18	16792	2.27257	1	0.997059	99.6184
GOTERM_MF_DIRECT	GO:0016627~oxidoreductase activity, acting on the CH-CH group of donors	4	0.209644	0.256009	ACOX1, IVD, ACAD9, ACOX3	1655	18	16881	2.26667	1	0.980052	99.2829
GOTERM_MF_DIRECT	GO:0009055~electron carrier activity	12	0.628931	0.264927	GSR, ACOX1, NCF2, FDX1, IVD, TXNRD3, TXNRD1, SH3BGRL3, AOC2, ACAD9, NDUFS2, ACOX3	1655	90	16881	1.36	1	0.980565	99.4137
INTERPRO	IPR013786:Acyl-CoA dehydrogenase/oxidase, N-terminal	3	0.157233	0.344706	ACOX1, IVD, ACAD9	1729	13	18559	2.47707	1	0.999791	99.9411
Annotation Cluster 80	Enrichment Score: 0.7256850307100101
Category	Term	Count	%	PValue	Genes	List Total	Pop Hits	Pop Total	Fold Enrichment	Bonferroni	Benjamini	FDR
UP_SEQ_FEATURE	domain:NTR	5	0.262055	0.127798	SFRP1, C3, NTN4, TIMP3, PCOLCE2	1794	22	20063	2.54168	1	0.998198	92.1812
INTERPRO	IPR001134:Netrin domain	5	0.262055	0.160715	SFRP1, C3, NTN4, TIMP3, PCOLCE2	1729	23	18559	2.33347	1	0.992744	95.4184
INTERPRO	IPR008993:Tissue inhibitor of metalloproteinases-like, OB-fold	5	0.262055	0.219245	SFRP1, C3, NTN4, TIMP3, PCOLCE2	1729	26	18559	2.06422	1	0.99779	98.716
SMART	SM00643:C345C	4	0.209644	0.225329	SFRP1, C3, NTN4, PCOLCE2	979	17	10057	2.41711	1	0.931095	97.3607
INTERPRO	IPR018933:Netrin module, non-TIMP type	4	0.209644	0.231871	SFRP1, C3, NTN4, PCOLCE2	1729	18	18559	2.38532	1	0.997979	99.0363
Annotation Cluster 81	Enrichment Score: 0.7230051160466685
Category	Term	Count	%	PValue	Genes	List Total	Pop Hits	Pop Total	Fold Enrichment	Bonferroni	Benjamini	FDR
UP_SEQ_FEATURE	domain:MCM	3	0.157233	0.155848	MCM9, MCM5, MCM6	1794	8	20063	4.19377	1	0.998992	95.7486
INTERPRO	IPR001208:Mini-chromosome maintenance, DNA-dependent ATPase	3	0.157233	0.201605	MCM9, MCM5, MCM6	1729	9	18559	3.57798	1	0.996578	98.0976
SMART	SM00350:MCM	3	0.157233	0.215666	MCM9, MCM5, MCM6	979	9	10057	3.42424	1	0.930494	96.8514
Annotation Cluster 82	Enrichment Score: 0.7216977251500676
Category	Term	Count	%	PValue	Genes	List Total	Pop Hits	Pop Total	Fold Enrichment	Bonferroni	Benjamini	FDR
SMART	SM01057:SM01057	5	0.262055	0.0759526	CA9, PTPRZ1, PTPRG, CA12, CA2	979	17	10057	3.02139	1	0.808954	67.5192
INTERPRO	IPR001148:Alpha carbonic anhydrase	5	0.262055	0.0797794	CA9, PTPRZ1, PTPRG, CA12, CA2	1729	18	18559	2.98165	1	0.968155	76.8475
KEGG_PATHWAY	hsa00910:Nitrogen metabolism	5	0.262055	0.110827	GLUL, CA9, CA12, GLUD1, CA2	767	17	6910	2.64974	1	0.565689	78.9137
GOTERM_BP_DIRECT	GO:0015701~bicarbonate transport	8	0.419287	0.133243	CYB5R1, SLC26A6, BEST1, CA9, CA12, SLC4A7, SLC4A2, CA2	1642	44	16792	1.85937	1	0.978006	93.335
INTERPRO	IPR018338:Carbonic anhydrase, alpha-class, conserved site	3	0.157233	0.30919	CA9, CA12, CA2	1729	12	18559	2.68349	1	0.999501	99.851
GOTERM_BP_DIRECT	GO:0006730~one-carbon metabolic process	5	0.262055	0.336439	MTHFD1, CA9, CA12, CA2, AHCYL2	1642	30	16792	1.70443	1	0.999154	99.9577
GOTERM_MF_DIRECT	GO:0004089~carbonate dehydratase activity	3	0.157233	0.404995	CA9, CA12, CA2	1655	14	16881	2.18571	1	0.994289	99.9828
INTERPRO	IPR023561:Carbonic anhydrase, alpha-class	3	0.157233	0.446799	CA9, CA12, CA2	1729	16	18559	2.01262	1	0.99996	99.997
Annotation Cluster 83	Enrichment Score: 0.7132553460957806
Category	Term	Count	%	PValue	Genes	List Total	Pop Hits	Pop Total	Fold Enrichment	Bonferroni	Benjamini	FDR
UP_KEYWORDS	Pyridoxal phosphate	11	0.57652	0.0483585	ODC1, SHMT1, CTH, PYGL, SPTLC3, NFS1, FASN, PNPO, ABAT, GPT2, PYGB	1818	63	20581	1.97663	1	0.264152	51.2697
GOTERM_MF_DIRECT	GO:0030170~pyridoxal phosphate binding	11	0.57652	0.0485397	SHMT1, CTH, PDXK, MARC1, PYGL, MARC2, SPTLC3, NFS1, ABAT, GPT2, PYGB	1655	57	16881	1.96842	1	0.849776	56.4293
INTERPRO	IPR015422:Pyridoxal phosphate-dependent transferase, major region, subdomain 2	6	0.314465	0.2771	SHMT1, CTH, SPTLC3, NFS1, ABAT, GPT2	1729	38	18559	1.69483	1	0.99911	99.6687
UP_KEYWORDS	Aminotransferase	4	0.209644	0.306745	SPTLC3, GFPT1, ABAT, GPT2	1818	22	20581	2.05831	1	0.691188	99.5074
GOTERM_MF_DIRECT	GO:0008483~transaminase activity	3	0.157233	0.36877	SPTLC3, ABAT, GPT2	1655	13	16881	2.35385	1	0.991428	99.9539
INTERPRO	IPR015424:Pyridoxal phosphate-dependent transferase	6	0.314465	0.371738	SHMT1, CTH, SPTLC3, NFS1, ABAT, GPT2	1729	43	18559	1.49776	1	0.999871	99.972
INTERPRO	IPR015421:Pyridoxal phosphate-dependent transferase, major region, subdomain 1	6	0.314465	0.371738	SHMT1, CTH, SPTLC3, NFS1, ABAT, GPT2	1729	43	18559	1.49776	1	0.999871	99.972
Annotation Cluster 84	Enrichment Score: 0.7058157677505656
Category	Term	Count	%	PValue	Genes	List Total	Pop Hits	Pop Total	Fold Enrichment	Bonferroni	Benjamini	FDR
INTERPRO	IPR004827:Basic-leucine zipper domain	10	0.524109	0.0600794	CREBRF, MAFF, ATF3, MAFB, XBP1, JUN, CREB5, NFE2L2, FOSL1, DDIT3	1729	54	18559	1.98777	1	0.942703	66.3892
UP_SEQ_FEATURE	domain:Leucine-zipper	16	0.838574	0.078276	MAFF, MAFB, RELB, MITF, TFE3, TFEB, CREB5, DDIT3, FOXP1, TSC22D1, IKBKE, ATF3, XBP1, JUN, NFE2L2, FOSL1	1794	113	20063	1.58349	1	0.989872	78.113
SMART	SM00338:BRLZ	9	0.471698	0.117708	MAFF, ATF3, MAFB, XBP1, JUN, CREB5, NFE2L2, FOSL1, DDIT3	979	51	10057	1.81283	1	0.863408	83.1832
INTERPRO	IPR008917:Eukaryotic transcription factor, Skn-1-like, DNA-binding	4	0.209644	0.206522	MAFF, MAFB, JUN, NFE2L2	1729	17	18559	2.52564	1	0.996892	98.2936
INTERPRO	IPR004826:Basic leucine zipper domain, Maf-type	3	0.157233	0.344706	MAFF, MAFB, NFE2L2	1729	13	18559	2.47707	1	0.999791	99.9411
UP_SEQ_FEATURE	DNA-binding region:Basic motif	17	0.890985	0.38524	MAFF, MAFB, TFE3, MITF, TFEB, CREB5, AHR, ATF3, NCOA3, XBP1, JUN, HES2, NHLH2, NFE2L2, BHLHE41, FOSL1, TWIST2	1794	163	20063	1.16637	1	0.999996	99.9885
BIOCARTA	h_arenrf2Pathway:Oxidative Stress Induced Gene Expression Via Nrf2	3	0.157233	0.755064	MAFF, JUN, NFE2L2	212	20	1625	1.14976	1	0.99608	100
Annotation Cluster 85	Enrichment Score: 0.6895627849603864
Category	Term	Count	%	PValue	Genes	List Total	Pop Hits	Pop Total	Fold Enrichment	Bonferroni	Benjamini	FDR
KEGG_PATHWAY	hsa00220:Arginine biosynthesis	6	0.314465	0.0624507	GLUL, ACY1, ARG2, GLUD1, ASL, GPT2	767	20	6910	2.70274	1	0.492519	57.4513
KEGG_PATHWAY	hsa00250:Alanine, aspartate and glutamate metabolism	7	0.366876	0.185497	GLUL, GLUD1, GFPT1, ADSL, ABAT, ASL, GPT2	767	35	6910	1.80183	1	0.609312	93.4051
GOTERM_BP_DIRECT	GO:0008652~cellular amino acid biosynthetic process	3	0.157233	0.736947	GLUL, GLUD1, GPT2	1642	26	16792	1.17999	1	0.999999	100
Annotation Cluster 86	Enrichment Score: 0.6804453490201792
Category	Term	Count	%	PValue	Genes	List Total	Pop Hits	Pop Total	Fold Enrichment	Bonferroni	Benjamini	FDR
GOTERM_BP_DIRECT	GO:0061763~multivesicular body-lysosome fusion	3	0.157233	0.0267713	CHMP3, RNF103-CHMP3, CHMP2B	1642	3	16792	10.2266	1	0.834831	40.1871
GOTERM_BP_DIRECT	GO:0016197~endosomal transport	12	0.628931	0.0539596	CHMP2A, SNX9, SNX18, ANXA8, CHMP3, SQSTM1, ANXA8L1, SNX17, NSG1, RNF103-CHMP3, VPS36, CHMP2B	1642	66	16792	1.85937	1	0.914054	65.0265
GOTERM_BP_DIRECT	GO:1902188~positive regulation of viral release from host cell	4	0.209644	0.0847128	CHMP2A, CHMP3, RNF103-CHMP3, CHMP2B	1642	11	16792	3.71875	1	0.953335	81.297
GOTERM_CC_DIRECT	GO:0000815~ESCRT III complex	4	0.209644	0.0972476	CHMP2A, CHMP3, RNF103-CHMP3, CHMP2B	1724	12	18224	3.52359	1	0.716186	78.7102
GOTERM_BP_DIRECT	GO:0010824~regulation of centrosome duplication	5	0.262055	0.107732	CHMP2A, CHMP3, CHORDC1, RNF103-CHMP3, CHMP2B	1642	19	16792	2.6912	1	0.968162	88.4549
GOTERM_BP_DIRECT	GO:0050792~regulation of viral process	3	0.157233	0.109786	CHMP2A, CHMP3, RNF103-CHMP3	1642	6	16792	5.11328	1	0.968971	88.948
INTERPRO	IPR005024:Snf7	4	0.209644	0.113852	CHMP2A, CHMP3, RNF103-CHMP3, CHMP2B	1729	13	18559	3.30275	1	0.981598	88.0805
UP_SEQ_FEATURE	short sequence motif:MIT-interacting motif	3	0.157233	0.155848	CHMP2A, CHMP3, CHMP2B	1794	8	20063	4.19377	1	0.998992	95.7486
GOTERM_CC_DIRECT	GO:0031902~late endosome membrane	14	0.733753	0.156527	CHMP2A, SLC9A9, PLD1, CHMP3, RNF103-CHMP3, CHMP2B, ANXA8, ANXA8L1, VAMP8, TMEM165, TICAM2, RHOB, ARL8A, VPS36	1724	101	18224	1.46525	1	0.806497	92.3765
GOTERM_BP_DIRECT	GO:0036258~multivesicular body assembly	6	0.314465	0.180705	CHMP2A, CHMP3, RAB11A, RNF103-CHMP3, VPS36, CHMP2B	1642	31	16792	1.97933	1	0.990175	97.706
GOTERM_BP_DIRECT	GO:0000920~cell separation after cytokinesis	4	0.209644	0.254733	CHMP2A, CHMP3, RNF103-CHMP3, CHMP2B	1642	18	16792	2.27257	1	0.997059	99.6184
GOTERM_BP_DIRECT	GO:0019058~viral life cycle	5	0.262055	0.35951	CHMP2A, CHMP3, NEDD4L, RNF103-CHMP3, CHMP2B	1642	31	16792	1.64944	1	0.99943	99.9784
GOTERM_BP_DIRECT	GO:0039702~viral budding via host ESCRT complex	4	0.209644	0.365756	CHMP2A, CHMP3, RNF103-CHMP3, CHMP2B	1642	22	16792	1.85937	1	0.99949	99.982
GOTERM_BP_DIRECT	GO:0051258~protein polymerization	3	0.157233	0.367517	CHMP2A, CHMP3, RNF103-CHMP3	1642	13	16792	2.35997	1	0.999486	99.9829
GOTERM_BP_DIRECT	GO:1901673~regulation of mitotic spindle assembly	3	0.157233	0.403676	CHMP2A, CHMP3, CHMP2B	1642	14	16792	2.1914	1	0.999704	99.9944
GOTERM_BP_DIRECT	GO:0007034~vacuolar transport	3	0.157233	0.472781	CHMP2A, RNF103-CHMP3, CHMP2B	1642	16	16792	1.91748	1	0.999892	99.9995
GOTERM_BP_DIRECT	GO:0006997~nucleus organization	4	0.209644	0.473764	CHMP2A, SYNE1, CHMP3, CHMP2B	1642	26	16792	1.57332	1	0.999889	99.9995
GOTERM_BP_DIRECT	GO:0051291~protein heterooligomerization	7	0.366876	0.64978	CHMP2A, JUP, CHMP3, MAGI2, SQSTM1, BIRC3, RNF103-CHMP3	1642	67	16792	1.06845	1	0.999994	100
GOTERM_MF_DIRECT	GO:0031210~phosphatidylcholine binding	3	0.157233	0.673733	CHMP2A, CHMP3, RNF103-CHMP3	1655	23	16881	1.33043	1	0.999729	100
GOTERM_BP_DIRECT	GO:0007080~mitotic metaphase plate congression	4	0.209644	0.714917	CHMP2A, CHMP3, RAB11A, CHMP2B	1642	37	16792	1.10557	1	0.999999	100
Annotation Cluster 87	Enrichment Score: 0.6620369370608161
Category	Term	Count	%	PValue	Genes	List Total	Pop Hits	Pop Total	Fold Enrichment	Bonferroni	Benjamini	FDR
INTERPRO	IPR010935:SMCs flexible hinge	3	0.157233	0.100941	SMCHD1, SMC1A, SMC4	1729	6	18559	5.36698	1	0.978236	84.6255
SMART	SM00968:SM00968	3	0.157233	0.108836	SMCHD1, SMC1A, SMC4	979	6	10057	5.13636	1	0.860179	80.609
GOTERM_CC_DIRECT	GO:0005694~chromosome	7	0.366876	0.939829	EHMT1, SMCHD1, RHNO1, SMC1A, SMC4, ZBTB38, STAG1	1724	105	18224	0.704718	1	0.999831	100
Annotation Cluster 88	Enrichment Score: 0.6555651680466275
Category	Term	Count	%	PValue	Genes	List Total	Pop Hits	Pop Total	Fold Enrichment	Bonferroni	Benjamini	FDR
INTERPRO	IPR013761:Sterile alpha motif/pointed domain	17	0.890985	0.0761689	DLC1, CNKSR2, SASH1, ELF3, TFCP2L1, USH1G, BICC1, SAMD3, SAMD9L, EPHA2, TNKS2, STARD13, MAP3K15, DGKD, ETS1, ETS2, SAMD9	1729	117	18559	1.55963	1	0.966619	75.1958
UP_SEQ_FEATURE	domain:SAM	11	0.57652	0.205266	DLC1, CNKSR2, DGKD, USH1G, SAMD9, BICC1, SAMD3, SAMD9L, EPHA2, TNKS2, STARD13	1794	83	20063	1.48214	1	0.999689	98.619
INTERPRO	IPR001660:Sterile alpha motif domain	12	0.628931	0.257398	DLC1, CNKSR2, SASH1, DGKD, USH1G, SAMD9, BICC1, SAMD3, SAMD9L, EPHA2, TNKS2, STARD13	1729	94	18559	1.37029	1	0.998742	99.4683
SMART	SM00454:SAM	9	0.471698	0.592979	CNKSR2, SASH1, DGKD, USH1G, SAMD9, BICC1, SAMD3, EPHA2, TNKS2	979	85	10057	1.0877	1	0.9954	99.9997
Annotation Cluster 89	Enrichment Score: 0.643706429212414
Category	Term	Count	%	PValue	Genes	List Total	Pop Hits	Pop Total	Fold Enrichment	Bonferroni	Benjamini	FDR
GOTERM_BP_DIRECT	GO:0003181~atrioventricular valve morphogenesis	4	0.209644	0.0847128	BMP2, TGFBR2, TGFB2, CYR61	1642	11	16792	3.71875	1	0.953335	81.297
GOTERM_BP_DIRECT	GO:0010718~positive regulation of epithelial to mesenchymal transition	7	0.366876	0.0973129	BMP2, GCNT2, TGFBR2, SDCBP, SERPINB3, BAMBI, TGFB2	1642	33	16792	2.16927	1	0.960817	85.6155
GOTERM_BP_DIRECT	GO:0060389~pathway-restricted SMAD protein phosphorylation	3	0.157233	0.367517	BMP2, TGFBR2, TGFB2	1642	13	16792	2.35997	1	0.999486	99.9829
BIOCARTA	h_alkPathway:ALK in cardiac myocytes	4	0.209644	0.878573	BMP2, GSK3B, TGFBR2, TGFB2	212	37	1625	0.828659	1	0.999113	100
Annotation Cluster 90	Enrichment Score: 0.643459855736896
Category	Term	Count	%	PValue	Genes	List Total	Pop Hits	Pop Total	Fold Enrichment	Bonferroni	Benjamini	FDR
SMART	SM00513:SAP	5	0.262055	0.179518	HNRNPUL2-BSCL2, PIAS3, PIAS2, MKL1, HNRNPU	979	23	10057	2.2332	1	0.915014	94.0201
INTERPRO	IPR003034:SAP domain	5	0.262055	0.179566	HNRNPUL2-BSCL2, PIAS3, PIAS2, MKL1, HNRNPU	1729	24	18559	2.23624	1	0.994816	96.9281
UP_SEQ_FEATURE	domain:SAP	4	0.209644	0.364157	PIAS3, PIAS2, MKL1, HNRNPU	1794	24	20063	1.8639	1	0.999993	99.9784
Annotation Cluster 91	Enrichment Score: 0.6430343553092673
Category	Term	Count	%	PValue	Genes	List Total	Pop Hits	Pop Total	Fold Enrichment	Bonferroni	Benjamini	FDR
UP_KEYWORDS	DNA damage	40	2.09644	0.0859482	RAD23B, NBN, FAM175A, UNG, E2F7, UVRAG, EGLN3, ANKLE1, RPA3, MCM9, CHD1L, SETMAR, FBXO6, C7ORF49, ZC3H12A, RHNO1, H2AFX, CENPS, PIF1, DTX3L, YY1, LIG1, GTF2H3, MBD4, GTF2H5, RAD51, JMY, IKBKE, FAAP100, XPC, PLK3, BAZ1B, PARP9, SFPQ, BRE, FBXO31, OGG1, SMC1A, CHAF1B, GADD45A	1818	352	20581	1.28644	1	0.362497	72.8382
UP_KEYWORDS	DNA repair	31	1.62474	0.221972	RAD23B, NBN, FAM175A, UNG, UVRAG, ANKLE1, RPA3, MCM9, CHD1L, SETMAR, FBXO6, C7ORF49, H2AFX, CENPS, PIF1, DTX3L, YY1, LIG1, GTF2H3, MBD4, GTF2H5, RAD51, JMY, FAAP100, XPC, PARP9, SFPQ, BRE, OGG1, SMC1A, CHAF1B	1818	293	20581	1.19775	1	0.595159	97.3752
GOTERM_BP_DIRECT	GO:0006281~DNA repair	23	1.20545	0.61711	NBN, NUDT1, CENPS, PIF1, UNG, LIG1, UVRAG, GTF2H3, MBD4, ANKLE1, RAD51, RPA3, JMY, RFC5, FAAP100, XPC, CHD1L, FBXO6, PARP3, OGG1, SMC1A, GADD45A, CHAF1B	1642	235	16792	1.0009	1	0.99999	100
Annotation Cluster 92	Enrichment Score: 0.6113700787193911
Category	Term	Count	%	PValue	Genes	List Total	Pop Hits	Pop Total	Fold Enrichment	Bonferroni	Benjamini	FDR
INTERPRO	IPR004160:Translation elongation factor EFTu/EF1A, C-terminal	3	0.157233	0.132848	EEF1A1, GSPT1, EEF1A1P5	1729	7	18559	4.60026	1	0.988552	91.8596
INTERPRO	IPR004161:Translation elongation factor EFTu/EF1A, domain 2	4	0.209644	0.15807	EEF1A1, GSPT1, EEF1A1P5, GUF1	1729	15	18559	2.86239	1	0.992925	95.1576
INTERPRO	IPR009001:Translation elongation factor EF1A/initiation factor IF2gamma, C-terminal	3	0.157233	0.273293	EEF1A1, GSPT1, EEF1A1P5	1729	11	18559	2.92744	1	0.999062	99.6367
INTERPRO	IPR000795:Elongation factor, GTP-binding domain	4	0.209644	0.283952	EEF1A1, GSPT1, EEF1A1P5, GUF1	1729	20	18559	2.14679	1	0.999126	99.7199
INTERPRO	IPR009000:Translation elongation/initiation factor/Ribosomal, beta-barrel	4	0.209644	0.538357	EEF1A1, GSPT1, EEF1A1P5, GUF1	1729	30	18559	1.43119	1	0.999993	99.9999
Annotation Cluster 93	Enrichment Score: 0.610740311566947
Category	Term	Count	%	PValue	Genes	List Total	Pop Hits	Pop Total	Fold Enrichment	Bonferroni	Benjamini	FDR
UP_SEQ_FEATURE	domain:Laminin G-like 1	6	0.314465	0.124762	LAMA2, SLC26A6, LAMA3, CELSR3, CNTNAP3B, CELSR1	1794	30	20063	2.23668	1	0.998027	91.6579
UP_SEQ_FEATURE	domain:Laminin G-like 2	6	0.314465	0.124762	LAMA2, SLC26A6, LAMA3, CELSR3, CNTNAP3B, CELSR1	1794	30	20063	2.23668	1	0.998027	91.6579
UP_KEYWORDS	Laminin EGF-like domain	6	0.314465	0.133359	LAMA2, LAMA3, NTN4, CELSR3, LAMC2, CELSR1	1818	31	20581	2.1911	1	0.460494	87.4547
INTERPRO	IPR002049:EGF-like, laminin	7	0.366876	0.150383	LAMA2, LAMA3, CRELD2, NTN4, CELSR3, LAMC2, CELSR1	1729	39	18559	1.92661	1	0.992259	94.3177
SMART	SM00180:EGF_Lam	6	0.314465	0.250249	LAMA2, LAMA3, NTN4, CELSR3, LAMC2, CELSR1	979	35	10057	1.76104	1	0.944224	98.343
SMART	SM00282:LamG	6	0.314465	0.388323	LAMA2, LAMA3, CELSR3, CNTNAP3B, CELSR1, SLIT2	979	42	10057	1.46753	1	0.98123	99.9086
UP_SEQ_FEATURE	domain:Laminin G-like 4	3	0.157233	0.393014	LAMA2, LAMA3, CNTNAP3B	1794	15	20063	2.23668	1	0.999996	99.9909
INTERPRO	IPR001791:Laminin G domain	7	0.366876	0.49085	LAMA2, LAMA3, CELSR3, CNTNAP3B, CELSR1, THBS2, SLIT2	1729	60	18559	1.25229	1	0.999981	99.9993
UP_SEQ_FEATURE	domain:Laminin G-like 3	3	0.157233	0.544542	LAMA2, LAMA3, CNTNAP3B	1794	20	20063	1.67751	1	1	100
Annotation Cluster 94	Enrichment Score: 0.6059457830862259
Category	Term	Count	%	PValue	Genes	List Total	Pop Hits	Pop Total	Fold Enrichment	Bonferroni	Benjamini	FDR
GOTERM_MF_DIRECT	GO:0005164~tumor necrosis factor receptor binding	7	0.366876	0.0585799	TNFSF10, TNFSF15, BRE, CD70, STAT1, EDA, TRAF4	1655	29	16881	2.46207	1	0.871241	63.502
INTERPRO	IPR006052:Tumour necrosis factor	4	0.209644	0.231871	TNFSF10, TNFSF15, CD70, EDA	1729	18	18559	2.38532	1	0.997979	99.0363
SMART	SM00207:TNF	3	0.157233	0.470163	TNFSF10, TNFSF15, CD70	979	16	10057	1.92614	1	0.990419	99.9882
INTERPRO	IPR008983:Tumour necrosis factor-like domain	6	0.314465	0.590166	TNFSF10, TNFSF15, CD70, EDA, TNFSF18, MMRN2	1729	55	18559	1.17098	1	0.999997	100
Annotation Cluster 95	Enrichment Score: 0.6038511072343776
Category	Term	Count	%	PValue	Genes	List Total	Pop Hits	Pop Total	Fold Enrichment	Bonferroni	Benjamini	FDR
GOTERM_CC_DIRECT	GO:0097542~ciliary tip	8	0.419287	0.11727	ICK, IFT46, KIFAP3, DYNC2LI1, IFT22, WDR34, IFT88, IFT140	1724	44	18224	1.92196	1	0.756751	84.8334
GOTERM_CC_DIRECT	GO:0036064~ciliary basal body	14	0.733753	0.132897	BBS4, USH1G, DYNC2LI1, RPGRIP1L, CEP41, KIAA0586, GAS8, RTTN, ICK, IFT46, KIFAP3, WDR34, IFT88, IFT140	1724	98	18224	1.51011	1	0.776261	88.4231
GOTERM_CC_DIRECT	GO:0005929~cilium	18	0.943396	0.259831	ARL2, BBS4, TMEM80, DYNC2LI1, CFAP157, RPGRIP1L, CEP41, AURKA, TTLL7, BBS12, GAS8, ICK, CFAP58, IFT46, IFT22, DLD, PKD1, IFT88	1724	151	18224	1.26009	1	0.880804	98.9427
GOTERM_CC_DIRECT	GO:0072372~primary cilium	10	0.524109	0.316215	CSNK1A1, IFT46, KIFAP3, DYNC2LI1, IFT22, CEP41, PKD1, WDR34, IFT88, IFT140	1724	78	18224	1.35523	1	0.895823	99.6809
UP_KEYWORDS	Cilium	17	0.890985	0.747086	BBS4, DYNC2LI1, CFAP157, RPGRIP1L, CEP41, AURKA, BBS12, TTLL7, GAS8, RTTN, ELMOD3, CFAP58, IFT46, IFT22, PKD1, IFT88, IFT140	1818	207	20581	0.929718	1	0.947103	100
Annotation Cluster 96	Enrichment Score: 0.6023203229400624
Category	Term	Count	%	PValue	Genes	List Total	Pop Hits	Pop Total	Fold Enrichment	Bonferroni	Benjamini	FDR
UP_KEYWORDS	Growth factor binding	5	0.262055	0.0681559	LTBP1, IGFBP7, FGFBP1, IGFBP3, CYR61	1818	18	20581	3.14463	1	0.312747	64.076
SMART	SM00121:IB	4	0.209644	0.252303	CTGF, IGFBP7, IGFBP3, CYR61	979	18	10057	2.28283	1	0.942265	98.4064
GOTERM_MF_DIRECT	GO:0005520~insulin-like growth factor binding	4	0.209644	0.256009	CTGF, IGFBP7, IGFBP3, CYR61	1655	18	16881	2.26667	1	0.980052	99.2829
UP_SEQ_FEATURE	domain:IGFBP N-terminal	4	0.209644	0.263012	CTGF, IGFBP7, IGFBP3, CYR61	1794	20	20063	2.23668	1	0.999908	99.6615
INTERPRO	IPR017891:Insulin-like growth factor binding protein, N-terminal, Cys-rich conserved site	3	0.157233	0.273293	CTGF, IGFBP3, CYR61	1729	11	18559	2.92744	1	0.999062	99.6367
INTERPRO	IPR000867:Insulin-like growth factor-binding protein, IGFBP	4	0.209644	0.283952	CTGF, IGFBP7, IGFBP3, CYR61	1729	20	18559	2.14679	1	0.999126	99.7199
GOTERM_BP_DIRECT	GO:0001558~regulation of cell growth	8	0.419287	0.676438	SGK1, SGK3, CTGF, IGFBP7, C8ORF44-SGK3, IGFBP3, NET1, CYR61	1642	80	16792	1.02266	1	0.999997	100
Annotation Cluster 97	Enrichment Score: 0.6011810758894589
Category	Term	Count	%	PValue	Genes	List Total	Pop Hits	Pop Total	Fold Enrichment	Bonferroni	Benjamini	FDR
UP_SEQ_FEATURE	domain:CRIB	5	0.262055	0.0834534	PAK6, PAK4, CDC42SE1, PAK1, CDC42EP3	1794	19	20063	2.943	1	0.991595	80.2945
INTERPRO	IPR000095:PAK-box/P21-Rho-binding	5	0.262055	0.10917	PAK6, PAK4, CDC42SE1, PAK1, CDC42EP3	1729	20	18559	2.68349	1	0.980302	86.9225
SMART	SM00285:PBD	4	0.209644	0.198968	PAK6, PAK4, PAK1, CDC42EP3	979	16	10057	2.56818	1	0.922453	95.7502
KEGG_PATHWAY	hsa05211:Renal cell carcinoma	8	0.419287	0.591538	PAK6, MAP2K1, PAK4, JUN, CREBBP, EGLN3, PAK1, TGFB2	767	65	6910	1.10882	1	0.841597	99.9993
GOTERM_BP_DIRECT	GO:0000278~mitotic cell cycle	3	0.157233	0.919983	PAK6, PAK4, PAK1	1642	41	16792	0.748284	1	1	100
Annotation Cluster 98	Enrichment Score: 0.599484703983241
Category	Term	Count	%	PValue	Genes	List Total	Pop Hits	Pop Total	Fold Enrichment	Bonferroni	Benjamini	FDR
UP_SEQ_FEATURE	domain:WW 3	4	0.209644	0.0283246	TCERG1, NEDD4, SMURF2, NEDD4L	1794	8	20063	5.59169	1	0.910351	41.4665
UP_SEQ_FEATURE	active site:Glycyl thioester intermediate	9	0.471698	0.299913	UBE2O, NEDD4, UBE3A, UBE2J1, UBA7, SMURF2, NEDD4L, CDC34, UBE2S	1794	71	20063	1.41761	1	0.999957	99.8701
UP_SEQ_FEATURE	domain:HECT	4	0.209644	0.462858	NEDD4, UBE3A, SMURF2, NEDD4L	1794	28	20063	1.59763	1	0.999999	99.9991
INTERPRO	IPR000569:HECT	4	0.209644	0.490865	NEDD4, UBE3A, SMURF2, NEDD4L	1729	28	18559	1.53342	1	0.999979	99.9993
SMART	SM00119:HECTc	4	0.209644	0.521205	NEDD4, UBE3A, SMURF2, NEDD4L	979	28	10057	1.46753	1	0.992174	99.9972
Annotation Cluster 99	Enrichment Score: 0.595488075579278
Category	Term	Count	%	PValue	Genes	List Total	Pop Hits	Pop Total	Fold Enrichment	Bonferroni	Benjamini	FDR
GOTERM_BP_DIRECT	GO:0035871~protein K11-linked deubiquitination	4	0.209644	0.0662725	USP30, YOD1, TNFAIP3, VCPIP1	1642	10	16792	4.09062	1	0.933309	72.7114
UP_SEQ_FEATURE	domain:OTU	3	0.157233	0.359891	YOD1, TNFAIP3, VCPIP1	1794	14	20063	2.39644	1	0.999992	99.9755
INTERPRO	IPR003323:Ovarian tumour, otubain	3	0.157233	0.413682	YOD1, TNFAIP3, VCPIP1	1729	15	18559	2.14679	1	0.999941	99.9917
GOTERM_BP_DIRECT	GO:0071108~protein K48-linked deubiquitination	4	0.209644	0.420607	USP19, YOD1, TNFAIP3, VCPIP1	1642	24	16792	1.70443	1	0.999778	99.9968
Annotation Cluster 100	Enrichment Score: 0.5832736371486841
Category	Term	Count	%	PValue	Genes	List Total	Pop Hits	Pop Total	Fold Enrichment	Bonferroni	Benjamini	FDR
GOTERM_BP_DIRECT	GO:0061077~chaperone-mediated protein folding	8	0.419287	0.0641331	P3H1, FKBP5, FKBP4, CLU, FKBP9P1, PDIA4, CHORDC1, FKBP1B	1642	37	16792	2.21115	1	0.930143	71.5025
INTERPRO	IPR001179:Peptidyl-prolyl cis-trans isomerase, FKBP-type, domain	5	0.262055	0.0797794	FKBP5, FKBP4, FKBP15, FKBP9P1, FKBP1B	1729	18	18559	2.98165	1	0.968155	76.8475
INTERPRO	IPR023566:Peptidyl-prolyl cis-trans isomerase, FKBP-type	5	0.262055	0.10917	FKBP5, FKBP4, FKBP15, FKBP9P1, FKBP1B	1729	20	18559	2.68349	1	0.980302	86.9225
UP_KEYWORDS	Isomerase	16	0.838574	0.118894	MRI1, ECI2, FKBP5, FKBP4, PPIL2, PDIA4, FKBP1B, PMM1, PPIF, GALM, ISYNA1, DKC1, PPIC, HSD17B4, IDI1, ENOSF1	1818	122	20581	1.48468	1	0.43671	84.0506
UP_KEYWORDS	Rotamase	6	0.314465	0.24156	PPIF, FKBP5, FKBP4, PPIL2, PPIC, FKBP1B	1818	38	20581	1.78748	1	0.623211	98.1866
GOTERM_MF_DIRECT	GO:0003755~peptidyl-prolyl cis-trans isomerase activity	7	0.366876	0.29351	PPIF, FKBP5, FKBP4, PPIL2, PPIC, FKBP9P1, FKBP1B	1655	46	16881	1.55217	1	0.983102	99.6976
GOTERM_MF_DIRECT	GO:0005528~FK506 binding	4	0.209644	0.311543	FKBP5, FKBP4, FKBP9P1, FKBP1B	1655	20	16881	2.04	1	0.985824	99.8036
GOTERM_BP_DIRECT	GO:0000413~protein peptidyl-prolyl isomerization	6	0.314465	0.412534	PPIF, FKBP5, FKBP4, PPIL2, PPIC, FKBP1B	1642	43	16792	1.42696	1	0.999746	99.9958
INTERPRO	IPR020892:Cyclophilin-type peptidyl-prolyl cis-trans isomerase, conserved site	3	0.157233	0.594818	PPIF, PPIL2, PPIC	1729	21	18559	1.53342	1	0.999997	100
INTERPRO	IPR024936:Cyclophilin-type peptidyl-prolyl cis-trans isomerase	3	0.157233	0.645123	PPIF, PPIL2, PPIC	1729	23	18559	1.40008	1	0.999999	100
UP_SEQ_FEATURE	domain:PPIase cyclophilin-type	3	0.157233	0.645385	PPIF, PPIL2, PPIC	1794	24	20063	1.39792	1	1	100
INTERPRO	IPR002130:Cyclophilin-like peptidyl-prolyl cis-trans isomerase domain	3	0.157233	0.668359	PPIF, PPIL2, PPIC	1729	24	18559	1.34174	1	1	100
Annotation Cluster 101	Enrichment Score: 0.5774654282311518
Category	Term	Count	%	PValue	Genes	List Total	Pop Hits	Pop Total	Fold Enrichment	Bonferroni	Benjamini	FDR
UP_SEQ_FEATURE	calcium-binding region:4	7	0.366876	0.00653137	CALML3, CALM3, CALML5, CALB1, SDF4, RCN2, CALM1	1794	20	20063	3.91419	1	0.5808	11.4975
KEGG_PATHWAY	hsa04915:Estrogen signaling pathway	18	0.943396	0.0434337	HSP90AA1, GNAI2, MAP2K1, FKBP5, MMP9, FKBP4, CREB5, SRC, HSP90B1, PLCB4, ADCY9, CALML3, JUN, CALM3, SHC1, CALML5, HSPA8, CALM1	767	99	6910	1.63802	0.999997	0.436298	44.4799
KEGG_PATHWAY	hsa04024:cAMP signaling pathway	29	1.51992	0.103749	ACOX1, ATP1B3, GNAI2, OXTR, NFKBIA, ACOX3, ATP2B4, CALML3, TIAM1, CALML5, PAK1, RAPGEF3, HCAR3, HCAR2, PLD1, MAP2K1, CREBBP, ATP1A1, CREB5, PPP1CC, ADRB2, ADRB1, ADCY9, JUN, RRAS2, CALM3, SLC9A1, CALM1, F2R	767	198	6910	1.31952	1	0.549608	76.5775
UP_SEQ_FEATURE	calcium-binding region:3	7	0.366876	0.130705	HPCAL1, CALML3, CALM3, CALML5, CALB1, SDF4, CALM1	1794	39	20063	2.00727	1	0.998341	92.6528
KEGG_PATHWAY	hsa04924:Renin secretion	11	0.57652	0.166246	ADRB2, CLCA2, ADRB1, PLCB4, PTGER4, GNAI2, CALML3, PPP3CC, CALM3, CALML5, CALM1	767	64	6910	1.54844	1	0.595821	91.0123
KEGG_PATHWAY	hsa04971:Gastric acid secretion	12	0.628931	0.180549	PLCB4, ATP1B3, GNAI2, ADCY9, CALML3, CALM3, SLC4A2, ATP1A1, CALML5, CA2, SLC9A1, CALM1	767	73	6910	1.48095	1	0.604283	92.854
KEGG_PATHWAY	hsa04970:Salivary secretion	13	0.681342	0.24088	ATP1B3, ATP1A1, ADRB2, ATP2B4, ADRB1, PLCB4, ADCY9, CALML3, CALM3, SLC4A2, CALML5, SLC9A1, CALM1	767	86	6910	1.36184	1	0.662797	97.406
KEGG_PATHWAY	hsa05031:Amphetamine addiction	10	0.524109	0.30668	STX1A, CALML3, JUN, MAOA, PPP3CC, CALM3, CREB5, CALML5, PPP1CC, CALM1	767	66	6910	1.36502	1	0.714422	99.2199
KEGG_PATHWAY	hsa04720:Long-term potentiation	10	0.524109	0.30668	PLCB4, MAP2K1, CALML3, CREBBP, PPP3CC, CALM3, CALML5, RAPGEF3, PPP1CC, CALM1	767	66	6910	1.36502	1	0.714422	99.2199
KEGG_PATHWAY	hsa04916:Melanogenesis	14	0.733753	0.313583	DVL2, PLCB4, ADCY9, MAP2K1, GNAI2, CALML3, GSK3B, CREBBP, MITF, EDN1, CALM3, CALML5, WNT7A, CALM1	767	100	6910	1.26128	1	0.715546	99.3167
KEGG_PATHWAY	hsa04022:cGMP-PKG signaling pathway	21	1.10063	0.380846	IRS2, ATP1B3, GNAI2, MAP2K1, ATP1A1, CREB5, PPP1CC, PPIF, MEF2D, ADRB2, ATP2B4, PLCB4, ADRB1, ADCY9, RGS2, CALML3, GTF2I, CALM3, PPP3CC, CALML5, CALM1	767	166	6910	1.13971	1	0.761445	99.8258
KEGG_PATHWAY	hsa04020:Calcium signaling pathway	21	1.10063	0.521101	PHKA2, ADORA2B, PHKB, PHKG1, SPHK1, OXTR, PPIF, ADRB2, ADRB1, ATP2B4, PLCB4, ADCY9, PLCG1, CALML3, CALM3, PPP3CC, CHRNA7, PLCD1, CALML5, CALM1, F2R	767	179	6910	1.05694	1	0.814793	99.9942
KEGG_PATHWAY	hsa04925:Aldosterone synthesis and secretion	10	0.524109	0.549972	PLCB4, LDLR, ADCY9, CALML3, NR4A2, CALM3, NR4A1, CREB5, CALML5, CALM1	767	81	6910	1.11224	1	0.832287	99.9975
KEGG_PATHWAY	hsa04114:Oocyte meiosis	13	0.681342	0.556095	PPP2R1B, YWHAH, ANAPC5, ADCY9, MAP2K1, CALML3, CALM3, PPP3CC, AURKA, CALML5, SMC1A, PPP1CC, CALM1	767	109	6910	1.07448	1	0.832702	99.9979
KEGG_PATHWAY	hsa04261:Adrenergic signaling in cardiomyocytes	17	0.890985	0.559554	PPP2R1B, ATP1B3, GNAI2, ATP1A1, CREB5, PPP1CC, ADRB2, ATP2B4, ADRB1, PLCB4, ADCY9, CALML3, CALM3, CALML5, RAPGEF3, SLC9A1, CALM1	767	146	6910	1.04901	1	0.833259	99.9981
KEGG_PATHWAY	hsa04744:Phototransduction	4	0.209644	0.588809	CALML3, CALM3, CALML5, CALM1	767	27	6910	1.33469	1	0.843674	99.9992
KEGG_PATHWAY	hsa04728:Dopaminergic synapse	13	0.681342	0.773174	PPP2R1B, PLCB4, GNAI2, GNB2, CALML3, GSK3B, MAOA, CALM3, PPP3CC, CREB5, CALML5, PPP1CC, CALM1	767	128	6910	0.914989	1	0.914901	100
KEGG_PATHWAY	hsa04713:Circadian entrainment	9	0.471698	0.841252	PLCB4, GNAI2, GNB2, ADCY9, CALML3, CALM3, CALML5, RASD1, CALM1	767	95	6910	0.853496	1	0.944299	100
KEGG_PATHWAY	hsa04740:Olfactory transduction	5	0.262055	1	CALML3, CALM3, CALML5, GRK3, CALM1	767	399	6910	0.112896	1	1	100
Annotation Cluster 102	Enrichment Score: 0.5747468927521917
Category	Term	Count	%	PValue	Genes	List Total	Pop Hits	Pop Total	Fold Enrichment	Bonferroni	Benjamini	FDR
UP_SEQ_FEATURE	domain:CBS 2	4	0.209644	0.213725	CLCN7, IMPDH2, CNNM1, CLCN5	1794	18	20063	2.4852	1	0.999736	98.8687
UP_SEQ_FEATURE	domain:CBS 1	4	0.209644	0.213725	CLCN7, IMPDH2, CNNM1, CLCN5	1794	18	20063	2.4852	1	0.999736	98.8687
UP_KEYWORDS	CBS domain	4	0.209644	0.256998	CLCN7, IMPDH2, CNNM1, CLCN5	1818	20	20581	2.26414	1	0.642269	98.6543
INTERPRO	IPR000644:Cystathionine beta-synthase, core	4	0.209644	0.283952	CLCN7, IMPDH2, CNNM1, CLCN5	1729	20	18559	2.14679	1	0.999126	99.7199
SMART	SM00116:CBS	3	0.157233	0.401218	CLCN7, IMPDH2, CLCN5	979	14	10057	2.2013	1	0.98303	99.9325
Annotation Cluster 103	Enrichment Score: 0.5713532054475206
Category	Term	Count	%	PValue	Genes	List Total	Pop Hits	Pop Total	Fold Enrichment	Bonferroni	Benjamini	FDR
UP_SEQ_FEATURE	domain:PDZ 6	3	0.157233	0.155848	MAGI2, GRIP2, PATJ	1794	8	20063	4.19377	1	0.998992	95.7486
UP_SEQ_FEATURE	domain:PDZ 4	4	0.209644	0.166785	MAGI2, IL16, GRIP2, PATJ	1794	16	20063	2.79585	1	0.999362	96.666
UP_SEQ_FEATURE	domain:PDZ 2	7	0.366876	0.168648	MAGI2, IL16, SDCBP, DLG3, GRIP2, PATJ, SDCBP2	1794	42	20063	1.8639	1	0.999228	96.8022
UP_SEQ_FEATURE	domain:PDZ 1	7	0.366876	0.168648	MAGI2, IL16, SDCBP, DLG3, GRIP2, PATJ, SDCBP2	1794	42	20063	1.8639	1	0.999228	96.8022
UP_SEQ_FEATURE	domain:PDZ 5	3	0.157233	0.18903	MAGI2, GRIP2, PATJ	1794	9	20063	3.7278	1	0.999545	97.9867
UP_SEQ_FEATURE	domain:PDZ 3	5	0.262055	0.278122	MAGI2, IL16, DLG3, GRIP2, PATJ	1794	30	20063	1.8639	1	0.99994	99.7699
INTERPRO	IPR001478:PDZ domain	16	0.838574	0.477582	DVL2, CNKSR2, MAGI2, IL16, RHPN2, PTPN4, PDLIM2, LMO7, PATJ, SDCBP2, MAST2, TIAM1, AHNAK2, DLG3, GRIP2, SDCBP	1729	155	18559	1.10802	1	0.999975	99.9989
SMART	SM00228:PDZ	16	0.838574	0.484246	DVL2, CNKSR2, MAGI2, IL16, RHPN2, PTPN4, PDLIM2, LMO7, PATJ, SDCBP2, MAST2, TIAM1, AHNAK2, DLG3, GRIP2, SDCBP	979	149	10057	1.10311	1	0.990868	99.9919
UP_SEQ_FEATURE	domain:PDZ	9	0.471698	0.801902	DVL2, CNKSR2, MAST2, TIAM1, RHPN2, PTPN4, LMO7, AHNAK2, PDLIM2	1794	113	20063	0.890712	1	1	100
Annotation Cluster 104	Enrichment Score: 0.5683084618240851
Category	Term	Count	%	PValue	Genes	List Total	Pop Hits	Pop Total	Fold Enrichment	Bonferroni	Benjamini	FDR
COG_ONTOLOGY	DNA replication, recombination, and repair	14	0.733753	0.0220083	DDX58, MCM9, IFIH1, SYNE1, IFIT1, ZNFX1, HELZ2, DDX60, PIF1, DQX1, RNF11, CRY1, DHX58, DHX32	184	79	2026	1.95129	0.520199	0.520199	17.6544
UP_KEYWORDS	Helicase	19	0.995807	0.079604	IFIH1, HELZ2, PIF1, DQX1, MCM5, MCM6, DDX58, MCM9, MOV10, CHD1L, DDX60, SMARCAL1, DDX60L, DDX59, DDX3Y, RAD54L2, SMARCA2, DHX58, DHX32	1818	143	20581	1.50415	1	0.348037	69.9721
GOTERM_MF_DIRECT	GO:0004386~helicase activity	13	0.681342	0.125206	DDX58, MCM9, MOV10, IFIH1, HELZ2, DDX60, DDX3Y, DDX60L, SMARCAL1, RAD54L2, SMARCA2, DHX58, DHX32	1655	85	16881	1.56	1	0.924192	89.2844
UP_SEQ_FEATURE	domain:Helicase ATP-binding	13	0.681342	0.319898	DDX58, IFIH1, CHD1L, DDX60, DDX3Y, DDX59, DDX60L, SMARCAL1, DQX1, RAD54L2, SMARCA2, DHX58, DHX32	1794	114	20063	1.2753	1	0.999974	99.9243
INTERPRO	IPR014001:Helicase, superfamily 1/2, ATP-binding domain	13	0.681342	0.326233	DDX58, IFIH1, CHD1L, DDX60, DDX3Y, DDX59, DDX60L, SMARCAL1, DQX1, RAD54L2, SMARCA2, DHX58, DHX32	1729	110	18559	1.26856	1	0.999681	99.904
UP_SEQ_FEATURE	domain:Helicase C-terminal	12	0.628931	0.371163	DDX58, IFIH1, CHD1L, DDX60, DDX59, DDX60L, DDX3Y, SMARCAL1, DQX1, RAD54L2, SMARCA2, DHX58	1794	108	20063	1.2426	1	0.999994	99.9824
INTERPRO	IPR001650:Helicase, C-terminal	12	0.628931	0.424166	DDX58, IFIH1, CHD1L, DDX60, DDX59, DDX60L, DDX3Y, SMARCAL1, DQX1, RAD54L2, SMARCA2, DHX58	1729	108	18559	1.19266	1	0.999947	99.9939
SMART	SM00487:DEXDc	12	0.628931	0.495684	DDX58, IFIH1, CHD1L, DDX60, DDX59, DDX60L, DDX3Y, SMARCAL1, DQX1, RAD54L2, SMARCA2, DHX58	979	109	10057	1.13094	1	0.990996	99.9941
INTERPRO	IPR000330:SNF2-related	4	0.209644	0.583203	CHD1L, SMARCAL1, RAD54L2, SMARCA2	1729	32	18559	1.34174	1	0.999996	100
SMART	SM00490:HELICc	11	0.57652	0.601174	DDX58, IFIH1, CHD1L, DDX60, DDX59, DDX60L, DDX3Y, SMARCAL1, RAD54L2, SMARCA2, DHX58	979	107	10057	1.05607	1	0.99563	99.9998
INTERPRO	IPR011545:DNA/RNA helicase, DEAD/DEAH box type, N-terminal	5	0.262055	0.894949	DDX58, DDX60, DDX59, DDX60L, DDX3Y	1729	69	18559	0.777822	1	1	100
Annotation Cluster 105	Enrichment Score: 0.5676886863019732
Category	Term	Count	%	PValue	Genes	List Total	Pop Hits	Pop Total	Fold Enrichment	Bonferroni	Benjamini	FDR
UP_KEYWORDS	Laminin EGF-like domain	6	0.314465	0.133359	LAMA2, LAMA3, NTN4, CELSR3, LAMC2, CELSR1	1818	31	20581	2.1911	1	0.460494	87.4547
INTERPRO	IPR002049:EGF-like, laminin	7	0.366876	0.150383	LAMA2, LAMA3, CRELD2, NTN4, CELSR3, LAMC2, CELSR1	1729	39	18559	1.92661	1	0.992259	94.3177
UP_SEQ_FEATURE	region of interest:Domain II and I	3	0.157233	0.155848	LAMA2, LAMA3, LAMC2	1794	8	20063	4.19377	1	0.998992	95.7486
INTERPRO	IPR000034:Laminin B type IV	3	0.157233	0.16661	LAMA2, LAMA3, LAMC2	1729	8	18559	4.02523	1	0.993322	95.9528
SMART	SM00281:LamB	3	0.157233	0.17869	LAMA2, LAMA3, LAMC2	979	8	10057	3.85227	1	0.919608	93.9336
SMART	SM00180:EGF_Lam	6	0.314465	0.250249	LAMA2, LAMA3, NTN4, CELSR3, LAMC2, CELSR1	979	35	10057	1.76104	1	0.944224	98.343
UP_SEQ_FEATURE	domain:Laminin EGF-like 7	3	0.157233	0.291883	LAMA2, LAMA3, LAMC2	1794	12	20063	2.79585	1	0.999948	99.8393
UP_SEQ_FEATURE	domain:Laminin EGF-like 3	4	0.209644	0.313491	LAMA2, LAMA3, NTN4, LAMC2	1794	22	20063	2.03334	1	0.999969	99.9098
UP_SEQ_FEATURE	domain:Laminin EGF-like 6	3	0.157233	0.326117	LAMA2, LAMA3, LAMC2	1794	13	20063	2.58078	1	0.999977	99.9362
UP_SEQ_FEATURE	domain:Laminin EGF-like 1	4	0.209644	0.414172	LAMA2, LAMA3, NTN4, LAMC2	1794	26	20063	1.72052	1	0.999997	99.9953
UP_SEQ_FEATURE	domain:Laminin N-terminal	3	0.157233	0.425332	LAMA2, LAMA3, NTN4	1794	16	20063	2.09689	1	0.999998	99.9967
UP_SEQ_FEATURE	domain:Laminin EGF-like 2	4	0.209644	0.438717	LAMA2, LAMA3, NTN4, LAMC2	1794	27	20063	1.6568	1	0.999999	99.9979
INTERPRO	IPR008211:Laminin, N-terminal	3	0.157233	0.446799	LAMA2, LAMA3, NTN4	1729	16	18559	2.01262	1	0.99996	99.997
SMART	SM00136:LamNT	3	0.157233	0.470163	LAMA2, LAMA3, NTN4	979	16	10057	1.92614	1	0.990419	99.9882
Annotation Cluster 106	Enrichment Score: 0.5543222892284421
Category	Term	Count	%	PValue	Genes	List Total	Pop Hits	Pop Total	Fold Enrichment	Bonferroni	Benjamini	FDR
KEGG_PATHWAY	hsa00010:Glycolysis / Gluconeogenesis	11	0.57652	0.203575	GALM, LDHA, ALDH7A1, ACSS1, PFKL, HKDC1, ALDOC, DLD, ENO2, ENO3, ACSS2	767	67	6910	1.47911	1	0.630104	95.1017
GOTERM_BP_DIRECT	GO:0006096~glycolytic process	6	0.314465	0.234672	LDHA, PFKL, HKDC1, ALDOC, ENO2, ENO3	1642	34	16792	1.80469	1	0.995849	99.3689
GOTERM_BP_DIRECT	GO:0006094~gluconeogenesis	7	0.366876	0.25684	CRTC2, ATF3, ALDOC, ENO2, ENO3, SLC25A1, CRY1	1642	44	16792	1.62695	1	0.997011	99.6383
UP_KEYWORDS	Glycolysis	5	0.262055	0.291057	PFKL, HKDC1, ALDOC, ENO2, ENO3	1818	31	20581	1.82592	1	0.672699	99.3186
GOTERM_BP_DIRECT	GO:0061621~canonical glycolysis	4	0.209644	0.473764	PFKL, ALDOC, ENO2, ENO3	1642	26	16792	1.57332	1	0.999889	99.9995
Annotation Cluster 107	Enrichment Score: 0.5517891142384358
Category	Term	Count	%	PValue	Genes	List Total	Pop Hits	Pop Total	Fold Enrichment	Bonferroni	Benjamini	FDR
SMART	SM00042:CUB	11	0.57652	0.015441	NETO2, NRP1, KREMEN2, LRP10, MASP2, KREMEN1, C1RL, C1R, C1S, TLL1, PCOLCE2	979	48	10057	2.35417	0.999234	0.549362	19.8709
INTERPRO	IPR000859:CUB domain	11	0.57652	0.0289492	NETO2, NRP1, KREMEN2, LRP10, MASP2, KREMEN1, C1RL, C1R, C1S, TLL1, PCOLCE2	1729	55	18559	2.14679	1	0.856586	40.366
UP_SEQ_FEATURE	domain:CUB 1	8	0.419287	0.0376436	NETO2, NRP1, LRP10, MASP2, C1R, C1S, TLL1, PCOLCE2	1794	36	20063	2.4852	1	0.946204	51.0905
UP_SEQ_FEATURE	domain:CUB 2	8	0.419287	0.0376436	NETO2, NRP1, LRP10, MASP2, C1R, C1S, TLL1, PCOLCE2	1794	36	20063	2.4852	1	0.946204	51.0905
INTERPRO	IPR024175:Peptidase S1A, complement C1r/C1S/mannan-binding	3	0.157233	0.0457653	MASP2, C1R, C1S	1729	4	18559	8.05046	1	0.912662	56.1482
UP_KEYWORDS	Complement pathway	7	0.366876	0.0509647	CD55, C3, MASP2, CLU, C1RL, C1R, C1S	1818	31	20581	2.55628	1	0.268506	53.1698
PIR_SUPERFAMILY	PIRSF001155:C1r-like complement-activating serine protease	3	0.157233	0.063973	MASP2, C1R, C1S	190	4	1692	6.67895	0.999975	0.999975	54.9898
UP_SEQ_FEATURE	domain:EGF-like; calcium-binding	3	0.157233	0.155848	MASP2, C1R, C1S	1794	8	20063	4.19377	1	0.998992	95.7486
UP_SEQ_FEATURE	domain:Sushi 1	7	0.366876	0.210577	CD55, PAPPA, MASP2, SUSD1, CFH, C1R, C1S	1794	45	20063	1.73964	1	0.999718	98.7812
UP_SEQ_FEATURE	domain:Sushi 2	7	0.366876	0.210577	CD55, PAPPA, MASP2, SUSD1, CFH, C1R, C1S	1794	45	20063	1.73964	1	0.999718	98.7812
KEGG_PATHWAY	hsa04610:Complement and coagulation cascades	11	0.57652	0.230258	PLAT, CD55, C3, MASP2, F3, CD59, SERPINE1, CFH, C1R, C1S, F2R	767	69	6910	1.43624	1	0.659433	96.8817
UP_SEQ_FEATURE	active site:Charge relay system	22	1.15304	0.2726	PLAT, PREP, KLK9, ABHD8, MASP2, HMGCR, C1R, C1S, ACOT4, APEH, ABHD17B, BCHE, FAAH, LCAT, TYSND1, C1RL, MGLL, KLK11, PCSK9, KLK10, PCSK7, ABHD12	1794	203	20063	1.21199	1	0.999929	99.7348
INTERPRO	IPR000436:Sushi/SCR/CCP	8	0.419287	0.278308	CD55, PAPPA, MASP2, SUSD1, CFH, C1RL, C1R, C1S	1729	57	18559	1.50652	1	0.999086	99.6783
UP_KEYWORDS	Sushi	7	0.366876	0.373583	CD55, PAPPA, MASP2, SUSD1, CFH, C1R, C1S	1818	56	20581	1.41509	1	0.748973	99.8868
KEGG_PATHWAY	hsa05150:Staphylococcus aureus infection	8	0.419287	0.391061	C3, MASP2, FCGR1A, DSG1, CFH, C1R, C1S, SELPLG	767	54	6910	1.33469	1	0.759004	99.8603
SMART	SM00032:CCP	7	0.366876	0.430268	CD55, PAPPA, MASP2, SUSD1, CFH, C1R, C1S	979	54	10057	1.33165	1	0.986734	99.9668
UP_KEYWORDS	Serine protease	14	0.733753	0.47763	PLAT, PREP, KLK9, MASP2, C1R, C1S, LONP1, TYSND1, C1RL, KLK11, PCSK9, KLK10, RHBDL2, PCSK7	1818	141	20581	1.12404	1	0.815657	99.9919
BIOCARTA	h_compPathway:Complement Pathway	4	0.209644	0.491992	C3, MASP2, C1R, C1S	212	20	1625	1.53302	1	0.972501	99.9857
BIOCARTA	h_classicPathway:Classical Complement Pathway	3	0.157233	0.599097	C3, C1R, C1S	212	15	1625	1.53302	1	0.983384	99.9994
UP_SEQ_FEATURE	domain:Sushi 4	3	0.157233	0.708782	CD55, PAPPA, CFH	1794	27	20063	1.2426	1	1	100
UP_SEQ_FEATURE	domain:Sushi 3	3	0.157233	0.793216	CD55, PAPPA, CFH	1794	32	20063	1.04844	1	1	100
UP_SEQ_FEATURE	domain:Peptidase S1	8	0.419287	0.865387	PLAT, KLK9, MASP2, C1RL, KLK11, KLK10, C1R, C1S	1794	109	20063	0.820799	1	1	100
GOTERM_MF_DIRECT	GO:0004252~serine-type endopeptidase activity	21	1.10063	0.880289	PLAT, PREP, KLK9, C3, MASP2, MMP9, C1R, C1S, MMP3, CTSV, APEH, LONP1, F3, TYSND1, C1RL, KLK11, PCSK9, RHBDL2, KLK10, PCSK7, TLL1	1655	255	16881	0.84	1	0.999998	100
INTERPRO	IPR001314:Peptidase S1A, chymotrypsin-type	8	0.419287	0.911012	PLAT, KLK9, MASP2, C1RL, KLK11, KLK10, C1R, C1S	1729	113	18559	0.759926	1	1	100
INTERPRO	IPR009003:Trypsin-like cysteine/serine peptidase domain	9	0.471698	0.9181	PLAT, KLK9, MASP2, TYSND1, C1RL, KLK11, KLK10, C1R, C1S	1729	128	18559	0.754731	1	1	100
GOTERM_BP_DIRECT	GO:0006958~complement activation, classical pathway	7	0.366876	0.930397	CD55, C3, MASP2, CLU, C1RL, C1R, C1S	1642	99	16792	0.72309	1	1	100
GOTERM_BP_DIRECT	GO:0006956~complement activation	6	0.314465	0.936012	C3, MASP2, CLU, CFH, C1R, C1S	1642	87	16792	0.70528	1	1	100
INTERPRO	IPR001254:Peptidase S1	8	0.419287	0.938029	PLAT, KLK9, MASP2, C1RL, KLK11, KLK10, C1R, C1S	1729	120	18559	0.715597	1	1	100
SMART	SM00020:Tryp_SPc	8	0.419287	0.948678	PLAT, KLK9, MASP2, C1RL, KLK11, KLK10, C1R, C1S	979	118	10057	0.696456	1	0.999994	100
INTERPRO	IPR018114:Peptidase S1, trypsin family, active site	4	0.209644	0.996975	PLAT, KLK9, KLK11, KLK10	1729	102	18559	0.420939	1	1	100
Annotation Cluster 108	Enrichment Score: 0.5481157930260885
Category	Term	Count	%	PValue	Genes	List Total	Pop Hits	Pop Total	Fold Enrichment	Bonferroni	Benjamini	FDR
GOTERM_BP_DIRECT	GO:0015701~bicarbonate transport	8	0.419287	0.133243	CYB5R1, SLC26A6, BEST1, CA9, CA12, SLC4A7, SLC4A2, CA2	1642	44	16792	1.85937	1	0.978006	93.335
GOTERM_BP_DIRECT	GO:0051453~regulation of intracellular pH	6	0.314465	0.272854	SLC9A9, SLC26A6, SLC4A7, SLC4A2, CA2, SLC9A1	1642	36	16792	1.70443	1	0.997564	99.7606
GOTERM_MF_DIRECT	GO:0005452~inorganic anion exchanger activity	3	0.157233	0.623846	SLC26A6, SLC4A7, SLC4A2	1655	21	16881	1.45714	1	0.999517	100
Annotation Cluster 109	Enrichment Score: 0.5446574996183464
Category	Term	Count	%	PValue	Genes	List Total	Pop Hits	Pop Total	Fold Enrichment	Bonferroni	Benjamini	FDR
GOTERM_BP_DIRECT	GO:0006646~phosphatidylethanolamine biosynthetic process	5	0.262055	0.0516567	CHKB, ETNK1, PISD, LPIN2, LPIN1	1642	15	16792	3.40885	1	0.908439	63.3784
GOTERM_BP_DIRECT	GO:0008654~phospholipid biosynthetic process	6	0.314465	0.352232	CRLS1, ISYNA1, FADS1, HEXB, PISD, PIP5K1A	1642	40	16792	1.53398	1	0.999362	99.9732
UP_KEYWORDS	Phospholipid biosynthesis	5	0.262055	0.570283	CRLS1, ISYNA1, CHKB, ETNK1, PISD	1818	45	20581	1.25785	1	0.86605	99.9995
UP_KEYWORDS	Phospholipid metabolism	5	0.262055	0.63874	CRLS1, ISYNA1, CHKB, ETNK1, PISD	1818	49	20581	1.15517	1	0.903542	100
Annotation Cluster 110	Enrichment Score: 0.5439454904967188
Category	Term	Count	%	PValue	Genes	List Total	Pop Hits	Pop Total	Fold Enrichment	Bonferroni	Benjamini	FDR
BIOCARTA	h_ecmPathway:Erk and PI-3 Kinase Are Necessary for Collagen Binding in Corneal Epithelia	7	0.366876	0.0800783	PFN1, GSN-AS1, MAP2K1, GSN, SHC1, ITGB1, SRC	212	24	1625	2.23565	1	0.86094	66.412
BIOCARTA	h_erkPathway:Erk1/Erk2 Mapk Signaling pathway	7	0.366876	0.184631	MAP2K1, PTPRR, SHC1, NGFR, ITGB1, SRC, NGF	212	30	1625	1.78852	1	0.910388	93.0609
BIOCARTA	h_integrinPathway:Integrin Signaling Pathway	7	0.366876	0.346279	MAP2K1, JUN, SHC1, ZYX, ITGB1, SRC, CAPN1	212	37	1625	1.45015	1	0.964883	99.6137
BIOCARTA	h_sppaPathway:Aspirin Blocks Signaling Pathway Involved in Platelet Activation	4	0.209644	0.526249	MAP2K1, ITGB1, SRC, F2R	212	21	1625	1.46002	1	0.976136	99.9943
BIOCARTA	h_metPathway:Signaling of Hepatocyte Growth Factor Receptor	5	0.262055	0.707678	MAP2K1, JUN, PAK1, ITGB1, SRC	212	36	1625	1.0646	1	0.993238	100
Annotation Cluster 111	Enrichment Score: 0.5433782591073596
Category	Term	Count	%	PValue	Genes	List Total	Pop Hits	Pop Total	Fold Enrichment	Bonferroni	Benjamini	FDR
INTERPRO	IPR020084:NUDIX hydrolase, conserved site	4	0.209644	0.113852	NUDT1, NUDT4, RPS10-NUDT3, NUDT11	1729	13	18559	3.30275	1	0.981598	88.0805
INTERPRO	IPR000086:NUDIX hydrolase domain	5	0.262055	0.239893	NUDT1, NUDT4, RPS10-NUDT3, NUDT11, IDI1	1729	27	18559	1.98777	1	0.998217	99.1988
INTERPRO	IPR015797:NUDIX hydrolase domain-like	5	0.262055	0.260961	NUDT1, NUDT4, RPS10-NUDT3, NUDT11, IDI1	1729	28	18559	1.91678	1	0.998724	99.5115
GOTERM_MF_DIRECT	GO:0050072~m7G(5')pppN diphosphatase activity	3	0.157233	0.294033	NUDT1, NUDT4, NUDT11	1655	11	16881	2.78182	1	0.982729	99.7013
UP_SEQ_FEATURE	domain:Nudix hydrolase	4	0.209644	0.438717	NUDT1, NUDT4, NUDT11, IDI1	1794	27	20063	1.6568	1	0.999999	99.9979
UP_SEQ_FEATURE	short sequence motif:Nudix box	3	0.157233	0.597332	NUDT1, NUDT4, NUDT11	1794	22	20063	1.52501	1	1	100
Annotation Cluster 112	Enrichment Score: 0.5344394821234435
Category	Term	Count	%	PValue	Genes	List Total	Pop Hits	Pop Total	Fold Enrichment	Bonferroni	Benjamini	FDR
INTERPRO	IPR013806:Kringle-like fold	9	0.471698	0.00401289	PLAT, LY75, KREMEN2, IGF2R, MMP9, MRC2, KREMEN1, PIK3IP1, LY75-CD302	1729	29	18559	3.33123	0.999946	0.591031	6.83125
INTERPRO	IPR000562:Fibronectin, type II, collagen-binding	5	0.262055	0.0350751	LY75, IGF2R, MMP9, MRC2, LY75-CD302	1729	14	18559	3.83355	1	0.887338	46.6507
SMART	SM00059:FN2	5	0.262055	0.0402731	LY75, IGF2R, MMP9, MRC2, LY75-CD302	979	14	10057	3.66883	1	0.717292	44.3
UP_SEQ_FEATURE	domain:Fibronectin type-II	3	0.157233	0.18903	LY75, IGF2R, MRC2	1794	9	20063	3.7278	1	0.999545	97.9867
SMART	SM00458:RICIN	5	0.262055	0.287409	LY75, GALNT1, GALNT5, MRC2, LY75-CD302	979	28	10057	1.83442	1	0.950413	99.1964
INTERPRO	IPR000772:Ricin B lectin domain	5	0.262055	0.391531	LY75, GALNT1, GALNT5, MRC2, LY75-CD302	1729	34	18559	1.57852	1	0.9999	99.984
UP_SEQ_FEATURE	domain:Ricin B-type lectin	4	0.209644	0.438717	LY75, GALNT1, GALNT5, MRC2	1794	27	20063	1.6568	1	0.999999	99.9979
INTERPRO	IPR016187:C-type lectin fold	10	0.524109	0.726241	LY75, COL4A2, COL4A1, KLRG2, MRC2, SUMF1, PKD1, SUMF2, LY75-CD302, COL4A5	1729	112	18559	0.958388	1	1	100
INTERPRO	IPR018378:C-type lectin, conserved site	3	0.157233	0.925389	LY75, MRC2, LY75-CD302	1729	44	18559	0.73186	1	1	100
INTERPRO	IPR001304:C-type lectin	5	0.262055	0.971181	LY75, KLRG2, MRC2, PKD1, LY75-CD302	1729	89	18559	0.603031	1	1	100
SMART	SM00034:CLECT	5	0.262055	0.973193	LY75, KLRG2, MRC2, PKD1, LY75-CD302	979	86	10057	0.597252	1	0.999999	100
INTERPRO	IPR016186:C-type lectin-like	5	0.262055	0.989932	LY75, KLRG2, MRC2, PKD1, LY75-CD302	1729	104	18559	0.516055	1	1	100
UP_KEYWORDS	Lectin	8	0.419287	0.994685	LY75, GALNT1, KLRG2, GALNT5, MRC2, FBXO2, PKD1, LY75-CD302	1818	171	20581	0.529623	1	0.999894	100
UP_SEQ_FEATURE	domain:C-type lectin	3	0.157233	0.995857	LY75, KLRG2, PKD1	1794	82	20063	0.409148	1	1	100
Annotation Cluster 113	Enrichment Score: 0.5289099233997562
Category	Term	Count	%	PValue	Genes	List Total	Pop Hits	Pop Total	Fold Enrichment	Bonferroni	Benjamini	FDR
GOTERM_BP_DIRECT	GO:0006295~nucleotide-excision repair, DNA incision, 3'-to lesion	6	0.314465	0.0673663	CHD1L, BIVM-ERCC5, GTF2H3, BIVM, GTF2H5, RPA3	1642	23	16792	2.6678	1	0.931939	73.3105
KEGG_PATHWAY	hsa03420:Nucleotide excision repair	9	0.471698	0.143274	RFC5, POLD4, RAD23B, XPC, LIG1, BIVM-ERCC5, GTF2H3, GTF2H5, RPA3	767	47	6910	1.72515	1	0.577311	87.1155
GOTERM_BP_DIRECT	GO:0006294~nucleotide-excision repair, preincision complex assembly	6	0.314465	0.147662	RAD23B, XPC, CHD1L, GTF2H3, GTF2H5, RPA3	1642	29	16792	2.11584	1	0.983498	95.1492
GOTERM_BP_DIRECT	GO:0033683~nucleotide-excision repair, DNA incision	7	0.366876	0.161798	RFC5, POLD4, CHD1L, GTF2H3, GTF2H5, OGG1, RPA3	1642	38	16792	1.88384	1	0.987342	96.4661
GOTERM_BP_DIRECT	GO:0000717~nucleotide-excision repair, DNA duplex unwinding	5	0.262055	0.161931	RAD23B, XPC, CHD1L, GTF2H3, GTF2H5	1642	22	16792	2.32422	1	0.987104	96.4767
GOTERM_BP_DIRECT	GO:0006289~nucleotide-excision repair	7	0.366876	0.207367	RAD23B, XPC, BIVM-ERCC5, GTF2H3, GTF2H5, OGG1, RPA3	1642	41	16792	1.746	1	0.993573	98.7741
GOTERM_MF_DIRECT	GO:0003684~damaged DNA binding	9	0.471698	0.273554	RAD23B, NBN, XPC, UNG, CREBBP, GTF2H3, H2AFX, OGG1, RPA3	1655	63	16881	1.45714	1	0.980974	99.5186
GOTERM_BP_DIRECT	GO:0006296~nucleotide-excision repair, DNA incision, 5'-to lesion	6	0.314465	0.292415	RFC5, POLD4, CHD1L, GTF2H3, GTF2H5, RPA3	1642	37	16792	1.65836	1	0.998178	99.8572
GOTERM_BP_DIRECT	GO:0006283~transcription-coupled nucleotide-excision repair	10	0.524109	0.29574	RFC5, POLD4, LIG1, POLR2I, COPS7A, GTF2H3, GTF2H5, POLR2D, POLR2A, RPA3	1642	74	16792	1.38197	1	0.998245	99.8693
UP_KEYWORDS	DNA replication	11	0.57652	0.316493	RFC5, POLD4, POLG, LIG1, GINS3, ORC6, CHAF1B, MCM5, MCM6, RPA3, REPIN1	1818	94	20581	1.32476	1	0.698359	99.5989
GOTERM_BP_DIRECT	GO:0006293~nucleotide-excision repair, preincision complex stabilization	4	0.209644	0.337962	CHD1L, GTF2H3, GTF2H5, RPA3	1642	21	16792	1.94791	1	0.999165	99.9595
KEGG_PATHWAY	hsa03030:DNA replication	6	0.314465	0.368953	RFC5, POLD4, LIG1, MCM5, MCM6, RPA3	767	36	6910	1.50152	1	0.751154	99.7758
GOTERM_BP_DIRECT	GO:0070911~global genome nucleotide-excision repair	5	0.262055	0.382559	RAD23B, XPC, CHD1L, GTF2H3, GTF2H5	1642	32	16792	1.5979	1	0.999572	99.9892
GOTERM_BP_DIRECT	GO:0000722~telomere maintenance via recombination	5	0.262055	0.382559	RFC5, POLD4, LIG1, RAD51, RPA3	1642	32	16792	1.5979	1	0.999572	99.9892
GOTERM_BP_DIRECT	GO:0006297~nucleotide-excision repair, DNA gap filling	4	0.209644	0.420607	RFC5, POLD4, LIG1, RPA3	1642	24	16792	1.70443	1	0.999778	99.9968
GOTERM_BP_DIRECT	GO:0042769~DNA damage response, detection of DNA damage	5	0.262055	0.473075	RFC5, POLD4, DNAJA1, HMGA2, RPA3	1642	36	16792	1.42035	1	0.99989	99.9995
KEGG_PATHWAY	hsa03430:Mismatch repair	4	0.209644	0.477222	RFC5, POLD4, LIG1, RPA3	767	23	6910	1.5668	1	0.804091	99.9815
GOTERM_BP_DIRECT	GO:0006260~DNA replication	16	0.838574	0.555923	CDC7, NBN, POLG, LIG1, GINS3, MCM5, CDC25A, MCM6, RPA3, RFC5, MCM9, POLD4, RHNO1, ORC6, CHAF1B, REPIN1	1642	155	16792	1.05564	1	0.999972	100
GOTERM_BP_DIRECT	GO:0006298~mismatch repair	4	0.209644	0.678416	POLD4, XPC, LIG1, RPA3	1642	35	16792	1.16875	1	0.999997	100
GOTERM_BP_DIRECT	GO:0019985~translesion synthesis	4	0.209644	0.697084	RFC5, POLD4, UBA7, RPA3	1642	36	16792	1.13628	1	0.999998	100
Annotation Cluster 114	Enrichment Score: 0.5268238247793524
Category	Term	Count	%	PValue	Genes	List Total	Pop Hits	Pop Total	Fold Enrichment	Bonferroni	Benjamini	FDR
UP_SEQ_FEATURE	repeat:Kelch 6	9	0.471698	0.0890403	IPP, KLHL5, LZTR1, KBTBD6, KLHL21, KLHL24, KLHL23, KLHDC8B, KLHL2	1794	52	20063	1.93559	1	0.992213	82.417
UP_SEQ_FEATURE	repeat:Kelch 5	10	0.524109	0.1321	IPP, KLHL5, LZTR1, KBTBD4, KBTBD6, KLHL21, KLHL24, KLHL23, KLHDC8B, KLHL2	1794	66	20063	1.69445	1	0.998344	92.8696
UP_SEQ_FEATURE	repeat:Kelch 4	10	0.524109	0.170559	IPP, KLHL5, LZTR1, KBTBD4, KBTBD6, KLHL21, KLHL24, KLHL23, KLHDC8B, KLHL2	1794	70	20063	1.59763	1	0.999193	96.9365
UP_SEQ_FEATURE	repeat:Kelch 2	10	0.524109	0.18091	IPP, KLHL5, LZTR1, KBTBD4, KBTBD6, KLHL21, KLHL24, KLHL23, KLHDC8B, KLHL2	1794	71	20063	1.57513	1	0.999425	97.5759
UP_SEQ_FEATURE	repeat:Kelch 1	10	0.524109	0.18091	IPP, KLHL5, LZTR1, KBTBD4, KBTBD6, KLHL21, KLHL24, KLHL23, KLHDC8B, KLHL2	1794	71	20063	1.57513	1	0.999425	97.5759
UP_SEQ_FEATURE	repeat:Kelch 3	10	0.524109	0.18091	IPP, KLHL5, LZTR1, KBTBD4, KBTBD6, KLHL21, KLHL24, KLHL23, KLHDC8B, KLHL2	1794	71	20063	1.57513	1	0.999425	97.5759
UP_KEYWORDS	Kelch repeat	10	0.524109	0.182372	IPP, KLHL5, LZTR1, KBTBD4, KBTBD6, KLHL21, KLHL24, KLHL23, KLHDC8B, KLHL2	1818	72	20581	1.57232	1	0.541016	94.6074
SMART	SM00612:Kelch	9	0.471698	0.198388	IPP, KLHL5, LZTR1, KBTBD6, KLHL21, KLHL24, KLHL23, KLHDC8B, KLHL2	979	58	10057	1.59404	1	0.92675	95.7062
INTERPRO	IPR006652:Kelch repeat type 1	9	0.471698	0.242877	IPP, KLHL5, LZTR1, KBTBD6, KLHL21, KLHL24, KLHL23, KLHDC8B, KLHL2	1729	64	18559	1.50946	1	0.998166	99.2524
INTERPRO	IPR015916:Galactose oxidase, beta-propeller	5	0.262055	0.282362	KLHL5, KLHL21, KLHL24, KLHL23, KLHL2	1729	29	18559	1.85068	1	0.999139	99.7087
GOTERM_CC_DIRECT	GO:0031463~Cul3-RING ubiquitin ligase complex	9	0.471698	0.298003	ARIH1, IPP, KLHL5, KBTBD6, KLHL21, KLHL24, KLHL23, KCTD5, KLHL2	1724	67	18224	1.41995	1	0.888842	99.5252
INTERPRO	IPR017096:Kelch-like protein, gigaxonin	6	0.314465	0.352619	IPP, KLHL5, KLHL21, KLHL24, KLHL23, KLHL2	1729	42	18559	1.53342	1	0.999812	99.9525
INTERPRO	IPR011705:BTB/Kelch-associated	8	0.419287	0.355202	IPP, KLHL5, KBTBD4, KBTBD6, KLHL21, KLHL24, KLHL23, KLHL2	1729	62	18559	1.38503	1	0.9998	99.9557
SMART	SM00875:SM00875	8	0.419287	0.365507	IPP, KLHL5, KBTBD4, KBTBD6, KLHL21, KLHL24, KLHL23, KLHL2	979	60	10057	1.3697	1	0.976365	99.8461
UP_SEQ_FEATURE	domain:BACK	4	0.209644	0.50969	KBTBD4, KLHL21, KLHL24, KLHL23	1794	30	20063	1.49112	1	1	99.9998
PIR_SUPERFAMILY	PIRSF037037:kelch-like protein, gigaxonin type	6	0.314465	0.512846	IPP, KLHL5, KLHL21, KLHL24, KLHL23, KLHL2	190	42	1692	1.27218	1	1	99.9831
UP_SEQ_FEATURE	domain:BTB	14	0.733753	0.527295	IPP, KCTD3, ZBTB16, KCTD5, KLHL2, ZBTB38, KLHL5, KBTBD4, KBTBD6, KLHL21, BCL6, KLHL24, KLHL23, KCTD14	1794	144	20063	1.08727	1	1	99.9999
INTERPRO	IPR015915:Kelch-type beta propeller	6	0.314465	0.556364	IPP, LZTR1, KBTBD4, KBTBD6, KLHL23, KLHDC8B	1729	53	18559	1.21516	1	0.999995	99.9999
INTERPRO	IPR000210:BTB/POZ-like	17	0.890985	0.615336	IPP, LZTR1, KCTD3, ZBTB16, KCTD5, KLHL2, ZBTB38, KLHL5, KCNS1, KBTBD4, KBTBD6, KLHL21, BCL6, KLHL24, KLHL23, KCTD14, RHOBTB3	1729	180	18559	1.01376	1	0.999998	100
SMART	SM00225:BTB	17	0.890985	0.650359	IPP, LZTR1, KCTD3, ZBTB16, KCTD5, KLHL2, ZBTB38, KLHL5, KCNS1, KBTBD4, KBTBD6, KLHL21, BCL6, KLHL24, KLHL23, KCTD14, RHOBTB3	979	176	10057	0.992252	1	0.997282	100
INTERPRO	IPR011333:BTB/POZ fold	17	0.890985	0.700502	IPP, LZTR1, KCTD3, ZBTB16, KCTD5, KLHL2, ZBTB38, KLHL5, KCNS1, KBTBD4, KBTBD6, KLHL21, BCL6, KLHL24, KLHL23, KCTD14, RHOBTB3	1729	190	18559	0.960406	1	1	100
Annotation Cluster 115	Enrichment Score: 0.5198104383691087
Category	Term	Count	%	PValue	Genes	List Total	Pop Hits	Pop Total	Fold Enrichment	Bonferroni	Benjamini	FDR
BIOCARTA	h_inflamPathway:Cytokines and Inflammatory Response	8	0.419287	0.0715261	CSF3, CSF2, IL6, IFNB1, CSF1, CXCL8, IL1A, TGFB2	212	29	1625	2.11451	1	0.882807	62.0934
BIOCARTA	h_erythPathway:Erythrocyte Differentiation Pathway	5	0.262055	0.119059	CSF3, CSF2, IL6, IL1A, TGFB2	212	15	1625	2.55503	1	0.872536	80.928
BIOCARTA	h_stemPathway:Regulation of hematopoiesis by cytokines	5	0.262055	0.119059	CSF3, CSF2, IL6, CSF1, CXCL8	212	15	1625	2.55503	1	0.872536	80.928
INTERPRO	IPR009079:Four-helical cytokine-like, core	7	0.366876	0.389015	CSF3, CSF2, IL6, IFNB1, CSF1, IL24, IL20	1729	54	18559	1.39144	1	0.999906	99.9828
BBID	7.IL17_hematopoesis	3	0.157233	0.404023	CSF3, IL6, CXCL8	49	11	388	2.15955	1	0.993837	99.4305
INTERPRO	IPR012351:Four-helical cytokine, core	6	0.314465	0.521237	CSF3, CSF2, IL6, IFNB1, IL24, IL20	1729	51	18559	1.26282	1	0.999988	99.9998
BIOCARTA	h_il17Pathway:IL 17 Signaling Pathway	3	0.157233	0.599097	CSF3, IL6, CXCL8	212	15	1625	1.53302	1	0.983384	99.9994
KEGG_PATHWAY	hsa05144:Malaria	6	0.314465	0.645972	CSF3, IL6, MYD88, CXCL8, THBS2, TGFB2	767	49	6910	1.10316	1	0.863655	99.9999
KEGG_PATHWAY	hsa05323:Rheumatoid arthritis	10	0.524109	0.65253	CSF2, IL6, CCL20, CSF1, JUN, CXCL8, MMP3, IL1A, ATP6V0A2, TGFB2	767	88	6910	1.02376	1	0.866657	99.9999
Annotation Cluster 116	Enrichment Score: 0.5172385401345455
Category	Term	Count	%	PValue	Genes	List Total	Pop Hits	Pop Total	Fold Enrichment	Bonferroni	Benjamini	FDR
SMART	SM00591:RWD	3	0.157233	0.253224	IMPACT, EIF2AK4, RNF14	979	10	10057	3.08182	1	0.939452	98.4342
UP_SEQ_FEATURE	domain:RWD	3	0.157233	0.257424	IMPACT, EIF2AK4, RNF14	1794	11	20063	3.05002	1	0.999899	99.6103
INTERPRO	IPR006575:RWD domain	3	0.157233	0.30919	IMPACT, EIF2AK4, RNF14	1729	12	18559	2.68349	1	0.999501	99.851
INTERPRO	IPR016135:Ubiquitin-conjugating enzyme/RWD-like	7	0.366876	0.423318	UBE2O, IMPACT, UBE2J1, CDC34, UBE2S, EIF2AK4, RNF14	1729	56	18559	1.34174	1	0.99995	99.9938
Annotation Cluster 117	Enrichment Score: 0.5113822710114614
Category	Term	Count	%	PValue	Genes	List Total	Pop Hits	Pop Total	Fold Enrichment	Bonferroni	Benjamini	FDR
BIOCARTA	h_plateletAppPathway:Platelet Amyloid Precursor Protein Pathway	6	0.314465	0.0352675	PLAT, COL4A2, APP, COL4A1, SERPINE1, COL4A5	212	15	1625	3.06604	0.999912	0.990605	37.4567
UP_SEQ_FEATURE	domain:Collagen IV NC1	3	0.157233	0.0939612	COL4A2, COL4A1, COL4A5	1794	6	20063	5.59169	1	0.993737	84.1055
INTERPRO	IPR001442:Collagen IV, non-collagenous	3	0.157233	0.100941	COL4A2, COL4A1, COL4A5	1729	6	18559	5.36698	1	0.978236	84.6255
GOTERM_CC_DIRECT	GO:0005587~collagen type IV trimer	3	0.157233	0.103668	COL4A2, COL4A1, COL4A5	1724	6	18224	5.28538	1	0.728119	80.8883
SMART	SM00111:C4	3	0.157233	0.108836	COL4A2, COL4A1, COL4A5	979	6	10057	5.13636	1	0.860179	80.609
GOTERM_BP_DIRECT	GO:0038063~collagen-activated tyrosine kinase receptor signaling pathway	3	0.157233	0.109786	COL4A2, COL4A1, COL4A5	1642	6	16792	5.11328	1	0.968971	88.948
BIOCARTA	h_amiPathway:Acute Myocardial Infarction	5	0.262055	0.286452	PLAT, COL4A2, COL4A1, COL4A5, F2R	212	21	1625	1.82502	1	0.961228	98.7864
UP_SEQ_FEATURE	region of interest:Triple-helical region	4	0.209644	0.338857	COL4A2, COL17A1, COL4A1, COL4A5	1794	23	20063	1.94494	1	0.999984	99.9553
BIOCARTA	h_npp1Pathway:Regulators of Bone Mineralization	3	0.157233	0.379978	COL4A2, COL4A1, COL4A5	212	10	1625	2.29953	1	0.965227	99.8066
BIOCARTA	h_vitCBPathway:Vitamin C in the Brain	3	0.157233	0.428374	COL4A2, COL4A1, COL4A5	212	11	1625	2.09048	1	0.966008	99.9331
BIOCARTA	h_ace2Pathway:Angiotensin-converting enzyme 2 regulates heart function	3	0.157233	0.518721	COL4A2, COL4A1, COL4A5	212	13	1625	1.76887	1	0.975965	99.9929
BIOCARTA	h_intrinsicPathway:Intrinsic Prothrombin Activation Pathway	4	0.209644	0.590746	COL4A2, COL4A1, COL4A5, F2R	212	23	1625	1.33306	1	0.983012	99.9992
GOTERM_BP_DIRECT	GO:0030574~collagen catabolic process	7	0.366876	0.604581	COL4A2, COL4A1, COL13A1, MMP9, MRC2, MMP3, COL4A5	1642	64	16792	1.11853	1	0.999986	100
KEGG_PATHWAY	hsa04974:Protein digestion and absorption	9	0.471698	0.774221	COL4A2, COL17A1, SLC38A2, COL4A1, ATP1B3, COL13A1, SLC7A8, ATP1A1, COL4A5	767	88	6910	0.921388	1	0.914331	100
GOTERM_MF_DIRECT	GO:0005201~extracellular matrix structural constituent	6	0.314465	0.798318	COL4A2, COL4A1, FBLN2, ANOS1, FBN2, COL4A5	1655	67	16881	0.913433	1	0.999977	100
INTERPRO	IPR008160:Collagen triple helix repeat	6	0.314465	0.889852	COL4A2, COL17A1, COL4A1, COL13A1, EDA, COL4A5	1729	82	18559	0.785411	1	1	100
UP_KEYWORDS	Collagen	6	0.314465	0.940938	COL4A2, COL17A1, COL4A1, COL13A1, EDA, COL4A5	1818	98	20581	0.693103	1	0.995174	100
GOTERM_CC_DIRECT	GO:0005581~collagen trimer	4	0.209644	0.994037	COL17A1, COL13A1, EDA, COL4A5	1724	92	18224	0.459599	1	1	100
Annotation Cluster 118	Enrichment Score: 0.5071755105314306
Category	Term	Count	%	PValue	Genes	List Total	Pop Hits	Pop Total	Fold Enrichment	Bonferroni	Benjamini	FDR
GOTERM_CC_DIRECT	GO:0005885~Arp2/3 protein complex	4	0.209644	0.0972476	ARPC1A, ARPC1B, ARPC3, ACTR3B	1724	12	18224	3.52359	1	0.716186	78.7102
GOTERM_BP_DIRECT	GO:0034314~Arp2/3 complex-mediated actin nucleation	5	0.262055	0.161931	ARPC1A, ARPC1B, ARPC3, ACTR3B, JMY	1642	22	16792	2.32422	1	0.987104	96.4767
KEGG_PATHWAY	hsa05131:Shigellosis	11	0.57652	0.166246	ACTB, ARPC1A, PFN1, ARPC1B, PFN2, ARPC3, CXCL8, NFKBIA, ELMO3, ITGB1, SRC	767	64	6910	1.54844	1	0.595821	91.0123
GOTERM_BP_DIRECT	GO:0048013~ephrin receptor signaling pathway	12	0.628931	0.2165	ACTB, ARPC1A, ARPC1B, ARPC3, TIAM1, EFNA1, MMP9, SDCBP, PAK1, SRC, EPHA2, AP2M1	1642	86	16792	1.42696	1	0.994378	99.0157
KEGG_PATHWAY	hsa05100:Bacterial invasion of epithelial cells	12	0.628931	0.242679	ACTB, ARPC1A, ARPC1B, CBLC, CLTB, ARPC3, CBL, SHC1, CLTCL1, ELMO3, ITGB1, SRC	767	78	6910	1.38602	1	0.660882	97.4863
BIOCARTA	h_actinYPathway:Y branching of actin filaments	5	0.262055	0.286452	ARPC1A, ARPC1B, WASF3, ARPC3, PIR	212	21	1625	1.82502	1	0.961228	98.7864
BIOCARTA	h_cdc42racPathway:Role of PI3K subunit p85 in regulation of Actin Organization and Cell Migration	4	0.209644	0.345314	ARPC1A, ARPC1B, ARPC3, PAK1	212	16	1625	1.91627	1	0.967991	99.6061
KEGG_PATHWAY	hsa05130:Pathogenic Escherichia coli infection	7	0.366876	0.504038	ACTB, ARPC1A, ARPC1B, ARHGEF2, ARPC3, TUBA1A, ITGB1	767	51	6910	1.23655	1	0.815068	99.9908
BIOCARTA	h_salmonellaPathway:How does salmonella hijack a cell	3	0.157233	0.518721	ARPC1A, ARPC1B, ARPC3	212	13	1625	1.76887	1	0.975965	99.9929
BIOCARTA	h_mPRPathway:How Progesterone Initiates the Oocyte Maturation	4	0.209644	0.838826	ARPC1A, ARPC1B, ARPC3, SRC	212	34	1625	0.901776	1	0.998214	100
GOTERM_BP_DIRECT	GO:0038096~Fc-gamma receptor signaling pathway involved in phagocytosis	10	0.524109	0.883653	ACTB, ARPC1A, ARPC1B, HSP90AA1, ARPC3, PLCG1, FCGR1A, BAIAP2, PAK1, SRC	1642	127	16792	0.80524	1	1	100
Annotation Cluster 119	Enrichment Score: 0.5064509992989739
Category	Term	Count	%	PValue	Genes	List Total	Pop Hits	Pop Total	Fold Enrichment	Bonferroni	Benjamini	FDR
UP_SEQ_FEATURE	domain:v-SNARE coiled-coil homology	4	0.209644	0.0851279	STXBP6, VAMP8, VAMP3, YKT6	1794	12	20063	3.7278	1	0.991369	80.9548
INTERPRO	IPR001388:Synaptobrevin	4	0.209644	0.113852	STXBP6, VAMP8, VAMP3, YKT6	1729	13	18559	3.30275	1	0.981598	88.0805
GOTERM_MF_DIRECT	GO:0000149~SNARE binding	8	0.419287	0.159386	STX1A, STX3, NBAS, VAMP8, UVRAG, SEC22C, VAMP3, YKT6	1655	46	16881	1.77391	1	0.945856	94.4918
GOTERM_MF_DIRECT	GO:0005484~SNAP receptor activity	6	0.314465	0.334196	STX1A, STX3, VAMP8, SEC22C, VAMP3, YKT6	1655	39	16881	1.56923	1	0.987497	99.8877
KEGG_PATHWAY	hsa04130:SNARE interactions in vesicular transport	5	0.262055	0.529844	STX1A, STX3, VAMP8, VAMP3, YKT6	767	34	6910	1.32487	1	0.819975	99.9955
GOTERM_CC_DIRECT	GO:0031201~SNARE complex	6	0.314465	0.570502	STX1A, STX3, VAMP8, SEC22C, VAMP3, YKT6	1724	53	18224	1.19669	1	0.971263	99.9997
GOTERM_BP_DIRECT	GO:0006906~vesicle fusion	6	0.314465	0.695939	DYSF, STX3, VAMP8, SYTL2, VAMP3, YKT6	1642	59	16792	1.03999	1	0.999998	100
GOTERM_BP_DIRECT	GO:0061025~membrane fusion	4	0.209644	0.817621	ANXA7, STX1A, STX3, VAMP3	1642	44	16792	0.929687	1	1	100
Annotation Cluster 120	Enrichment Score: 0.5062479960616834
Category	Term	Count	%	PValue	Genes	List Total	Pop Hits	Pop Total	Fold Enrichment	Bonferroni	Benjamini	FDR
UP_SEQ_FEATURE	active site:4-aspartylphosphate intermediate	7	0.366876	0.142864	ATP13A1, ATP2B4, CTDSPL, ATP9A, ATP8B1, CTDSP1, ATP1A1	1794	40	20063	1.95709	1	0.998824	94.3494
INTERPRO	IPR023214:HAD-like domain	11	0.57652	0.219503	ATP13A1, ATP2B4, PITPNM3, CTDSPL, ATP9A, ATP8B1, CTDSP1, ATP1A1, LPIN2, LPIN1, PMM1	1729	81	18559	1.4577	1	0.99767	98.7235
UP_SEQ_FEATURE	metal ion-binding site:Magnesium	14	0.733753	0.254957	CTDSPL, ATP1A1, ACLY, GSS, ATP13A1, ATP2B4, ATP9A, SETMAR, ENO2, ATP8B1, ENO3, CTDSP1, IDI1, ENOSF1	1794	118	20063	1.32684	1	0.999896	99.5855
INTERPRO	IPR008250:P-type ATPase, A domain	5	0.262055	0.434869	ATP13A1, ATP2B4, ATP9A, ATP8B1, ATP1A1	1729	36	18559	1.49083	1	0.999953	99.9956
INTERPRO	IPR001757:Cation-transporting P-type ATPase	5	0.262055	0.434869	ATP13A1, ATP2B4, ATP9A, ATP8B1, ATP1A1	1729	36	18559	1.49083	1	0.999953	99.9956
INTERPRO	IPR023299:P-type ATPase, cytoplasmic domain N	5	0.262055	0.434869	ATP13A1, ATP2B4, ATP9A, ATP8B1, ATP1A1	1729	36	18559	1.49083	1	0.999953	99.9956
INTERPRO	IPR018303:P-type ATPase, phosphorylation site	5	0.262055	0.434869	ATP13A1, ATP2B4, ATP9A, ATP8B1, ATP1A1	1729	36	18559	1.49083	1	0.999953	99.9956
Annotation Cluster 121	Enrichment Score: 0.5000982492505669
Category	Term	Count	%	PValue	Genes	List Total	Pop Hits	Pop Total	Fold Enrichment	Bonferroni	Benjamini	FDR
UP_KEYWORDS	Protein phosphatase	21	1.10063	0.0128565	PDP1, SSH1, CTDSPL, PTPRG, PTPRZ1, SSH3, PTPN4, DUSP10, PTPRR, DUSP22, PPP1CC, CDC25A, DUSP18, PPM1D, DUSP1, UBASH3B, CTDSP1, DNAJC6, PPP3CC, PPM1L, PHPT1	1818	133	20581	1.78748	0.998893	0.0979874	17.111
INTERPRO	IPR020417:Atypical dual specificity phosphatase	4	0.209644	0.113852	DUSP18, DUSP1, DUSP10, DUSP22	1729	13	18559	3.30275	1	0.981598	88.0805
INTERPRO	IPR024950:Dual specificity phosphatase	6	0.314465	0.156748	DUSP18, DUSP1, SSH1, SSH3, DUSP10, DUSP22	1729	31	18559	2.07754	1	0.993424	95.022
UP_SEQ_FEATURE	active site:Phosphocysteine intermediate	11	0.57652	0.237324	DUSP18, DUSP1, SSH1, PTPRZ1, PTPRG, SSH3, PTPN4, PTPRR, DUSP10, DNAJC6, DUSP22	1794	86	20063	1.43043	1	0.999866	99.3589
INTERPRO	IPR020422:Dual specificity phosphatase, subgroup, catalytic domain	6	0.314465	0.240639	DUSP18, DUSP1, SSH1, SSH3, DUSP10, DUSP22	1729	36	18559	1.78899	1	0.99815	99.2125
GOTERM_BP_DIRECT	GO:0035335~peptidyl-tyrosine dephosphorylation	13	0.681342	0.25869	SSH1, PTPRG, PTPRZ1, SSH3, PTPN4, PTPRR, DUSP10, DUSP22, CDC25A, DUSP18, DUSP1, UBASH3B, DNAJC6	1642	99	16792	1.34288	1	0.996943	99.655
SMART	SM00195:DSPc	6	0.314465	0.269371	DUSP18, DUSP1, SSH1, SSH3, DUSP10, DUSP22	979	36	10057	1.71212	1	0.947804	98.8529
GOTERM_MF_DIRECT	GO:0004725~protein tyrosine phosphatase activity	13	0.681342	0.272887	SSH1, PTPRG, PTPRZ1, SSH3, PTPN4, PTPRR, DUSP10, DUSP22, CDC25A, DUSP18, DUSP1, UBASH3B, DNAJC6	1655	100	16881	1.326	1	0.981354	99.5111
UP_SEQ_FEATURE	domain:Tyrosine-protein phosphatase	8	0.419287	0.331477	DUSP18, DUSP1, SSH1, SSH3, PTPN4, PTPRR, DUSP10, DUSP22	1794	63	20063	1.42011	1	0.99998	99.945
INTERPRO	IPR000387:Protein-tyrosine/Dual specificity phosphatase	10	0.524109	0.35384	DUSP18, DUSP1, SSH1, PTPRZ1, PTPRG, SSH3, PTPN4, PTPRR, DUSP10, DUSP22	1729	82	18559	1.30902	1	0.999806	99.954
GOTERM_MF_DIRECT	GO:0017017~MAP kinase tyrosine/serine/threonine phosphatase activity	3	0.157233	0.36877	DUSP18, DUSP1, DUSP10	1655	13	16881	2.35385	1	0.991428	99.9539
INTERPRO	IPR000340:Dual specificity phosphatase, catalytic domain	6	0.314465	0.371738	DUSP18, DUSP1, SSH1, SSH3, DUSP10, DUSP22	1729	43	18559	1.49776	1	0.999871	99.972
INTERPRO	IPR016130:Protein-tyrosine phosphatase, active site	9	0.471698	0.413091	DUSP18, DUSP1, SSH1, PTPRZ1, PTPRG, SSH3, PTPN4, PTPRR, DUSP10	1729	76	18559	1.27113	1	0.999945	99.9915
GOTERM_BP_DIRECT	GO:0000188~inactivation of MAPK activity	4	0.209644	0.447444	DUSP18, DUSP1, DUSP10, DUSP22	1642	25	16792	1.63625	1	0.999854	99.9987
GOTERM_MF_DIRECT	GO:0005001~transmembrane receptor protein tyrosine phosphatase activity	3	0.157233	0.506922	PTPRZ1, PTPRG, PTPRR	1655	17	16881	1.8	1	0.998312	99.9993
INTERPRO	IPR000242:Protein-tyrosine phosphatase, receptor/non-receptor type	4	0.209644	0.700078	PTPRZ1, PTPRG, PTPN4, PTPRR	1729	38	18559	1.12989	1	1	100
SMART	SM00194:PTPc	4	0.209644	0.711872	PTPRZ1, PTPRG, PTPN4, PTPRR	979	37	10057	1.11057	1	0.998294	100
GOTERM_MF_DIRECT	GO:0008138~protein tyrosine/serine/threonine phosphatase activity	4	0.209644	0.716631	DUSP18, SSH1, SSH3, DUSP22	1655	37	16881	1.1027	1	0.999876	100
INTERPRO	IPR003595:Protein-tyrosine phosphatase, catalytic	5	0.262055	0.849991	DUSP1, PTPRZ1, PTPRG, PTPN4, PTPRR	1729	63	18559	0.851901	1	1	100
SMART	SM00404:PTPc_motif	5	0.262055	0.873603	DUSP1, PTPRZ1, PTPRG, PTPN4, PTPRR	979	63	10057	0.815296	1	0.999886	100
Annotation Cluster 122	Enrichment Score: 0.4972472281682786
Category	Term	Count	%	PValue	Genes	List Total	Pop Hits	Pop Total	Fold Enrichment	Bonferroni	Benjamini	FDR
SMART	SM00165:UBA	6	0.314465	0.145352	RAD23B, SQSTM1, UBASH3B, CBL, UBAC1, RSC1A1	979	29	10057	2.12539	1	0.895934	89.3113
INTERPRO	IPR015940:Ubiquitin-associated/translation elongation factor EF1B, N-terminal, eukaryote	7	0.366876	0.222612	RAD23B, SQSTM1, UBASH3B, CBL, UBAC1, RSC1A1, LATS2	1729	44	18559	1.70767	1	0.997615	98.81
UP_SEQ_FEATURE	domain:UBA	5	0.262055	0.48524	SQSTM1, UBASH3B, CBL, RSC1A1, LATS2	1794	40	20063	1.39792	1	1	99.9996
INTERPRO	IPR009060:UBA-like	6	0.314465	0.653256	RAD23B, SQSTM1, UBASH3B, CBL, UBAC1, LATS2	1729	59	18559	1.09159	1	0.999999	100
Annotation Cluster 123	Enrichment Score: 0.48894786298904785
Category	Term	Count	%	PValue	Genes	List Total	Pop Hits	Pop Total	Fold Enrichment	Bonferroni	Benjamini	FDR
GOTERM_MF_DIRECT	GO:0005125~cytokine activity	21	1.10063	0.275187	CSF3, CSF2, IL6, BMP2, IL16, CSF1, IL1RN, EDN1, TNFSF15, C10ORF99, CD70, IL24, TNFSF18, IL20, TGFB2, TNFSF10, IFNB1, GDF15, NRG1, WNT7A, IL1A	1655	176	16881	1.21705	1	0.980307	99.5363
UP_KEYWORDS	Cytokine	20	1.04822	0.318832	CSF3, CXCL1, CSF2, IL6, BMP2, IL16, CSF1, TNFSF15, CXCL8, C10ORF99, CD70, IL24, TNFSF18, IL20, TNFSF10, CCL20, IFNB1, CXCL16, GDF15, IL1A	1818	190	20581	1.19165	1	0.699443	99.6183
INTERPRO	IPR009079:Four-helical cytokine-like, core	7	0.366876	0.389015	CSF3, CSF2, IL6, IFNB1, CSF1, IL24, IL20	1729	54	18559	1.39144	1	0.999906	99.9828
Annotation Cluster 124	Enrichment Score: 0.4859125045475984
Category	Term	Count	%	PValue	Genes	List Total	Pop Hits	Pop Total	Fold Enrichment	Bonferroni	Benjamini	FDR
GOTERM_CC_DIRECT	GO:0034704~calcium channel complex	5	0.262055	0.206695	HERPUD1, CALM3, AKAP6, FKBP1B, CALM1	1724	25	18224	2.11415	1	0.84395	96.9837
GOTERM_BP_DIRECT	GO:0060316~positive regulation of ryanodine-sensitive calcium-release channel activity	3	0.157233	0.217323	CALM3, AKAP6, CALM1	1642	9	16792	3.40885	1	0.994374	99.0351
GOTERM_BP_DIRECT	GO:0010880~regulation of release of sequestered calcium ion into cytosol by sarcoplasmic reticulum	4	0.209644	0.254733	CALM3, AKAP6, FKBP1B, CALM1	1642	18	16792	2.27257	1	0.997059	99.6184
GOTERM_BP_DIRECT	GO:0060315~negative regulation of ryanodine-sensitive calcium-release channel activity	3	0.157233	0.330526	CALM3, FKBP1B, CALM1	1642	12	16792	2.55664	1	0.999062	99.9499
GOTERM_BP_DIRECT	GO:0060314~regulation of ryanodine-sensitive calcium-release channel activity	3	0.157233	0.566761	CALM3, FKBP1B, CALM1	1642	19	16792	1.61472	1	0.999975	100
GOTERM_BP_DIRECT	GO:0010881~regulation of cardiac muscle contraction by regulation of the release of sequestered calcium ion	3	0.157233	0.566761	CALM3, FKBP1B, CALM1	1642	19	16792	1.61472	1	0.999975	100
Annotation Cluster 125	Enrichment Score: 0.4782332451964008
Category	Term	Count	%	PValue	Genes	List Total	Pop Hits	Pop Total	Fold Enrichment	Bonferroni	Benjamini	FDR
UP_SEQ_FEATURE	metal ion-binding site:Calcium 2; via carbonyl oxygen	7	0.366876	0.130705	MASP2, MMP9, SUMF1, SUMF2, PLCD1, AOC2, MMP3	1794	39	20063	2.00727	1	0.998341	92.6528
UP_SEQ_FEATURE	metal ion-binding site:Calcium 1	7	0.366876	0.240346	BGLAP, MASP2, MMP9, SUMF1, SUMF2, AOC2, MMP3	1794	47	20063	1.66561	1	0.999844	99.4047
UP_SEQ_FEATURE	metal ion-binding site:Calcium 2	8	0.419287	0.244895	BGLAP, MASP2, MMP9, SUMF1, SUMF2, PLCD1, AOC2, MMP3	1794	57	20063	1.5696	1	0.999852	99.4677
UP_SEQ_FEATURE	metal ion-binding site:Calcium 1; via carbonyl oxygen	4	0.209644	0.554278	MASP2, SUMF1, SUMF2, AOC2	1794	32	20063	1.39792	1	1	100
UP_SEQ_FEATURE	metal ion-binding site:Calcium 3	4	0.209644	0.554278	BGLAP, MMP9, PLCD1, MMP3	1794	32	20063	1.39792	1	1	100
UP_SEQ_FEATURE	metal ion-binding site:Calcium 3; via carbonyl oxygen	3	0.157233	0.571528	MMP9, PLCD1, MMP3	1794	21	20063	1.59763	1	1	100
Annotation Cluster 126	Enrichment Score: 0.47595898427460975
Category	Term	Count	%	PValue	Genes	List Total	Pop Hits	Pop Total	Fold Enrichment	Bonferroni	Benjamini	FDR
GOTERM_MF_DIRECT	GO:0038191~neuropilin binding	4	0.209644	0.176256	SEMA4F, SEMA3E, SEMA4B, SEMA3A	1655	15	16881	2.72	1	0.958748	96.0735
GOTERM_MF_DIRECT	GO:0030215~semaphorin receptor binding	5	0.262055	0.183037	SEMA4F, SEMA3E, SEMA4B, SEMA3A, SH3BGRL3	1655	23	16881	2.21739	1	0.957479	96.5797
SMART	SM00423:PSI	7	0.366876	0.220028	SEMA4F, SEMA3E, ITGB6, ITGB4, SEMA4B, SEMA3A, ITGB1	979	42	10057	1.71212	1	0.93034	97.0917
INTERPRO	IPR016201:Plexin-like fold	7	0.366876	0.222612	SEMA4F, SEMA3E, ITGB6, ITGB4, SEMA4B, SEMA3A, ITGB1	1729	44	18559	1.70767	1	0.997615	98.81
GOTERM_BP_DIRECT	GO:0048843~negative regulation of axon extension involved in axon guidance	5	0.262055	0.245653	NRP1, SEMA4F, SEMA3E, SEMA4B, SEMA3A	1642	26	16792	1.96664	1	0.996432	99.52
GOTERM_MF_DIRECT	GO:0045499~chemorepellent activity	5	0.262055	0.26951	SEMA4F, SEMA3E, SEMA4B, SEMA3A, NRG1	1655	27	16881	1.88889	1	0.980858	99.4718
INTERPRO	IPR027231:Semaphorin	4	0.209644	0.283952	SEMA4F, SEMA3E, SEMA4B, SEMA3A	1729	20	18559	2.14679	1	0.999126	99.7199
UP_SEQ_FEATURE	domain:PSI	3	0.157233	0.291883	SEMA4F, ITGB4, SEMA4B	1794	12	20063	2.79585	1	0.999948	99.8393
GOTERM_BP_DIRECT	GO:0071526~semaphorin-plexin signaling pathway	5	0.262055	0.405508	NRP1, SEMA4F, SEMA3E, SEMA4B, SEMA3A	1642	33	16792	1.54948	1	0.99971	99.9947
GOTERM_BP_DIRECT	GO:0050919~negative chemotaxis	5	0.262055	0.428286	SEMA4F, SEMA3E, SEMA4B, SEMA3A, SLIT2	1642	34	16792	1.5039	1	0.999804	99.9975
GOTERM_BP_DIRECT	GO:0001755~neural crest cell migration	6	0.314465	0.452307	FGF19, SEMA4F, SEMA3E, SEMA4B, SEMA3A, GDNF	1642	45	16792	1.36354	1	0.999864	99.9989
UP_SEQ_FEATURE	domain:Sema	4	0.209644	0.532284	SEMA4F, SEMA3E, SEMA4B, SEMA3A	1794	31	20063	1.44302	1	1	99.9999
INTERPRO	IPR001627:Semaphorin/CD100 antigen	4	0.209644	0.561128	SEMA4F, SEMA3E, SEMA4B, SEMA3A	1729	31	18559	1.38503	1	0.999995	99.9999
SMART	SM00630:Sema	4	0.209644	0.592014	SEMA4F, SEMA3E, SEMA4B, SEMA3A	979	31	10057	1.32551	1	0.995956	99.9997
UP_SEQ_FEATURE	domain:Ig-like C2-type	10	0.524109	0.602353	AMIGO3, SEMA4F, IL6ST, IGFBP7, SEMA3E, SEMA4B, SEMA3A, IL6R, NRG1, ICOSLG	1794	105	20063	1.06508	1	1	100
Annotation Cluster 127	Enrichment Score: 0.474889176262564
Category	Term	Count	%	PValue	Genes	List Total	Pop Hits	Pop Total	Fold Enrichment	Bonferroni	Benjamini	FDR
UP_SEQ_FEATURE	domain:Rhodanese	4	0.209644	0.288169	DUSP1, DUSP10, CEP41, CDC25A	1794	21	20063	2.13017	1	0.999943	99.8228
SMART	SM00450:RHOD	4	0.209644	0.335084	DUSP1, DUSP10, CEP41, CDC25A	979	21	10057	1.95671	1	0.967307	99.7001
INTERPRO	IPR001763:Rhodanese-like domain	4	0.209644	0.389521	DUSP1, DUSP10, CEP41, CDC25A	1729	24	18559	1.78899	1	0.9999	99.9831
Annotation Cluster 128	Enrichment Score: 0.47255165777540054
Category	Term	Count	%	PValue	Genes	List Total	Pop Hits	Pop Total	Fold Enrichment	Bonferroni	Benjamini	FDR
UP_KEYWORDS	SH3-binding	9	0.471698	0.189341	SH3BP5, KHDRBS1, PLSCR1, CCDC6, CBLC, FUT8, TP53BP2, DNAJC6, ELMO3	1818	63	20581	1.61724	1	0.542995	95.237
UP_SEQ_FEATURE	short sequence motif:SH3-binding	7	0.366876	0.401194	CCDC6, FUT8, TP53BP2, PNRC1, DNAJC6, ELMO3, SS18L1	1794	57	20063	1.3734	1	0.999996	99.9929
GOTERM_MF_DIRECT	GO:0017124~SH3 domain binding	13	0.681342	0.503205	KHDRBS1, FUT8, TP53BP2, CBL, UVRAG, LANCL1, ELMO3, SH3BP5, CBLC, CCDC6, PLSCR1, DNAJC6, MICAL1	1655	119	16881	1.11429	1	0.998259	99.9992
Annotation Cluster 129	Enrichment Score: 0.45907305753825534
Category	Term	Count	%	PValue	Genes	List Total	Pop Hits	Pop Total	Fold Enrichment	Bonferroni	Benjamini	FDR
GOTERM_CC_DIRECT	GO:0005669~transcription factor TFIID complex	6	0.314465	0.250544	TAF4B, TAF7, TAF9B, GTF2H3, EDF1, GTF2H5	1724	36	18224	1.76179	1	0.872449	98.7233
KEGG_PATHWAY	hsa03022:Basal transcription factors	7	0.366876	0.381608	GTF2I, TAF4B, TAF7, TAF9B, GTF2H3, GTF2H5, TAF6L	767	45	6910	1.40142	1	0.758737	99.8286
GOTERM_BP_DIRECT	GO:0051123~RNA polymerase II transcriptional preinitiation complex assembly	3	0.157233	0.438813	TAF4B, TAF7, TAF9B	1642	15	16792	2.04531	1	0.999821	99.9982
Annotation Cluster 130	Enrichment Score: 0.4545223147372511
Category	Term	Count	%	PValue	Genes	List Total	Pop Hits	Pop Total	Fold Enrichment	Bonferroni	Benjamini	FDR
GOTERM_CC_DIRECT	GO:0019005~SCF ubiquitin ligase complex	8	0.419287	0.189887	ARIH1, FBXW7, KBTBD4, FBXO2, FBXO6, FBXO31, FBXO32, TRIM21	1724	50	18224	1.69132	1	0.829477	95.8585
GOTERM_BP_DIRECT	GO:0031146~SCF-dependent proteasomal ubiquitin-dependent protein catabolic process	5	0.262055	0.2025	FBXW7, FBXO2, FBXO6, FBXO31, FBXO36	1642	24	16792	2.13053	1	0.993141	98.6234
UP_SEQ_FEATURE	domain:F-box	8	0.419287	0.481202	FBXW7, FBXO2, FBXO6, FBXO30, FBXO31, FBXO32, FBXO36, FBXO10	1794	73	20063	1.22558	1	1	99.9995
SMART	SM00256:FBOX	5	0.262055	0.53362	FBXW7, FBXO6, FBXO31, FBXO36, FBXO10	979	39	10057	1.31702	1	0.992934	99.9981
INTERPRO	IPR001810:F-box domain, cyclin-like	8	0.419287	0.540641	FBXW7, FBXO2, FBXO6, FBXO30, FBXO31, FBXO32, FBXO36, FBXO10	1729	74	18559	1.16043	1	0.999992	99.9999
Annotation Cluster 131	Enrichment Score: 0.44910543086687377
Category	Term	Count	%	PValue	Genes	List Total	Pop Hits	Pop Total	Fold Enrichment	Bonferroni	Benjamini	FDR
UP_KEYWORDS	Metal-binding	352	18.4486	0.0315988	PDP1, CYP24A1, S100A6, HRNR, S100A8, PTGS2, MASP2, S100A9, PDLIM2, ZNF254, BBOX1, APP, ATP2B4, STAC, BRPF3, PLOD2, DDAH1, FTL, S100A2, MAP2K5, CLCA2, CYP1A1, ZNF644, CRYAB, PLD6, LIG1, YY1, ZHX2, NUDT11, SCEL, ADAMTS6, LETM1, PITPNM3, BAZ1B, PIAS3, XXYLT1, ALOX15B, LNPK, ABAT, ADAMTS1, PIAS2, CHORDC1, NEK6, NEK7, FUS, GNAI2, CYP51A1, FDX1, ASAP1, ITGA10, OAS2, ZNF618, P3H2, ARIH1, TMEM129, P3H1, …	1818	3640	20581	1.09475	1	0.196952	37.2289
UP_KEYWORDS	Zinc	207	10.8491	0.551949	S100A8, S100A9, PDLIM2, ZNF254, BBOX1, APP, STAC, BRPF3, DDAH1, CLCA2, ZNF644, PLD6, CRYAB, YY1, ZHX2, SCEL, ADAMTS6, BAZ1B, PIAS3, LNPK, PIAS2, ADAMTS1, CHORDC1, FUS, ASAP1, ZNF618, TMEM129, ARIH1, DHX58, ZNF622, KLF7, ZNF624, CREBBP, KLF11, CSRP2, AFG3L2, ZNF526, CBLC, ZNF215, ZNF114, ZNF219, TLL1, KLF3, GTF3A, ZNFX1, ANPEP, ZEB1, ZBTB38, USP19, ZFYVE9, NR2F6, MICAL1, ZFP36, ARHGEF2, ZC3H7A, ZN…	1818	2348	20581	0.998033	1	0.857166	99.9991
UP_KEYWORDS	Zinc-finger	142	7.44235	0.929841	ZNF582, THRA, ZC3HAV1, ZNF580, ZNF254, RNF141, STAC, BRPF3, GATA3, RBCK1, ZNF444, ZNF180, RC3H1, ZNF644, PLD6, DTX3L, YY1, ZHX2, BAZ1B, PIAS3, RNF24, LNPK, PIAS2, TNFAIP3, FUS, ZFAND5, ZNF841, ASAP1, CXXC1, TMEM129, ARIH1, PEG10, ZNF429, ZNF697, RNFT2, OVOL1, DNAJA1, RNF11, RNF10, ZNF420, RUNX1, DNAJA4, TRAF4, RNF14, ZNF622, KLF7, ZNF624, CREBBP, KLF11, NR4A2, NR4A1, TET1, FOXP1, ZNF526, CBLC, ZN…	1818	1781	20581	0.902604	1	0.993678	100
GOTERM_MF_DIRECT	GO:0046872~metal ion binding	177	9.27673	0.985371	PDP1, ZNF582, ZC3HAV1, PTGS2, CTDSPL, ZNF580, MIPEP, ZNF254, COX5B, ATP2B4, STAC, CTDSP1, ZNF444, ZNF180, DDAH1, OMA1, MAP2K5, CLCA2, NUDT1, ZNF644, NUDT4, CRYAB, PLD6, YY1, LIG1, ZHX2, NUDT11, PPP1CC, TATDN2, TNKS2, PITPNM3, LNPK, ABAT, NEK7, ZNF841, GNAI2, ASAP1, ITGA10, OAS2, ZNF618, ITGB1, TIMP3, TMEM129, ARIH1, ZNF429, ARG2, PIR, ZNF697, OVOL1, DNAJA1, ZNF420, RUNX1, FAHD2A, DNAJA4, RNF14, K…	1655	2069	16881	0.872595	1	1	100
Annotation Cluster 132	Enrichment Score: 0.44852667256731127
Category	Term	Count	%	PValue	Genes	List Total	Pop Hits	Pop Total	Fold Enrichment	Bonferroni	Benjamini	FDR
UP_SEQ_FEATURE	region of interest:MHC class I alpha-1 like	3	0.157233	0.0939612	RAET1E, RAET1G, ULBP1	1794	6	20063	5.59169	1	0.993737	84.1055
UP_SEQ_FEATURE	region of interest:MHC class I alpha-2 like	3	0.157233	0.0939612	RAET1E, RAET1G, ULBP1	1794	6	20063	5.59169	1	0.993737	84.1055
GOTERM_MF_DIRECT	GO:0046703~natural killer cell lectin-like receptor binding	3	0.157233	0.218197	RAET1E, RAET1G, ULBP1	1655	9	16881	3.4	1	0.97062	98.3591
INTERPRO	IPR011161:MHC class I-like antigen recognition	4	0.209644	0.490865	RAET1E, PROCR, RAET1G, ULBP1	1729	28	18559	1.53342	1	0.999979	99.9993
GOTERM_BP_DIRECT	GO:0042267~natural killer cell mediated cytotoxicity	3	0.157233	0.536817	RAET1E, RAET1G, ULBP1	1642	18	16792	1.70443	1	0.999963	100
GOTERM_BP_DIRECT	GO:0019882~antigen processing and presentation	6	0.314465	0.634455	RAB32, RAB3B, RAET1E, RAET1G, ULBP1, RELB	1642	55	16792	1.11562	1	0.999993	100
INTERPRO	IPR011162:MHC classes I/II-like antigen recognition protein	4	0.209644	0.802825	RAET1E, PROCR, RAET1G, ULBP1	1729	45	18559	0.954129	1	1	100
GOTERM_MF_DIRECT	GO:0003823~antigen binding	4	0.209644	0.998231	RAET1E, RAET1G, ULBP1, IL7R	1655	103	16881	0.396117	1	1	100
Annotation Cluster 133	Enrichment Score: 0.44754865104341385
Category	Term	Count	%	PValue	Genes	List Total	Pop Hits	Pop Total	Fold Enrichment	Bonferroni	Benjamini	FDR
GOTERM_BP_DIRECT	GO:0030522~intracellular receptor signaling pathway	9	0.471698	0.0280348	THRA, NR1D1, NCOA3, NR1D2, GLMP, NR2F6, NR4A2, NR4A1, AHR	1642	38	16792	2.42208	1	0.844506	41.6408
GOTERM_MF_DIRECT	GO:0004879~RNA polymerase II transcription factor activity, ligand-activated sequence-specific DNA binding	7	0.366876	0.135337	NR1D1, NR1D2, GLMP, NR2F6, NR4A2, NR4A1, AHR	1655	36	16881	1.98333	1	0.930902	91.1784
GOTERM_BP_DIRECT	GO:0006367~transcription initiation from RNA polymerase II promoter	18	0.943396	0.31556	THRA, TAF4B, CREBBP, MAML2, TAF9B, TAF7, POLR2I, NR4A2, GTF2H3, NR4A1, GTF2H5, POLR2D, POLR2A, NR1D1, NR1D2, GTF2I, CTGF, NR2F6	1642	152	16792	1.21104	1	0.99875	99.9239
UP_SEQ_FEATURE	DNA-binding region:Nuclear receptor	6	0.314465	0.375424	THRA, NR1D1, NR1D2, NR2F6, NR4A2, NR4A1	1794	45	20063	1.49112	1	0.999995	99.9845
UP_SEQ_FEATURE	zinc finger region:NR C4-type	6	0.314465	0.375424	THRA, NR1D1, NR1D2, NR2F6, NR4A2, NR4A1	1794	45	20063	1.49112	1	0.999995	99.9845
INTERPRO	IPR001628:Zinc finger, nuclear hormone receptor-type	6	0.314465	0.428916	THRA, NR1D1, NR1D2, NR2F6, NR4A2, NR4A1	1729	46	18559	1.40008	1	0.999951	99.9948
INTERPRO	IPR001723:Steroid hormone receptor	6	0.314465	0.447775	THRA, NR1D1, NR1D2, NR2F6, NR4A2, NR4A1	1729	47	18559	1.37029	1	0.999958	99.9971
INTERPRO	IPR013088:Zinc finger, NHR/GATA-type	7	0.366876	0.457338	THRA, NR1D1, NR1D2, GATA3, NR2F6, NR4A2, NR4A1	1729	58	18559	1.29548	1	0.999967	99.9979
INTERPRO	IPR000536:Nuclear hormone receptor, ligand-binding, core	6	0.314465	0.46647	THRA, NR1D1, NR1D2, NR2F6, NR4A2, NR4A1	1729	48	18559	1.34174	1	0.999971	99.9984
SMART	SM00399:ZnF_C4	6	0.314465	0.467565	THRA, NR1D1, NR1D2, NR2F6, NR4A2, NR4A1	979	46	10057	1.33992	1	0.990782	99.9873
SMART	SM00430:HOLI	6	0.314465	0.506039	THRA, NR1D1, NR1D2, NR2F6, NR4A2, NR4A1	979	48	10057	1.28409	1	0.991617	99.9956
GOTERM_MF_DIRECT	GO:0003707~steroid hormone receptor activity	6	0.314465	0.652854	THRA, NR1D1, NR1D2, NR2F6, NR4A2, NR4A1	1655	56	16881	1.09286	1	0.999646	100
GOTERM_BP_DIRECT	GO:0043401~steroid hormone mediated signaling pathway	6	0.314465	0.666122	THRA, NR1D1, NR1D2, NR2F6, NR4A2, NR4A1	1642	57	16792	1.07648	1	0.999996	100
UP_SEQ_FEATURE	region of interest:Ligand-binding	3	0.157233	0.762411	THRA, NR4A2, NR4A1	1794	30	20063	1.11834	1	1	100
Annotation Cluster 134	Enrichment Score: 0.44387240422836133
Category	Term	Count	%	PValue	Genes	List Total	Pop Hits	Pop Total	Fold Enrichment	Bonferroni	Benjamini	FDR
BIOCARTA	h_pyk2Pathway:Links between Pyk2 and Map Kinases	9	0.471698	0.021595	PLCG1, MAP2K1, JUN, MAP2K3, CALM3, SHC1, PAK1, SRC, CALM1	212	28	1625	2.46378	0.996573	0.996573	24.8258
BIOCARTA	h_il6Pathway:IL 6 signaling pathway	7	0.366876	0.0449028	IL6, MAP2K1, IL6ST, JUN, SHC1, IL6R, JAK3	212	21	1625	2.55503	0.999994	0.908278	45.1471
GOTERM_MF_DIRECT	GO:0043539~protein serine/threonine kinase activator activity	5	0.262055	0.092516	MAP2K1, STRADA, CALM3, STK3, CALM1	1655	18	16881	2.83333	1	0.899495	80.2281
BIOCARTA	h_ngfPathway:Nerve growth factor pathway (NGF)	6	0.314465	0.106529	PLCG1, MAP2K1, JUN, SHC1, NGFR, NGF	212	20	1625	2.29953	1	0.858074	77.0613
BIOCARTA	h_at1rPathway:Angiotensin II mediated activation of JNK Pathway via Pyk2 dependent signaling	8	0.419287	0.12561	MEF2D, MAP2K1, JUN, CALM3, SHC1, PAK1, SRC, CALM1	212	33	1625	1.8582	1	0.871638	82.7008
BIOCARTA	h_fmlpPathway:fMLP induced chemokine gene expression in HMC-1 cells	8	0.419287	0.19535	NCF2, MAP2K1, MAP2K3, PPP3CC, CALM3, NFKBIA, PAK1, CALM1	212	37	1625	1.65732	1	0.914306	94.1631
BIOCARTA	h_calcineurinPathway:Effects of calcineurin in Keratinocyte Differentiation	5	0.262055	0.225985	CDKN1A, PLCG1, PPP3CC, CALM3, CALM1	212	19	1625	2.01713	1	0.937658	96.4858
GOTERM_BP_DIRECT	GO:0071902~positive regulation of protein serine/threonine kinase activity	6	0.314465	0.253585	MAP2K1, STRADA, CALM3, SRC, STK3, CALM1	1642	35	16792	1.75312	1	0.99704	99.6071
GOTERM_BP_DIRECT	GO:0051412~response to corticosterone	4	0.209644	0.254733	CDKN1A, CALM3, FOSL1, CALM1	1642	18	16792	2.27257	1	0.997059	99.6184
BIOCARTA	h_bcrPathway:BCR Signaling Pathway	7	0.366876	0.273796	PLCG1, MAP2K1, JUN, PPP3CC, CALM3, SHC1, CALM1	212	34	1625	1.57811	1	0.959207	98.4728
BIOCARTA	h_tcrPathway:T Cell Receptor Signaling Pathway	8	0.419287	0.343191	PLCG1, MAP2K1, JUN, PPP3CC, CALM3, NFKBIA, SHC1, CALM1	212	44	1625	1.39365	1	0.970566	99.5891
BIOCARTA	h_ndkDynaminPathway:Endocytotic role of NDK, Phosphins and Dynamin	4	0.209644	0.345314	PPP3CC, CALM3, CALM1, AP2M1	212	16	1625	1.91627	1	0.967991	99.6061
BIOCARTA	h_integrinPathway:Integrin Signaling Pathway	7	0.366876	0.346279	MAP2K1, JUN, SHC1, ZYX, ITGB1, SRC, CAPN1	212	37	1625	1.45015	1	0.964883	99.6137
BIOCARTA	h_biopeptidesPathway:Bioactive Peptide Induced Signaling Pathway	7	0.366876	0.370925	PLCG1, MAP2K1, CALM3, SHC1, STAT1, CDK5, CALM1	212	38	1625	1.41199	1	0.968037	99.7662
BIOCARTA	h_tpoPathway:TPO Signaling Pathway	5	0.262055	0.380305	PLCG1, MAP2K1, JUN, SHC1, STAT1	212	24	1625	1.59689	1	0.96215	99.8079
BIOCARTA	h_pgc1aPathway:Regulation of PGC-1a	5	0.262055	0.380305	MEF2D, YWHAH, PPP3CC, CALM3, CALM1	212	24	1625	1.59689	1	0.96215	99.8079
BIOCARTA	h_ccr5Pathway:Pertussis toxin-insensitive CCR5 Signaling in Macrophage	4	0.209644	0.382988	PLCG1, JUN, CALM3, CALM1	212	17	1625	1.80355	1	0.96001	99.8185
BIOCARTA	h_fcer1Pathway:Fc Epsilon Receptor I Signaling in Mast Cells	7	0.366876	0.395639	PLCG1, MAP2K1, JUN, PPP3CC, CALM3, SHC1, CALM1	212	39	1625	1.37579	1	0.962118	99.8615
BIOCARTA	h_mef2dPathway:Role of MEF2D in T-cell Apoptosis	4	0.209644	0.420163	MEF2D, PPP3CC, CALM3, CALM1	212	18	1625	1.70335	1	0.965743	99.9194
BIOCARTA	h_vipPathway:Neuropeptides VIP and PACAP inhibit the apoptosis of activated T cells	5	0.262055	0.442464	PLCG1, PPP3CC, CALM3, NFKBIA, CALM1	212	26	1625	1.47406	1	0.9658	99.9517
BIOCARTA	h_epoPathway:EPO Signaling Pathway	4	0.209644	0.456571	PLCG1, MAP2K1, JUN, SHC1	212	19	1625	1.6137	1	0.968159	99.9655
BIOCARTA	h_gpcrPathway:Signaling Pathway from G-Protein Families	6	0.314465	0.457692	PLCG1, MAP2K1, JUN, PPP3CC, CALM3, CALM1	212	34	1625	1.35266	1	0.966126	99.9664
BIOCARTA	h_egfPathway:EGF Signaling Pathway	5	0.262055	0.472885	PLCG1, MAP2K1, JUN, SHC1, STAT1	212	27	1625	1.41946	1	0.968836	99.9768
BIOCARTA	h_pdgfPathway:PDGF Signaling Pathway	5	0.262055	0.502676	PLCG1, MAP2K1, JUN, SHC1, STAT1	212	28	1625	1.36877	1	0.973544	99.9892
BIOCARTA	h_hdacPathway:Control of skeletal myogenesis by HDAC & calcium/calmodulin-dependent kinase (CaMK)	5	0.262055	0.531717	MEF2D, YWHAH, PPP3CC, CALM3, CALM1	212	29	1625	1.32157	1	0.975811	99.9951
BIOCARTA	h_il2Pathway:IL 2 signaling pathway	4	0.209644	0.559202	MAP2K1, JUN, SHC1, JAK3	212	22	1625	1.39365	1	0.980632	99.9978
BIOCARTA	h_nfatPathway:NFAT and Hypertrophy of the heart (Transcription in the broken heart)	8	0.419287	0.564971	CSNK1A1, MAP2K1, GSK3B, EDN1, CREBBP, PPP3CC, CALM3, CALM1	212	54	1625	1.13557	1	0.979026	99.9981
KEGG_PATHWAY	hsa04722:Neurotrophin signaling pathway	14	0.733753	0.579201	MAP2K1, NFKBIA, MAGED1, PLCG1, CALML3, GSK3B, JUN, CALM3, SHC1, CALML5, NGFR, NGF, MAP2K5, CALM1	767	120	6910	1.05106	1	0.840315	99.999
KEGG_PATHWAY	hsa05214:Glioma	8	0.419287	0.591538	CDKN1A, PLCG1, MAP2K1, CALML3, CALM3, SHC1, CALML5, CALM1	767	65	6910	1.10882	1	0.841597	99.9993
BIOCARTA	h_mapkPathway:MAPKinase Signaling Pathway	11	0.57652	0.713738	MEF2D, MAP2K1, JUN, MAP2K3, NFKBIA, SHC1, PAK1, STAT1, TGFB2, MAP3K11, MAP2K5	212	87	1625	0.96915	1	0.993285	100
BIOCARTA	h_igf1Pathway:IGF-1 Signaling Pathway	3	0.157233	0.779149	MAP2K1, JUN, SHC1	212	21	1625	1.09501	1	0.996623	100
BIOCARTA	h_insulinPathway:Insulin Signaling Pathway	3	0.157233	0.779149	MAP2K1, JUN, SHC1	212	21	1625	1.09501	1	0.996623	100
BIOCARTA	h_nos1Pathway:Nitric Oxide Signaling Pathway	3	0.157233	0.801144	PPP3CC, CALM3, CALM1	212	22	1625	1.04524	1	0.997069	100
BIOCARTA	h_gleevecPathway:Inhibition of Cellular Proliferation by Gleevec	3	0.157233	0.821182	MAP2K1, JUN, STAT1	212	23	1625	0.999795	1	0.997638	100
BIOCARTA	h_ghPathway:Growth Hormone Signaling Pathway	3	0.157233	0.884421	PLCG1, MAP2K1, SHC1	212	27	1625	0.851677	1	0.999176	100
KEGG_PATHWAY	hsa04917:Prolactin signaling pathway	6	0.314465	0.907267	MAP2K1, SOCS3, GSK3B, SHC1, STAT1, SRC	767	71	6910	0.761335	1	0.966418	100
GOTERM_BP_DIRECT	GO:0038095~Fc-epsilon receptor signaling pathway	10	0.524109	0.992698	PLCG1, JUN, PSMD2, CALM3, NFKBIA, PSMD3, SHC1, MALT1, PAK1, CALM1	1642	178	16792	0.574525	1	1	100
Annotation Cluster 135	Enrichment Score: 0.440038796269752
Category	Term	Count	%	PValue	Genes	List Total	Pop Hits	Pop Total	Fold Enrichment	Bonferroni	Benjamini	FDR
GOTERM_CC_DIRECT	GO:0071565~nBAF complex	4	0.209644	0.14001	SMARCC2, ARID1A, SMARCA2, SS18L1	1724	14	18224	3.02022	1	0.790035	89.7788
GOTERM_CC_DIRECT	GO:0071564~npBAF complex	3	0.157233	0.315837	SMARCC2, ARID1A, SMARCA2	1724	12	18224	2.64269	1	0.897445	99.6783
GOTERM_CC_DIRECT	GO:0016514~SWI/SNF complex	3	0.157233	0.421552	SMARCC2, ARID1A, SMARCA2	1724	15	18224	2.11415	1	0.93499	99.9746
GOTERM_BP_DIRECT	GO:0006338~chromatin remodeling	6	0.314465	0.931902	CHD1L, GATA3, SMARCC2, ARID1A, TAF6L, SMARCA2	1642	86	16792	0.71348	1	1	100
Annotation Cluster 136	Enrichment Score: 0.43488298127651137
Category	Term	Count	%	PValue	Genes	List Total	Pop Hits	Pop Total	Fold Enrichment	Bonferroni	Benjamini	FDR
GOTERM_BP_DIRECT	GO:0031338~regulation of vesicle fusion	7	0.366876	0.239986	TBC1D15, RUNDC1, SGSM3, TBC1D9, TBC1D5, TBC1D4, USP6NL	1642	43	16792	1.66479	1	0.996225	99.4469
GOTERM_BP_DIRECT	GO:0090630~activation of GTPase activity	11	0.57652	0.240799	TBC1D15, RUNDC1, TIAM1, SGSM3, TBC1D9, TBC1D5, TBC1D4, DOCK7, PIP5K1A, EPHA2, USP6NL	1642	79	16792	1.42395	1	0.996218	99.458
GOTERM_BP_DIRECT	GO:1902017~regulation of cilium assembly	6	0.314465	0.292415	TBC1D15, SGSM3, TBC1D5, IFT88, USP6NL, IFT140	1642	37	16792	1.65836	1	0.998178	99.8572
UP_SEQ_FEATURE	domain:Rab-GAP TBC	6	0.314465	0.430168	TBC1D15, SGSM3, TBC1D9, TBC1D5, TBC1D4, USP6NL	1794	48	20063	1.39792	1	0.999998	99.9972
SMART	SM00164:TBC	6	0.314465	0.543358	TBC1D15, SGSM3, TBC1D9, TBC1D5, TBC1D4, USP6NL	979	50	10057	1.23273	1	0.993388	99.9986
INTERPRO	IPR000195:Rab-GTPase-TBC domain	6	0.314465	0.622499	TBC1D15, SGSM3, TBC1D9, TBC1D5, TBC1D4, USP6NL	1729	57	18559	1.12989	1	0.999998	100
Annotation Cluster 137	Enrichment Score: 0.432539223131224
Category	Term	Count	%	PValue	Genes	List Total	Pop Hits	Pop Total	Fold Enrichment	Bonferroni	Benjamini	FDR
GOTERM_MF_DIRECT	GO:0030235~nitric-oxide synthase regulator activity	3	0.157233	0.180877	HSP90AA1, CALM3, CALM1	1655	8	16881	3.825	1	0.958419	96.4255
GOTERM_BP_DIRECT	GO:0050999~regulation of nitric-oxide synthase activity	5	0.262055	0.245653	HSP90AA1, CALM3, SPR, DDAH1, CALM1	1642	26	16792	1.96664	1	0.996432	99.52
BIOCARTA	h_gcrpathway:Corticosteroids and cardioprotection	4	0.209644	0.456571	ADRB2, HSP90AA1, CALM3, CALM1	212	19	1625	1.6137	1	0.968159	99.9655
BIOCARTA	h_no1Pathway:Actions of Nitric Oxide in the Heart	3	0.157233	0.91755	HSP90AA1, CALM3, CALM1	212	30	1625	0.766509	1	0.999597	100
Annotation Cluster 138	Enrichment Score: 0.4317225726767771
Category	Term	Count	%	PValue	Genes	List Total	Pop Hits	Pop Total	Fold Enrichment	Bonferroni	Benjamini	FDR
GOTERM_MF_DIRECT	GO:0004812~aminoacyl-tRNA ligase activity	4	0.209644	0.22876	HARS2, DALRD3, CARS2, DARS2	1655	17	16881	2.4	1	0.971536	98.6925
UP_KEYWORDS	Aminoacyl-tRNA synthetase	6	0.314465	0.24156	TARS2, HARS2, FARSB, CARS2, YARS2, DARS2	1818	38	20581	1.78748	1	0.623211	98.1866
GOTERM_BP_DIRECT	GO:0006418~tRNA aminoacylation for protein translation	6	0.314465	0.352232	HARS2, FARSB, DALRD3, CARS2, YARS2, DARS2	1642	40	16792	1.53398	1	0.999362	99.9732
UP_KEYWORDS	Protein biosynthesis	16	0.838574	0.36505	EEF1A1, TARS2, TAF4B, DARS2, ELL2, LARP1, GSPT1, EEF1A1P5, HARS2, FARSB, EIF1, CARS2, YARS2, GUF1, EIF2B3, GATC	1818	152	20581	1.19165	1	0.740707	99.8622
INTERPRO	IPR006195:Aminoacyl-tRNA synthetase, class II	3	0.157233	0.478836	TARS2, HARS2, DARS2	1729	17	18559	1.89423	1	0.999974	99.999
KEGG_PATHWAY	hsa00970:Aminoacyl-tRNA biosynthesis	7	0.366876	0.754905	TARS2, HARS2, FARSB, CARS2, YARS2, DARS2, GATC	767	66	6910	0.955513	1	0.911097	100
Annotation Cluster 139	Enrichment Score: 0.42352530832789886
Category	Term	Count	%	PValue	Genes	List Total	Pop Hits	Pop Total	Fold Enrichment	Bonferroni	Benjamini	FDR
KEGG_PATHWAY	hsa04971:Gastric acid secretion	12	0.628931	0.180549	PLCB4, ATP1B3, GNAI2, ADCY9, CALML3, CALM3, SLC4A2, ATP1A1, CALML5, CA2, SLC9A1, CALM1	767	73	6910	1.48095	1	0.604283	92.854
KEGG_PATHWAY	hsa04976:Bile secretion	9	0.471698	0.502994	ATP1B3, LDLR, ADCY9, HMGCR, SLC4A2, ATP1A1, CA2, SLC9A1, ABCG2	767	69	6910	1.1751	1	0.816784	99.9905
KEGG_PATHWAY	hsa04972:Pancreatic secretion	11	0.57652	0.590562	CLCA2, PLCB4, ATP2B4, ATP1B3, RAB3D, ADCY9, RAB11A, SLC4A2, ATP1A1, CA2, SLC9A1	767	93	6910	1.0656	1	0.842939	99.9993
Annotation Cluster 140	Enrichment Score: 0.41583856359045845
Category	Term	Count	%	PValue	Genes	List Total	Pop Hits	Pop Total	Fold Enrichment	Bonferroni	Benjamini	FDR
OMIM_DISEASE	252010~Mitochondrial complex I deficiency	4	0.209644	0.169966	NUBPL, NDUFB9, NDUFV1, NDUFS2	403	17	4740	2.76748	1	1	93.6475
UP_KEYWORDS	Iron-sulfur	8	0.419287	0.277015	NUBPL, FDX1, ACO1, NDUFV1, NFS1, ABAT, NDUFS2, TYW1B	1818	60	20581	1.50942	1	0.655739	99.0944
UP_SEQ_FEATURE	metal ion-binding site:Iron-sulfur (4Fe-4S)	3	0.157233	0.456726	ACO1, NDUFV1, NDUFS2	1794	17	20063	1.97354	1	0.999999	99.9988
GOTERM_MF_DIRECT	GO:0051539~4 iron, 4 sulfur cluster binding	5	0.262055	0.599901	NUBPL, ACO1, NDUFV1, NDUFS2, TYW1B	1655	42	16881	1.21429	1	0.999374	100
UP_KEYWORDS	4Fe-4S	4	0.209644	0.645963	ACO1, NDUFV1, NDUFS2, TYW1B	1818	37	20581	1.22386	1	0.906955	100
Annotation Cluster 141	Enrichment Score: 0.41286201210943807
Category	Term	Count	%	PValue	Genes	List Total	Pop Hits	Pop Total	Fold Enrichment	Bonferroni	Benjamini	FDR
GOTERM_BP_DIRECT	GO:0043691~reverse cholesterol transport	4	0.209644	0.254733	APOE, LCAT, CLU, ABCG1	1642	18	16792	2.27257	1	0.997059	99.6184
GOTERM_BP_DIRECT	GO:0034375~high-density lipoprotein particle remodeling	3	0.157233	0.438813	APOE, LCAT, ABCG1	1642	15	16792	2.04531	1	0.999821	99.9982
GOTERM_BP_DIRECT	GO:0042157~lipoprotein metabolic process	5	0.262055	0.516475	APOL2, APOE, LCAT, PCSK9, ABCG1	1642	38	16792	1.3456	1	0.999946	99.9999
Annotation Cluster 142	Enrichment Score: 0.4079309924474185
Category	Term	Count	%	PValue	Genes	List Total	Pop Hits	Pop Total	Fold Enrichment	Bonferroni	Benjamini	FDR
UP_KEYWORDS	Electron transport	14	0.733753	0.156069	NDUFA4, NDUFB5, NDUFA8, FDX1, FADS1, NDUFB9, FADS3, FADS2, CYB561D1, ERO1B, NDUFV1, TXNRD3, TXNRD1, NDUFS2	1818	108	20581	1.4675	1	0.507552	91.4646
OMIM_DISEASE	252010~Mitochondrial complex I deficiency	4	0.209644	0.169966	NUBPL, NDUFB9, NDUFV1, NDUFS2	403	17	4740	2.76748	1	1	93.6475
GOTERM_BP_DIRECT	GO:0006120~mitochondrial electron transport, NADH to ubiquinone	7	0.366876	0.344797	NDUFA4, NDUFB5, NDUFA8, NDUFB9, NDUFV1, DLD, NDUFS2	1642	49	16792	1.46094	1	0.999264	99.9667
UP_KEYWORDS	Ubiquinone	5	0.262055	0.373718	NDUFA4, NDUFB5, NDUFA8, NDUFV1, NDUFS2	1818	35	20581	1.61724	1	0.747187	99.8871
GOTERM_CC_DIRECT	GO:0005747~mitochondrial respiratory chain complex I	6	0.314465	0.498897	NDUFA4, NDUFB5, NDUFA8, NDUFB9, NDUFV1, NDUFS2	1724	49	18224	1.29438	1	0.956815	99.9971
GOTERM_MF_DIRECT	GO:0008137~NADH dehydrogenase (ubiquinone) activity	6	0.314465	0.512831	NDUFA4, NDUFB5, NDUFA8, NDUFB9, NDUFV1, NDUFS2	1655	48	16881	1.275	1	0.998309	99.9994
GOTERM_BP_DIRECT	GO:0032981~mitochondrial respiratory chain complex I assembly	7	0.366876	0.588828	NUBPL, NDUFB5, NDUFA8, NDUFB9, NDUFV1, ACAD9, NDUFS2	1642	63	16792	1.13628	1	0.999983	100
KEGG_PATHWAY	hsa00190:Oxidative phosphorylation	15	0.786164	0.623753	NDUFA4, ATP5D, NDUFB5, NDUFA8, NDUFB9, ATP5G2, ATP5G1, ATP5G3, COX5B, NDUFV1, COX6B1, ATP5O, ATP5H, NDUFS2, ATP6V0A2	767	133	6910	1.01607	1	0.85649	99.9998
UP_KEYWORDS	Respiratory chain	6	0.314465	0.663513	NDUFA4, NDUFB5, NDUFA8, NDUFB9, NDUFV1, NDUFS2	1818	63	20581	1.07816	1	0.915371	100
Annotation Cluster 143	Enrichment Score: 0.40720042262024897
Category	Term	Count	%	PValue	Genes	List Total	Pop Hits	Pop Total	Fold Enrichment	Bonferroni	Benjamini	FDR
GOTERM_MF_DIRECT	GO:0004713~protein tyrosine kinase activity	20	1.04822	0.0602194	TYRO3, CSF2, HSP90AA1, MAP2K1, MAP2K3, AXL, TRIM24, EPHA2, SRC, BAZ1B, PTK6, DYRK1A, CLK4, DYRK3, JAK3, FGF1, NRG1, ABL2, MAP3K11, MAP2K5	1655	133	16881	1.53383	1	0.867494	64.5489
UP_KEYWORDS	Tyrosine-protein kinase	14	0.733753	0.188134	TYRO3, MAP2K1, MAP2K3, AXL, EPHA2, SRC, BAZ1B, PTK6, DYRK1A, CLK4, DYRK3, JAK3, ABL2, MAP2K5	1818	112	20581	1.41509	1	0.545563	95.1331
GOTERM_CC_DIRECT	GO:0031234~extrinsic component of cytoplasmic side of plasma membrane	10	0.524109	0.190313	SNX9, SNX18, S100A6, TIAM1, PTK6, CYTH3, JAK3, CDK16, ABL2, SRC	1724	68	18224	1.55452	1	0.826692	95.8913
GOTERM_BP_DIRECT	GO:0018108~peptidyl-tyrosine phosphorylation	18	0.943396	0.325367	TYRO3, CSF2, HSP90AA1, MAP2K1, MAP2K3, AXL, TRIM24, EPHA2, SRC, BAZ1B, DYRK1A, CLK4, DYRK3, JAK3, FGF1, NRG1, ABL2, MAP2K5	1642	153	16792	1.20312	1	0.998981	99.9421
INTERPRO	IPR001245:Serine-threonine/tyrosine-protein kinase catalytic domain	15	0.786164	0.430904	TYRO3, TGFBR2, AXL, FPGT-TNNI3K, PTK7, EPHA2, SRC, PTK6, LMTK2, MLKL, JAK3, ABL2, NEK6, NEK7, MAP3K11	1729	140	18559	1.15007	1	0.999951	99.9951
GOTERM_MF_DIRECT	GO:0004715~non-membrane spanning protein tyrosine kinase activity	6	0.314465	0.474279	BAZ1B, PTK6, DYRK1A, JAK3, ABL2, SRC	1655	46	16881	1.33043	1	0.997556	99.9978
INTERPRO	IPR008266:Tyrosine-protein kinase, active site	9	0.471698	0.669231	TYRO3, PTK6, AXL, LMTK2, PTK7, JAK3, ABL2, SRC, EPHA2	1729	95	18559	1.0169	1	1	100
INTERPRO	IPR020635:Tyrosine-protein kinase, catalytic domain	8	0.419287	0.6883	TYRO3, PTK6, AXL, JAK3, ABL2, SRC, EPHA2, MAP3K11	1729	85	18559	1.01025	1	1	100
SMART	SM00219:TyrKc	8	0.419287	0.732318	TYRO3, PTK6, AXL, JAK3, ABL2, SRC, EPHA2, MAP3K11	979	85	10057	0.966845	1	0.998546	100
GOTERM_BP_DIRECT	GO:0038083~peptidyl-tyrosine autophosphorylation	4	0.209644	0.76353	PTK6, JAK3, ABL2, SRC	1642	40	16792	1.02266	1	1	100
GOTERM_MF_DIRECT	GO:0004714~transmembrane receptor protein tyrosine kinase activity	3	0.157233	0.898371	TYRO3, AXL, EPHA2	1655	38	16881	0.805263	1	0.999999	100
Annotation Cluster 144	Enrichment Score: 0.40707011852528635
Category	Term	Count	%	PValue	Genes	List Total	Pop Hits	Pop Total	Fold Enrichment	Bonferroni	Benjamini	FDR
GOTERM_CC_DIRECT	GO:0036064~ciliary basal body	14	0.733753	0.132897	BBS4, USH1G, DYNC2LI1, RPGRIP1L, CEP41, KIAA0586, GAS8, RTTN, ICK, IFT46, KIFAP3, WDR34, IFT88, IFT140	1724	98	18224	1.51011	1	0.776261	88.4231
UP_KEYWORDS	Cilium biogenesis/degradation	14	0.733753	0.549991	BBS4, CEP89, DYNC2LI1, CEP41, ASAP1, KIAA0586, AURKA, ICK, GSN, TCTN1, RFX2, TMEM107, IFT88, IFT140	1818	148	20581	1.07088	1	0.856936	99.9991
GOTERM_BP_DIRECT	GO:0042384~cilium assembly	13	0.681342	0.558833	BBS4, ICK, IFT46, CEP89, ABLIM3, DYNC2LI1, RPGRIP1L, CEP41, CELSR3, KIAA0586, RFX2, TMEM107, IFT140	1642	124	16792	1.07214	1	0.999971	100
GOTERM_BP_DIRECT	GO:0060271~cilium morphogenesis	14	0.733753	0.576191	BBS4, CEP89, CEP41, RPGRIP1L, ASAP1, KIAA0586, ICK, IFT46, GSN, TCTN1, RFX2, TMEM107, IFT88, IFT140	1642	136	16792	1.05273	1	0.999979	100
Annotation Cluster 145	Enrichment Score: 0.4049183504194575
Category	Term	Count	%	PValue	Genes	List Total	Pop Hits	Pop Total	Fold Enrichment	Bonferroni	Benjamini	FDR
UP_KEYWORDS	Glycosidase	11	0.57652	0.185165	KIAA1161, MAN2C1, MAN2B2, GANC, GLA, UNG, HEXB, PGGHG, MAN1B1, MGEA5, OGG1	1818	82	20581	1.51863	1	0.544425	94.8685
INTERPRO	IPR017853:Glycoside hydrolase, superfamily	6	0.314465	0.57344	KIAA1161, OVGP1, GANC, GLA, HEXB, MGEA5	1729	54	18559	1.19266	1	0.999996	100
GOTERM_MF_DIRECT	GO:0004553~hydrolase activity, hydrolyzing O-glycosyl compounds	4	0.209644	0.574379	KIAA1161, GANC, GLA, HEXB	1655	30	16881	1.36	1	0.999141	99.9999
Annotation Cluster 146	Enrichment Score: 0.40256543365680175
Category	Term	Count	%	PValue	Genes	List Total	Pop Hits	Pop Total	Fold Enrichment	Bonferroni	Benjamini	FDR
UP_SEQ_FEATURE	domain:PI-PLC X-box	4	0.209644	0.238151	PLCB4, PLCG1, PLCD1, PLCXD2	1794	19	20063	2.3544	1	0.99984	99.3718
SMART	SM00148:PLCXc	4	0.209644	0.252303	PLCB4, PLCG1, PLCD1, PLCXD2	979	18	10057	2.28283	1	0.942265	98.4064
INTERPRO	IPR000909:Phospholipase C, phosphatidylinositol-specific , X domain	4	0.209644	0.283952	PLCB4, PLCG1, PLCD1, PLCXD2	1729	20	18559	2.14679	1	0.999126	99.7199
UP_SEQ_FEATURE	domain:PI-PLC Y-box	3	0.157233	0.393014	PLCB4, PLCG1, PLCD1	1794	15	20063	2.23668	1	0.999996	99.9909
INTERPRO	IPR001711:Phospholipase C, phosphatidylinositol-specific, Y domain	3	0.157233	0.413682	PLCB4, PLCG1, PLCD1	1729	15	18559	2.14679	1	0.999941	99.9917
INTERPRO	IPR001192:Phosphoinositide phospholipase C	3	0.157233	0.413682	PLCB4, PLCG1, PLCD1	1729	15	18559	2.14679	1	0.999941	99.9917
INTERPRO	IPR017946:PLC-like phosphodiesterase, TIM beta/alpha-barrel domain	4	0.209644	0.415487	PLCB4, PLCG1, PLCD1, PLCXD2	1729	25	18559	1.71743	1	0.99994	99.9921
SMART	SM00149:PLCYc	3	0.157233	0.436264	PLCB4, PLCG1, PLCD1	979	15	10057	2.05455	1	0.986854	99.9714
GOTERM_BP_DIRECT	GO:0016042~lipid catabolic process	9	0.471698	0.598446	RARRES3, PLD1, DDHD1, PLCB4, PLCG1, PLD6, BSCL2, PLCD1, PLCXD2	1642	85	16792	1.08281	1	0.999985	100
GOTERM_MF_DIRECT	GO:0004435~phosphatidylinositol phospholipase C activity	3	0.157233	0.757276	PLCB4, PLCG1, PLCD1	1655	27	16881	1.13333	1	0.999946	100
Annotation Cluster 147	Enrichment Score: 0.39400389229803906
Category	Term	Count	%	PValue	Genes	List Total	Pop Hits	Pop Total	Fold Enrichment	Bonferroni	Benjamini	FDR
UP_SEQ_FEATURE	zinc finger region:C3H1-type 3	4	0.209644	0.288169	ZC3H7A, ZC3HAV1, MBNL2, CPSF4	1794	21	20063	2.13017	1	0.999943	99.8228
UP_SEQ_FEATURE	zinc finger region:C3H1-type 1	5	0.262055	0.298814	ZFP36, ZC3H7A, ZC3HAV1, MBNL2, CPSF4	1794	31	20063	1.80377	1	0.999958	99.8662
UP_SEQ_FEATURE	zinc finger region:C3H1-type 2	5	0.262055	0.298814	ZFP36, ZC3H7A, ZC3HAV1, MBNL2, CPSF4	1794	31	20063	1.80377	1	0.999958	99.8662
UP_SEQ_FEATURE	zinc finger region:C3H1-type 4	3	0.157233	0.359891	ZC3HAV1, MBNL2, CPSF4	1794	14	20063	2.39644	1	0.999992	99.9755
INTERPRO	IPR000571:Zinc finger, CCCH-type	6	0.314465	0.653256	ZFP36, ZC3H7A, ZC3HAV1, MBNL2, CPSF4, RC3H1	1729	59	18559	1.09159	1	0.999999	100
SMART	SM00356:ZnF_C3H1	5	0.262055	0.714947	ZFP36, ZC3H7A, MBNL2, CPSF4, RC3H1	979	49	10057	1.04824	1	0.998143	100
Annotation Cluster 148	Enrichment Score: 0.392539159445389
Category	Term	Count	%	PValue	Genes	List Total	Pop Hits	Pop Total	Fold Enrichment	Bonferroni	Benjamini	FDR
GOTERM_CC_DIRECT	GO:0030057~desmosome	8	0.419287	0.00545431	JUP, PKP1, DSG3, PKP3, DSG1, DSC2, DSC1, PERP	1724	24	18224	3.52359	0.97986	0.156153	7.9371
UP_SEQ_FEATURE	repeat:ARM 5	4	0.209644	0.486533	JUP, PKP1, PKP3, KIFAP3	1794	29	20063	1.54254	1	1	99.9996
UP_SEQ_FEATURE	repeat:ARM 1	4	0.209644	0.532284	JUP, PKP1, PKP3, KIFAP3	1794	31	20063	1.44302	1	1	99.9999
UP_SEQ_FEATURE	repeat:ARM 4	4	0.209644	0.532284	JUP, PKP1, PKP3, KIFAP3	1794	31	20063	1.44302	1	1	99.9999
UP_SEQ_FEATURE	repeat:ARM 8	3	0.157233	0.597332	JUP, PKP1, PKP3	1794	22	20063	1.52501	1	1	100
UP_SEQ_FEATURE	repeat:ARM 3	4	0.209644	0.635741	JUP, PKP1, PKP3, KIFAP3	1794	36	20063	1.2426	1	1	100
UP_SEQ_FEATURE	repeat:ARM 7	3	0.157233	0.645385	JUP, PKP1, PKP3	1794	24	20063	1.39792	1	1	100
UP_SEQ_FEATURE	repeat:ARM 2	4	0.209644	0.654401	JUP, PKP1, PKP3, KIFAP3	1794	37	20063	1.20902	1	1	100
UP_SEQ_FEATURE	repeat:ARM 6	3	0.157233	0.688777	JUP, PKP1, PKP3	1794	26	20063	1.29039	1	1	100
SMART	SM00185:ARM	4	0.209644	0.745234	JUP, PKP1, PKP3, KIFAP3	979	39	10057	1.05361	1	0.998777	100
INTERPRO	IPR000225:Armadillo	4	0.209644	0.776962	JUP, PKP1, PKP3, KIFAP3	1729	43	18559	0.998507	1	1	100
Annotation Cluster 149	Enrichment Score: 0.38305880912631307
Category	Term	Count	%	PValue	Genes	List Total	Pop Hits	Pop Total	Fold Enrichment	Bonferroni	Benjamini	FDR
UP_SEQ_FEATURE	domain:ARID	3	0.157233	0.393014	ARID5B, ARID1A, KDM5C	1794	15	20063	2.23668	1	0.999996	99.9909
INTERPRO	IPR001606:ARID/BRIGHT DNA-binding domain	3	0.157233	0.413682	ARID5B, ARID1A, KDM5C	1729	15	18559	2.14679	1	0.999941	99.9917
SMART	SM00501:BRIGHT	3	0.157233	0.436264	ARID5B, ARID1A, KDM5C	979	15	10057	2.05455	1	0.986854	99.9714
Annotation Cluster 150	Enrichment Score: 0.3783180010000903
Category	Term	Count	%	PValue	Genes	List Total	Pop Hits	Pop Total	Fold Enrichment	Bonferroni	Benjamini	FDR
INTERPRO	IPR012896:Integrin beta subunit, tail	3	0.157233	0.132848	ITGB6, ITGB4, ITGB1	1729	7	18559	4.60026	1	0.988552	91.8596
SMART	SM01242:SM01242	3	0.157233	0.142855	ITGB6, ITGB4, ITGB1	979	7	10057	4.4026	1	0.89897	88.858
INTERPRO	IPR002369:Integrin beta subunit, N-terminal	3	0.157233	0.16661	ITGB6, ITGB4, ITGB1	1729	8	18559	4.02523	1	0.993322	95.9528
SMART	SM00187:INB	3	0.157233	0.17869	ITGB6, ITGB4, ITGB1	979	8	10057	3.85227	1	0.919608	93.9336
UP_SEQ_FEATURE	region of interest:Cysteine-rich tandem repeats	3	0.157233	0.18903	ITGB6, ITGB4, ITGB1	1794	9	20063	3.7278	1	0.999545	97.9867
INTERPRO	IPR015812:Integrin beta subunit	3	0.157233	0.201605	ITGB6, ITGB4, ITGB1	1729	9	18559	3.57798	1	0.996578	98.0976
SMART	SM00423:PSI	7	0.366876	0.220028	SEMA4F, SEMA3E, ITGB6, ITGB4, SEMA4B, SEMA3A, ITGB1	979	42	10057	1.71212	1	0.93034	97.0917
INTERPRO	IPR016201:Plexin-like fold	7	0.366876	0.222612	SEMA4F, SEMA3E, ITGB6, ITGB4, SEMA4B, SEMA3A, ITGB1	1729	44	18559	1.70767	1	0.997615	98.81
GOTERM_CC_DIRECT	GO:0008305~integrin complex	4	0.209644	0.476675	ITGB6, ITGB4, ITGA10, ITGB1	1724	27	18224	1.56604	1	0.950327	99.9944
KEGG_PATHWAY	hsa05412:Arrhythmogenic right ventricular cardiomyopathy (ARVC)	9	0.471698	0.536721	ACTB, JUP, ITGB6, LMNA, ITGB4, DSC2, ITGA10, CDH2, ITGB1	767	71	6910	1.142	1	0.82347	99.9963
UP_KEYWORDS	Integrin	5	0.262055	0.570283	ITGB6, ITGB4, ITGA10, ADAMTS1, ITGB1	1818	45	20581	1.25785	1	0.86605	99.9995
INTERPRO	IPR013111:EGF, extracellular	3	0.157233	0.594818	ITGB6, ITGB4, ITGB1	1729	21	18559	1.53342	1	0.999997	100
GOTERM_BP_DIRECT	GO:0007229~integrin-mediated signaling pathway	10	0.524109	0.640373	FUT8, CTGF, ITGB6, ITGB4, NEDD9, ITGA10, ADAMTS1, ZYX, ITGB1, SRC	1642	99	16792	1.03299	1	0.999993	100
UP_SEQ_FEATURE	repeat:II	3	0.157233	0.688777	ITGB6, ITGB4, ITGB1	1794	26	20063	1.29039	1	1	100
UP_SEQ_FEATURE	repeat:I	3	0.157233	0.688777	ITGB6, ITGB4, ITGB1	1794	26	20063	1.29039	1	1	100
UP_SEQ_FEATURE	repeat:IV	3	0.157233	0.688777	ITGB6, ITGB4, ITGB1	1794	26	20063	1.29039	1	1	100
UP_SEQ_FEATURE	repeat:III	3	0.157233	0.688777	ITGB6, ITGB4, ITGB1	1794	26	20063	1.29039	1	1	100
UP_SEQ_FEATURE	domain:VWFA	6	0.314465	0.713836	CLCA2, ITGB6, ITGB4, ITGA10, ANTXR2, ITGB1	1794	66	20063	1.01667	1	1	100
KEGG_PATHWAY	hsa05414:Dilated cardiomyopathy	9	0.471698	0.72768	ACTB, ADRB1, ADCY9, ITGB6, LMNA, ITGB4, ITGA10, ITGB1, TGFB2	767	84	6910	0.965264	1	0.900627	100
KEGG_PATHWAY	hsa05410:Hypertrophic cardiomyopathy (HCM)	8	0.419287	0.776426	ACTB, IL6, ITGB6, LMNA, ITGB4, ITGA10, ITGB1, TGFB2	767	78	6910	0.924013	1	0.914494	100
INTERPRO	IPR002035:von Willebrand factor, type A	7	0.366876	0.898306	CLCA2, ITGB6, ITGB4, ITGA10, ANTXR2, SEC24D, ITGB1	1729	97	18559	0.774615	1	1	100
SMART	SM00327:VWA	3	0.157233	0.994575	CLCA2, ITGA10, ANTXR2	979	72	10057	0.42803	1	1	100
Annotation Cluster 151	Enrichment Score: 0.3771018844737463
Category	Term	Count	%	PValue	Genes	List Total	Pop Hits	Pop Total	Fold Enrichment	Bonferroni	Benjamini	FDR
UP_KEYWORDS	Guanine-nucleotide releasing factor	19	0.995807	0.107157	ARHGEF3, ARHGEF2, ARHGEF18, DOCK9, PSD3, RASGEF1A, DOCK7, CYTH3, ARHGEF9, RGP1, ARFGEF2, DENND2C, RIC1, TIAM1, ARHGEF40, RAPGEF3, ST5, NET1, BCAR3	1818	149	20581	1.44358	1	0.415566	80.6764
GOTERM_MF_DIRECT	GO:0005085~guanyl-nucleotide exchange factor activity	16	0.838574	0.178382	ARHGEF3, ARHGEF2, ARHGEF18, DOCK9, RASGEF1A, DOCK7, ARHGEF9, ARFGEF2, FNIP1, SH2D3A, TIAM1, PLEKHG5, RAPGEF3, EIF2B3, NET1, BCAR3	1655	118	16881	1.38305	1	0.95774	96.2393
UP_SEQ_FEATURE	domain:DH	8	0.419287	0.406546	ARHGEF3, ARHGEF2, TIAM1, ARHGEF18, PLEKHG5, ARHGEF40, ARHGEF9, NET1	1794	68	20063	1.31569	1	0.999997	99.994
INTERPRO	IPR000219:Dbl homology (DH) domain	8	0.419287	0.495643	ARHGEF3, ARHGEF2, TIAM1, ARHGEF18, PLEKHG5, ARHGEF40, ARHGEF9, NET1	1729	71	18559	1.20946	1	0.999981	99.9994
GOTERM_BP_DIRECT	GO:0035023~regulation of Rho protein signal transduction	9	0.471698	0.542188	DLC1, ARHGEF3, ARHGEF2, TIAM1, ARHGEF18, PLEKHG5, ARHGEF40, ARHGEF9, NET1	1642	81	16792	1.13628	1	0.999965	100
INTERPRO	IPR001331:Guanine-nucleotide dissociation stimulator, CDC24, conserved site	3	0.157233	0.594818	ARHGEF3, TIAM1, NET1	1729	21	18559	1.53342	1	0.999997	100
GOTERM_MF_DIRECT	GO:0005089~Rho guanyl-nucleotide exchange factor activity	8	0.419287	0.639231	ARHGEF3, ARHGEF2, TIAM1, ARHGEF18, PLEKHG5, ARHGEF40, ARHGEF9, NET1	1655	77	16881	1.05974	1	0.999608	100
SMART	SM00325:RhoGEF	7	0.366876	0.659627	ARHGEF3, ARHGEF2, TIAM1, ARHGEF18, PLEKHG5, ARHGEF9, NET1	979	68	10057	1.05749	1	0.997486	100
GOTERM_BP_DIRECT	GO:0051056~regulation of small GTPase mediated signal transduction	12	0.628931	0.770802	DLC1, ARHGEF3, ARHGEF2, ARHGAP32, TIAM1, ARHGEF18, PLEKHG5, RHOB, ARHGEF9, SRGAP1, NET1, STARD13	1642	134	16792	0.915811	1	1	100
Annotation Cluster 152	Enrichment Score: 0.35042907882188334
Category	Term	Count	%	PValue	Genes	List Total	Pop Hits	Pop Total	Fold Enrichment	Bonferroni	Benjamini	FDR
UP_SEQ_FEATURE	domain:LIM zinc-binding	5	0.262055	0.0834534	LIMCH1, LMO7, PDLIM2, MICAL1, SCEL	1794	19	20063	2.943	1	0.991595	80.2945
UP_SEQ_FEATURE	domain:CH	5	0.262055	0.524402	GAS2L3, LIMCH1, LMO7, SPEF2, MICAL1	1794	42	20063	1.33136	1	1	99.9999
INTERPRO	IPR001715:Calponin homology domain	8	0.419287	0.569698	GAS2L3, SYNE1, LIMCH1, LMO7, SPEF2, MICAL1, FLNC, ASPM	1729	76	18559	1.12989	1	0.999996	100
SMART	SM00033:CH	7	0.366876	0.630445	GAS2L3, SYNE1, LIMCH1, LMO7, MICAL1, FLNC, ASPM	979	66	10057	1.08953	1	0.996773	99.9999
UP_SEQ_FEATURE	domain:CH 1	3	0.157233	0.708782	SYNE1, FLNC, ASPM	1794	27	20063	1.2426	1	1	100
UP_SEQ_FEATURE	domain:CH 2	3	0.157233	0.708782	SYNE1, FLNC, ASPM	1794	27	20063	1.2426	1	1	100
Annotation Cluster 153	Enrichment Score: 0.34609664802387624
Category	Term	Count	%	PValue	Genes	List Total	Pop Hits	Pop Total	Fold Enrichment	Bonferroni	Benjamini	FDR
UP_SEQ_FEATURE	domain:PNT	3	0.157233	0.257424	ELF3, ETS1, ETS2	1794	11	20063	3.05002	1	0.999899	99.6103
INTERPRO	IPR003118:Pointed domain	3	0.157233	0.273293	ELF3, ETS1, ETS2	1729	11	18559	2.92744	1	0.999062	99.6367
SMART	SM00251:SAM_PNT	3	0.157233	0.290901	ELF3, ETS1, ETS2	979	11	10057	2.80165	1	0.949716	99.2507
UP_SEQ_FEATURE	DNA-binding region:ETS	3	0.157233	0.708782	ELF3, ETS1, ETS2	1794	27	20063	1.2426	1	1	100
INTERPRO	IPR000418:Ets domain	3	0.157233	0.749161	ELF3, ETS1, ETS2	1729	28	18559	1.15007	1	1	100
SMART	SM00413:ETS	3	0.157233	0.771455	ELF3, ETS1, ETS2	979	28	10057	1.10065	1	0.999102	100
Annotation Cluster 154	Enrichment Score: 0.34453369334199757
Category	Term	Count	%	PValue	Genes	List Total	Pop Hits	Pop Total	Fold Enrichment	Bonferroni	Benjamini	FDR
BIOCARTA	h_il1rPathway:Signal transduction through IL1R	9	0.471698	0.054472	IL6, MYD88, IFNB1, JUN, MAP2K3, IL1RN, NFKBIA, IL1A, TGFB2	212	33	1625	2.09048	1	0.911714	51.9119
BIOCARTA	h_keratinocytePathway:Keratinocyte Differentiation	7	0.366876	0.606968	MAP2K1, ETS1, JUN, ETS2, MAP2K3, PRKCH, NFKBIA	212	48	1625	1.11783	1	0.983679	99.9995
KEGG_PATHWAY	hsa04620:Toll-like receptor signaling pathway	11	0.57652	0.752119	IKBKE, IL6, MYD88, MAP2K1, IFNB1, JUN, MAP2K3, TICAM2, CXCL8, NFKBIA, STAT1	767	106	6910	0.934909	1	0.910668	100
BIOCARTA	h_stressPathway:TNF/Stress Related Signaling	3	0.157233	0.855924	JUN, MAP2K3, NFKBIA	212	25	1625	0.919811	1	0.998558	100
BIOCARTA	h_tollPathway:Toll-Like Receptor Pathway	4	0.209644	0.889755	MYD88, JUN, MAP2K3, NFKBIA	212	38	1625	0.806852	1	0.999228	100
Annotation Cluster 155	Enrichment Score: 0.31820949234006435
Category	Term	Count	%	PValue	Genes	List Total	Pop Hits	Pop Total	Fold Enrichment	Bonferroni	Benjamini	FDR
UP_SEQ_FEATURE	active site:Glycyl thioester intermediate	9	0.471698	0.299913	UBE2O, NEDD4, UBE3A, UBE2J1, UBA7, SMURF2, NEDD4L, CDC34, UBE2S	1794	71	20063	1.41761	1	0.999957	99.8701
INTERPRO	IPR016135:Ubiquitin-conjugating enzyme/RWD-like	7	0.366876	0.423318	UBE2O, IMPACT, UBE2J1, CDC34, UBE2S, EIF2AK4, RNF14	1729	56	18559	1.34174	1	0.99995	99.9938
GOTERM_MF_DIRECT	GO:0061631~ubiquitin conjugating enzyme activity	4	0.209644	0.550765	UBE2O, UBE2J1, CDC34, UBE2S	1655	29	16881	1.4069	1	0.998919	99.9998
INTERPRO	IPR000608:Ubiquitin-conjugating enzyme, E2	4	0.209644	0.763016	UBE2O, UBE2J1, CDC34, UBE2S	1729	42	18559	1.02228	1	1	100
Annotation Cluster 156	Enrichment Score: 0.3156957161598674
Category	Term	Count	%	PValue	Genes	List Total	Pop Hits	Pop Total	Fold Enrichment	Bonferroni	Benjamini	FDR
INTERPRO	IPR023152:Ras GTPase-activating protein, conserved site	3	0.157233	0.3796	RASAL2, RASA4B, RASA4	1729	14	18559	2.30013	1	0.999883	99.9775
SMART	SM00323:RasGAP	3	0.157233	0.401218	RASAL2, RASA4B, RASA4	979	14	10057	2.2013	1	0.98303	99.9325
GOTERM_CC_DIRECT	GO:0031235~intrinsic component of the cytoplasmic side of the plasma membrane	3	0.157233	0.421552	RASAL2, RASA4B, RASA4	1724	15	18224	2.11415	1	0.93499	99.9746
INTERPRO	IPR001936:Ras GTPase-activating protein	3	0.157233	0.446799	RASAL2, RASA4B, RASA4	1729	16	18559	2.01262	1	0.99996	99.997
GOTERM_BP_DIRECT	GO:0046580~negative regulation of Ras protein signal transduction	4	0.209644	0.447444	RASAL2, RASA4B, RASA4, TGFB2	1642	25	16792	1.63625	1	0.999854	99.9987
INTERPRO	IPR008936:Rho GTPase activation protein	9	0.471698	0.620776	RASAL2, DLC1, ARHGAP32, RASA4B, ARHGAP42, DEPDC1, RASA4, SRGAP1, STARD13	1729	91	18559	1.0616	1	0.999998	100
GOTERM_BP_DIRECT	GO:0043087~regulation of GTPase activity	6	0.314465	0.77408	AJUBA, RASAL2, TBC1D15, RASA4B, BCL6, RASA4	1642	65	16792	0.94399	1	1	100
Annotation Cluster 157	Enrichment Score: 0.3139645200736767
Category	Term	Count	%	PValue	Genes	List Total	Pop Hits	Pop Total	Fold Enrichment	Bonferroni	Benjamini	FDR
GOTERM_MF_DIRECT	GO:0005254~chloride channel activity	8	0.419287	0.27536	SLC1A4, SLC26A6, FXYD3, CLCA2, BEST1, CLIC3, CLCN7, CLCN5	1655	54	16881	1.51111	1	0.979756	99.5382
UP_KEYWORDS	Chloride	9	0.471698	0.315085	GABRE, SLC26A6, FXYD3, CLCA2, BEST1, CLIC3, RUNX1, CLCN7, CLCN5	1818	73	20581	1.3957	1	0.700753	99.5867
GOTERM_BP_DIRECT	GO:1902476~chloride transmembrane transport	11	0.57652	0.424738	SLC1A4, GABRE, SLC26A6, FXYD3, CLCA2, BEST1, CLIC3, SLC4A2, PCYOX1, CLCN7, CLCN5	1642	93	16792	1.20959	1	0.99979	99.9972
UP_KEYWORDS	Chloride channel	5	0.262055	0.670171	GABRE, SLC26A6, FXYD3, BEST1, CLIC3	1818	51	20581	1.10987	1	0.916481	100
GOTERM_CC_DIRECT	GO:0034707~chloride channel complex	5	0.262055	0.693031	GABRE, SLC26A6, FXYD3, BEST1, CLIC3	1724	49	18224	1.07865	1	0.988994	100
GOTERM_BP_DIRECT	GO:0006821~chloride transport	4	0.209644	0.76353	SLC26A6, FXYD3, BEST1, CLIC3	1642	40	16792	1.02266	1	1	100
Annotation Cluster 158	Enrichment Score: 0.3137741159880576
Category	Term	Count	%	PValue	Genes	List Total	Pop Hits	Pop Total	Fold Enrichment	Bonferroni	Benjamini	FDR
UP_SEQ_FEATURE	region of interest:Heparin-binding	6	0.314465	0.0281934	APP, APOE, CTGF, FGF1, THBS2, CYR61	1794	20	20063	3.35502	1	0.913752	41.3191
UP_SEQ_FEATURE	domain:VWFC	4	0.209644	0.213725	CTGF, FSTL1, THBS2, CYR61	1794	18	20063	2.4852	1	0.999736	98.8687
UP_SEQ_FEATURE	domain:TSP type-1 3	4	0.209644	0.654401	ADAMTS6, ADAMTSL4, ADAMTS1, THBS2	1794	37	20063	1.20902	1	1	100
INTERPRO	IPR010294:ADAM-TS Spacer 1	3	0.157233	0.668359	ADAMTS6, ADAMTSL4, ADAMTS1	1729	24	18559	1.34174	1	1	100
INTERPRO	IPR000884:Thrombospondin, type 1 repeat	6	0.314465	0.735494	ADAMTS6, CTGF, ADAMTSL4, ADAMTS1, THBS2, CYR61	1729	65	18559	0.990826	1	1	100
SMART	SM00209:TSP1	6	0.314465	0.770635	ADAMTS6, CTGF, ADAMTSL4, ADAMTS1, THBS2, CYR61	979	65	10057	0.948252	1	0.99915	100
UP_SEQ_FEATURE	domain:TSP type-1 2	4	0.209644	0.778963	ADAMTS6, ADAMTSL4, ADAMTS1, THBS2	1794	45	20063	0.994079	1	1	100
UP_SEQ_FEATURE	domain:TSP type-1 1	4	0.209644	0.778963	ADAMTS6, ADAMTSL4, ADAMTS1, THBS2	1794	45	20063	0.994079	1	1	100
SMART	SM00214:VWC	3	0.157233	0.887261	CTGF, THBS2, CYR61	979	37	10057	0.832924	1	0.99991	100
INTERPRO	IPR001007:von Willebrand factor, type C	3	0.157233	0.905503	CTGF, THBS2, CYR61	1729	41	18559	0.785411	1	1	100
Annotation Cluster 159	Enrichment Score: 0.3132857470696951
Category	Term	Count	%	PValue	Genes	List Total	Pop Hits	Pop Total	Fold Enrichment	Bonferroni	Benjamini	FDR
INTERPRO	IPR013149:Alcohol dehydrogenase, C-terminal	3	0.157233	0.446799	PTGR1, TP53I3, FASN	1729	16	18559	2.01262	1	0.99996	99.997
INTERPRO	IPR020843:Polyketide synthase, enoylreductase	3	0.157233	0.446799	PTGR1, TP53I3, FASN	1729	16	18559	2.01262	1	0.99996	99.997
SMART	SM00829:SM00829	3	0.157233	0.470163	PTGR1, TP53I3, FASN	979	16	10057	1.92614	1	0.990419	99.9882
INTERPRO	IPR011032:GroES-like	3	0.157233	0.594818	PTGR1, TP53I3, FASN	1729	21	18559	1.53342	1	0.999997	100
Annotation Cluster 160	Enrichment Score: 0.31174517147065184
Category	Term	Count	%	PValue	Genes	List Total	Pop Hits	Pop Total	Fold Enrichment	Bonferroni	Benjamini	FDR
INTERPRO	IPR023394:SEC7-like, alpha orthogonal bundle	3	0.157233	0.413682	PSD3, CYTH3, ARFGEF2	1729	15	18559	2.14679	1	0.999941	99.9917
INTERPRO	IPR000904:SEC7-like	3	0.157233	0.446799	PSD3, CYTH3, ARFGEF2	1729	16	18559	2.01262	1	0.99996	99.997
UP_SEQ_FEATURE	domain:SEC7	3	0.157233	0.456726	PSD3, CYTH3, ARFGEF2	1794	17	20063	1.97354	1	0.999999	99.9988
SMART	SM00222:Sec7	3	0.157233	0.470163	PSD3, CYTH3, ARFGEF2	979	16	10057	1.92614	1	0.990419	99.9882
GOTERM_BP_DIRECT	GO:0032012~regulation of ARF protein signal transduction	3	0.157233	0.472781	PSD3, CYTH3, ARFGEF2	1642	16	16792	1.91748	1	0.999892	99.9995
GOTERM_MF_DIRECT	GO:0005086~ARF guanyl-nucleotide exchange factor activity	3	0.157233	0.718102	PSD3, CYTH3, ARFGEF2	1655	25	16881	1.224	1	0.999875	100
Annotation Cluster 161	Enrichment Score: 0.3077678481701224
Category	Term	Count	%	PValue	Genes	List Total	Pop Hits	Pop Total	Fold Enrichment	Bonferroni	Benjamini	FDR
INTERPRO	IPR018359:Bromodomain, conserved site	6	0.314465	0.0883411	BRWD1, BAZ1B, BRPF3, CREBBP, TRIM24, SMARCA2	1729	26	18559	2.47707	1	0.972428	80.3591
UP_SEQ_FEATURE	domain:Bromo	5	0.262055	0.257674	BAZ1B, BRPF3, CREBBP, TRIM24, SMARCA2	1794	29	20063	1.92817	1	0.999893	99.6128
UP_KEYWORDS	Bromodomain	6	0.314465	0.258662	BRWD1, BAZ1B, BRPF3, CREBBP, TRIM24, SMARCA2	1818	39	20581	1.74164	1	0.642622	98.6973
INTERPRO	IPR001487:Bromodomain	6	0.314465	0.371738	BRWD1, BAZ1B, BRPF3, CREBBP, TRIM24, SMARCA2	1729	43	18559	1.49776	1	0.999871	99.972
SMART	SM00297:BROMO	6	0.314465	0.388323	BRWD1, BAZ1B, BRPF3, CREBBP, TRIM24, SMARCA2	979	42	10057	1.46753	1	0.98123	99.9086
INTERPRO	IPR001965:Zinc finger, PHD-type	7	0.366876	0.84725	BAZ1B, BRPF3, KDM4B, TRIM24, KDM5C, CXXC1, PHF6	1729	89	18559	0.844243	1	1	100
UP_SEQ_FEATURE	zinc finger region:PHD-type	4	0.209644	0.855236	BAZ1B, BRPF3, TRIM24, CXXC1	1794	52	20063	0.860261	1	1	100
SMART	SM00249:PHD	7	0.366876	0.875701	BAZ1B, BRPF3, KDM4B, TRIM24, KDM5C, CXXC1, PHF6	979	89	10057	0.807967	1	0.999885	100
INTERPRO	IPR019786:Zinc finger, PHD-type, conserved site	5	0.262055	0.881478	BAZ1B, BRPF3, TRIM24, KDM5C, CXXC1	1729	67	18559	0.801041	1	1	100
INTERPRO	IPR011011:Zinc finger, FYVE/PHD-type	10	0.524109	0.917347	BAZ1B, BRPF3, ZFYVE9, CREBBP, KDM4B, SPIRE1, SYTL2, TRIM24, KDM5C, CXXC1	1729	141	18559	0.761273	1	1	100
INTERPRO	IPR019787:Zinc finger, PHD-finger	5	0.262055	0.94397	BAZ1B, BRPF3, TRIM24, KDM5C, CXXC1	1729	79	18559	0.679364	1	1	100
Annotation Cluster 162	Enrichment Score: 0.30461090830320897
Category	Term	Count	%	PValue	Genes	List Total	Pop Hits	Pop Total	Fold Enrichment	Bonferroni	Benjamini	FDR
GOTERM_BP_DIRECT	GO:0010467~gene expression	8	0.419287	0.1844	METTL14, GOLPH3, POLR2I, POLR2D, EDA, HNRNPA1, HNRNPU, POLR2A	1642	48	16792	1.70443	1	0.990532	97.8942
GOTERM_CC_DIRECT	GO:0005665~DNA-directed RNA polymerase II, core complex	4	0.209644	0.238938	POLR2I, POLR2D, POLR2J3, POLR2A	1724	18	18224	2.34906	1	0.865985	98.3894
GOTERM_BP_DIRECT	GO:0006370~7-methylguanosine mRNA capping	5	0.262055	0.405508	POLR2I, GTF2H3, GTF2H5, POLR2D, POLR2A	1642	33	16792	1.54948	1	0.99971	99.9947
GOTERM_BP_DIRECT	GO:0035019~somatic stem cell population maintenance	8	0.419287	0.452972	SFRP1, POLR2I, ZHX2, HMGA2, POLR2D, WNT7A, POLR2A, LRP5	1642	65	16792	1.25865	1	0.999859	99.9989
UP_KEYWORDS	DNA-directed RNA polymerase	5	0.262055	0.455537	POLRMT, POLR2I, POLR2D, POLR2J3, POLR2A	1818	39	20581	1.45137	1	0.804374	99.9852
GOTERM_MF_DIRECT	GO:0003899~DNA-directed RNA polymerase activity	5	0.262055	0.518603	POLRMT, POLR2I, POLR2D, POLR2J3, POLR2A	1655	38	16881	1.34211	1	0.998422	99.9995
GOTERM_BP_DIRECT	GO:0050434~positive regulation of viral transcription	4	0.209644	0.548926	PFN1, POLR2I, POLR2D, POLR2A	1642	29	16792	1.41056	1	0.999968	100
KEGG_PATHWAY	hsa03020:RNA polymerase	4	0.209644	0.704884	POLR2I, POLR2D, POLR2J3, POLR2A	767	32	6910	1.12614	1	0.890034	100
KEGG_PATHWAY	hsa00240:Pyrimidine metabolism	11	0.57652	0.730448	POLD4, TYMS, NT5C1B-RDH14, POLR2I, TXNRD3, TXNRD1, UCK2, POLR2D, POLR2J3, POLR2A, CMPK2	767	104	6910	0.952888	1	0.900992	100
GOTERM_BP_DIRECT	GO:0042795~snRNA transcription from RNA polymerase II promoter	6	0.314465	0.82662	INTS4, SNAPC1, POLR2I, POLR2D, POLR2A, ELL2	1642	70	16792	0.876562	1	1	100
KEGG_PATHWAY	hsa00230:Purine metabolism	10	0.524109	0.998341	POLD4, NT5C1B-RDH14, ADCY9, POLR2I, ADSL, AMPD2, POLR2D, POLR2J3, IMPDH2, POLR2A	767	176	6910	0.511882	1	0.999631	100
Annotation Cluster 163	Enrichment Score: 0.29751252328423183
Category	Term	Count	%	PValue	Genes	List Total	Pop Hits	Pop Total	Fold Enrichment	Bonferroni	Benjamini	FDR
INTERPRO	IPR020845:AMP-binding, conserved site	4	0.209644	0.441084	ACSM3, ACSS1, AACS, ACSS2	1729	26	18559	1.65138	1	0.999956	99.9964
INTERPRO	IPR000873:AMP-dependent synthetase/ligase	4	0.209644	0.538357	ACSM3, ACSS1, AACS, ACSS2	1729	30	18559	1.43119	1	0.999993	99.9999
INTERPRO	IPR025110:Domain of unknown function DUF4009	3	0.157233	0.53935	ACSM3, ACSS1, ACSS2	1729	19	18559	1.69483	1	0.999992	99.9999
Annotation Cluster 164	Enrichment Score: 0.29119019492120346
Category	Term	Count	%	PValue	Genes	List Total	Pop Hits	Pop Total	Fold Enrichment	Bonferroni	Benjamini	FDR
GOTERM_MF_DIRECT	GO:0004843~thiol-dependent ubiquitin-specific protease activity	13	0.681342	0.0890313	USP30, SHMT1, UCHL1, USP4, USP19, USP18, JOSD2, ZC3H12A, USP49, USP36, YOD1, TNFAIP3, VCPIP1	1655	80	16881	1.6575	1	0.90093	78.9215
UP_KEYWORDS	Thiol protease	16	0.838574	0.37477	USP30, CAPN8, UCHL1, USP4, SENP8, CTSV, CAPN1, USP19, USP18, ATG4C, CASP14, USP36, USP49, YOD1, TNFAIP3, VCPIP1	1818	153	20581	1.18386	1	0.746498	99.8899
GOTERM_BP_DIRECT	GO:0016579~protein deubiquitination	11	0.57652	0.505478	USP30, USP19, SHMT1, USP18, JOSD2, USP4, UCHL1, ZC3H12A, USP36, USP49, TNFAIP3	1642	99	16792	1.13628	1	0.999937	99.9998
GOTERM_BP_DIRECT	GO:0006511~ubiquitin-dependent protein catabolic process	16	0.838574	0.792322	USP30, HERPUD1, UBE3A, USP4, UCHL1, ARIH1, USP19, USP18, CUL7, SQSTM1, XBP1, PSMD3, USP36, FBXO32, SMURF2, USP49	1642	182	16792	0.899038	1	1	100
INTERPRO	IPR018200:Peptidase C19, ubiquitin carboxyl-terminal hydrolase 2, conserved site	6	0.314465	0.847458	USP30, USP19, USP18, USP4, USP36, USP49	1729	76	18559	0.847417	1	1	100
INTERPRO	IPR001394:Peptidase C19, ubiquitin carboxyl-terminal hydrolase 2	6	0.314465	0.877002	USP30, USP19, USP18, USP4, USP36, USP49	1729	80	18559	0.805046	1	1	100
GOTERM_MF_DIRECT	GO:0036459~thiol-dependent ubiquitinyl hydrolase activity	5	0.262055	0.921803	USP30, USP19, USP4, USP36, USP49	1655	70	16881	0.728571	1	1	100
Annotation Cluster 165	Enrichment Score: 0.28933948224254696
Category	Term	Count	%	PValue	Genes	List Total	Pop Hits	Pop Total	Fold Enrichment	Bonferroni	Benjamini	FDR
INTERPRO	IPR002119:Histone H2A	4	0.209644	0.441084	HIST1H2AC, H2AFX, HIST3H2A, H2AFJ	1729	26	18559	1.65138	1	0.999956	99.9964
SMART	SM00414:H2A	4	0.209644	0.470464	HIST1H2AC, H2AFX, HIST3H2A, H2AFJ	979	26	10057	1.58042	1	0.989739	99.9883
GOTERM_BP_DIRECT	GO:0006342~chromatin silencing	5	0.262055	0.653032	HIST1H2AC, SIRT5, H2AFX, HIST3H2A, H2AFJ	1642	45	16792	1.13628	1	0.999994	100
Annotation Cluster 166	Enrichment Score: 0.28296902967466625
Category	Term	Count	%	PValue	Genes	List Total	Pop Hits	Pop Total	Fold Enrichment	Bonferroni	Benjamini	FDR
UP_SEQ_FEATURE	domain:IQ 6	3	0.157233	0.155848	MYO1B, ASPM, MYO5B	1794	8	20063	4.19377	1	0.998992	95.7486
UP_SEQ_FEATURE	domain:IQ 5	3	0.157233	0.257424	MYO1B, ASPM, MYO5B	1794	11	20063	3.05002	1	0.999899	99.6103
UP_SEQ_FEATURE	domain:IQ 4	3	0.157233	0.393014	MYO1B, ASPM, MYO5B	1794	15	20063	2.23668	1	0.999996	99.9909
UP_SEQ_FEATURE	domain:IQ 3	3	0.157233	0.597332	MYO1B, ASPM, MYO5B	1794	22	20063	1.52501	1	1	100
UP_SEQ_FEATURE	domain:IQ 1	3	0.157233	0.807253	MYO1B, ASPM, MYO5B	1794	33	20063	1.01667	1	1	100
UP_SEQ_FEATURE	domain:IQ 2	3	0.157233	0.807253	MYO1B, ASPM, MYO5B	1794	33	20063	1.01667	1	1	100
INTERPRO	IPR000048:IQ motif, EF-hand binding site	6	0.314465	0.917021	DCAF6, MYO1B, IQCH, IQCG, ASPM, MYO5B	1729	87	18559	0.740272	1	1	100
SMART	SM00015:IQ	3	0.157233	0.968	MYO1B, ASPM, MYO5B	979	52	10057	0.592657	1	0.999999	100
Annotation Cluster 167	Enrichment Score: 0.28184961574762024
Category	Term	Count	%	PValue	Genes	List Total	Pop Hits	Pop Total	Fold Enrichment	Bonferroni	Benjamini	FDR
UP_SEQ_FEATURE	domain:EGF-like 1	13	0.681342	0.386051	CRELD2, LTBP1, LDLR, VWDE, SUSD1, TENM3, CNTNAP3B, NID1, NID2, FBN2, THBS2, SLIT2, LRP5	1794	120	20063	1.21153	1	0.999996	99.9888
UP_SEQ_FEATURE	domain:EGF-like 2	10	0.524109	0.400548	LTBP1, FBLN2, VWDE, TENM3, CNTNAP3B, NID1, NID2, FBN2, SLIT2, LRP5	1794	89	20063	1.25656	1	0.999997	99.9928
UP_SEQ_FEATURE	domain:EGF-like 6	5	0.262055	0.562068	VWDE, TENM3, NID1, FBN2, SLIT2	1794	44	20063	1.27084	1	1	100
UP_SEQ_FEATURE	domain:EGF-like 4	6	0.314465	0.616186	VWDE, TENM3, NID1, NID2, SLIT2, LRP5	1794	59	20063	1.13729	1	1	100
UP_SEQ_FEATURE	domain:EGF-like 7	3	0.157233	0.727699	VWDE, TENM3, SLIT2	1794	28	20063	1.19822	1	1	100
Annotation Cluster 168	Enrichment Score: 0.2816742796030851
Category	Term	Count	%	PValue	Genes	List Total	Pop Hits	Pop Total	Fold Enrichment	Bonferroni	Benjamini	FDR
UP_SEQ_FEATURE	domain:Ubiquitin-like	6	0.314465	0.375424	DDI2, RAD23B, HERPUD1, BAG1, RBCK1, UBAC1	1794	45	20063	1.49112	1	0.999995	99.9845
INTERPRO	IPR000626:Ubiquitin	7	0.366876	0.474171	DDI2, RAD23B, HERPUD1, BAG1, TBCB, UBFD1, RBCK1	1729	59	18559	1.27352	1	0.999976	99.9988
SMART	SM00213:UBQ	4	0.209644	0.802639	RAD23B, HERPUD1, BAG1, UBFD1	979	43	10057	0.955603	1	0.999477	100
Annotation Cluster 169	Enrichment Score: 0.2806304351809124
Category	Term	Count	%	PValue	Genes	List Total	Pop Hits	Pop Total	Fold Enrichment	Bonferroni	Benjamini	FDR
INTERPRO	IPR011012:Longin-like domain	5	0.262055	0.239893	AP1M2, AP1S2, SEC22C, YKT6, AP2M1	1729	27	18559	1.98777	1	0.998217	99.1988
INTERPRO	IPR022775:AP complex, mu/sigma subunit	3	0.157233	0.478836	AP1M2, AP1S2, AP2M1	1729	17	18559	1.89423	1	0.999974	99.999
GOTERM_CC_DIRECT	GO:0030669~clathrin-coated endocytic vesicle membrane	5	0.262055	0.550987	AP1M2, AP1S2, LDLR, FCGR1A, AP2M1	1724	41	18224	1.28912	1	0.967398	99.9994
GOTERM_BP_DIRECT	GO:0050690~regulation of defense response to virus by virus	3	0.157233	0.773742	AP1M2, AP1S2, AP2M1	1642	28	16792	1.0957	1	1	100
GOTERM_BP_DIRECT	GO:0019886~antigen processing and presentation of exogenous peptide antigen via MHC class II	8	0.419287	0.80706	AP1M2, AP1S2, KLC1, KIFAP3, DYNC2LI1, SEC24D, CTSV, AP2M1	1642	92	16792	0.889265	1	1	100
Annotation Cluster 170	Enrichment Score: 0.2773210486122499
Category	Term	Count	%	PValue	Genes	List Total	Pop Hits	Pop Total	Fold Enrichment	Bonferroni	Benjamini	FDR
INTERPRO	IPR000222:Protein phosphatase 2C, manganese/magnesium aspartate binding site	3	0.157233	0.273293	PDP1, PPM1D, PPM1L	1729	11	18559	2.92744	1	0.999062	99.6367
INTERPRO	IPR015655:Protein phosphatase 2C	3	0.157233	0.478836	PDP1, PPM1D, PPM1L	1729	17	18559	1.89423	1	0.999974	99.999
INTERPRO	IPR001932:Protein phosphatase 2C (PP2C)-like	3	0.157233	0.567728	PDP1, PPM1D, PPM1L	1729	20	18559	1.61009	1	0.999996	100
SMART	SM00332:PP2Cc	3	0.157233	0.592575	PDP1, PPM1D, PPM1L	979	20	10057	1.54091	1	0.995688	99.9997
GOTERM_MF_DIRECT	GO:0004722~protein serine/threonine phosphatase activity	4	0.209644	0.932602	PDP1, PPM1D, PPM1L, PPP1CC	1655	58	16881	0.703448	1	1	100
Annotation Cluster 171	Enrichment Score: 0.27519283552708207
Category	Term	Count	%	PValue	Genes	List Total	Pop Hits	Pop Total	Fold Enrichment	Bonferroni	Benjamini	FDR
UP_KEYWORDS	GTPase activation	20	1.04822	0.378009	DLC1, TBC1D9, ASAP1, DEPDC1, NPRL2, RGS16, USP6NL, STARD13, RASAL2, TBC1D15, ELMOD3, ARHGAP32, RASA4B, RGS2, ARHGAP42, TBC1D5, TBC1D4, RIN1, RASA4, SRGAP1	1818	197	20581	1.14931	1	0.748394	99.8978
INTERPRO	IPR008936:Rho GTPase activation protein	9	0.471698	0.620776	RASAL2, DLC1, ARHGAP32, RASA4B, ARHGAP42, DEPDC1, RASA4, SRGAP1, STARD13	1729	91	18559	1.0616	1	0.999998	100
GOTERM_MF_DIRECT	GO:0005096~GTPase activator activity	27	1.41509	0.636773	DLC1, TBC1D9, ASAP1, NPRL2, STARD13, RASAL2, ELMOD3, TBC1D15, RUNDC1, RASA4B, ARHGAP42, TBC1D5, TBC1D4, RASA4, CDC42EP3, RGS18, DEPDC1, RGS16, THY1, USP6NL, ARHGAP32, RGS2, SGSM3, JUN, RIN1, SH3BGRL3, SRGAP1	1655	279	16881	0.987097	1	0.999618	100
Annotation Cluster 172	Enrichment Score: 0.2703154334798322
Category	Term	Count	%	PValue	Genes	List Total	Pop Hits	Pop Total	Fold Enrichment	Bonferroni	Benjamini	FDR
UP_SEQ_FEATURE	repeat:WD 9	6	0.314465	0.357108	EML2, WDR66, WDR75, WDR62, WDR6, WDR11	1794	44	20063	1.52501	1	0.999992	99.9735
UP_SEQ_FEATURE	repeat:WD 8	7	0.366876	0.450271	EML2, WDR66, WDR75, BRWD1, WDR62, WDR6, WDR11	1794	60	20063	1.30473	1	0.999999	99.9986
INTERPRO	IPR011047:Quinonprotein alcohol dehydrogenase-like superfamily	6	0.314465	0.46647	EML2, WDR66, WDR75, WDR62, WDR13, FAM234A	1729	48	18559	1.34174	1	0.999971	99.9984
UP_SEQ_FEATURE	repeat:WD 11	3	0.157233	0.762411	EML2, WDR62, WDR6	1794	30	20063	1.11834	1	1	100
UP_SEQ_FEATURE	repeat:WD 10	3	0.157233	0.778282	EML2, WDR62, WDR6	1794	31	20063	1.08226	1	1	100
Annotation Cluster 173	Enrichment Score: 0.26944274014043657
Category	Term	Count	%	PValue	Genes	List Total	Pop Hits	Pop Total	Fold Enrichment	Bonferroni	Benjamini	FDR
GOTERM_BP_DIRECT	GO:0007154~cell communication	6	0.314465	0.312205	KREMEN2, KREMEN1, GJB5, GJB6, NRG1, GJB2	1642	38	16792	1.61472	1	0.998766	99.9165
UP_KEYWORDS	Gap junction	4	0.209644	0.454643	PANX1, GJB5, GJB6, GJB2	1818	28	20581	1.61724	1	0.80678	99.9848
INTERPRO	IPR017990:Connexin, conserved site	3	0.157233	0.567728	GJB5, GJB6, GJB2	1729	20	18559	1.61009	1	0.999996	100
SMART	SM00037:CNX	3	0.157233	0.592575	GJB5, GJB6, GJB2	979	20	10057	1.54091	1	0.995688	99.9997
INTERPRO	IPR019570:Gap junction protein, cysteine-rich domain	3	0.157233	0.594818	GJB5, GJB6, GJB2	1729	21	18559	1.53342	1	0.999997	100
INTERPRO	IPR013092:Connexin, N-terminal	3	0.157233	0.594818	GJB5, GJB6, GJB2	1729	21	18559	1.53342	1	0.999997	100
INTERPRO	IPR000500:Connexin	3	0.157233	0.594818	GJB5, GJB6, GJB2	1729	21	18559	1.53342	1	0.999997	100
GOTERM_CC_DIRECT	GO:0005922~connexon complex	3	0.157233	0.603535	GJB5, GJB6, GJB2	1724	21	18224	1.51011	1	0.977548	99.9999
SMART	SM01089:SM01089	3	0.157233	0.619679	GJB5, GJB6, GJB2	979	21	10057	1.46753	1	0.996452	99.9999
Annotation Cluster 174	Enrichment Score: 0.2644066848931661
Category	Term	Count	%	PValue	Genes	List Total	Pop Hits	Pop Total	Fold Enrichment	Bonferroni	Benjamini	FDR
INTERPRO	IPR001594:Zinc finger, DHHC-type, palmitoyltransferase	4	0.209644	0.466232	RFWD2, ZDHHC4, ZDHHC6, ZDHHC7	1729	27	18559	1.59021	1	0.999973	99.9984
GOTERM_MF_DIRECT	GO:0019706~protein-cysteine S-palmitoyltransferase activity	4	0.209644	0.501301	ZDHHC4, ZDHHC6, ZDHHC7, YKT6	1655	27	16881	1.51111	1	0.998263	99.9991
UP_SEQ_FEATURE	zinc finger region:DHHC-type	3	0.157233	0.688777	ZDHHC4, ZDHHC6, ZDHHC7	1794	26	20063	1.29039	1	1	100
Annotation Cluster 175	Enrichment Score: 0.2634120166538874
Category	Term	Count	%	PValue	Genes	List Total	Pop Hits	Pop Total	Fold Enrichment	Bonferroni	Benjamini	FDR
GOTERM_MF_DIRECT	GO:0008237~metallopeptidase activity	11	0.57652	0.268126	ADAMTS6, ACY1, PAPPA, MMP9, ABHD14A-ACY1, ADAMTS1, ANPEP, MMP3, AFG3L2, RNPEP, TMEM27	1655	81	16881	1.38519	1	0.981013	99.4548
UP_SEQ_FEATURE	metal ion-binding site:Zinc; catalytic	13	0.681342	0.486646	CPA4, CA12, ANPEP, MIPEP, AFG3L2, ADAMTS6, CA9, PAPPA, ADAMTS1, CA2, OMA1, RNPEP, TLL1	1794	129	20063	1.12701	1	1	99.9996
GOTERM_MF_DIRECT	GO:0004222~metalloendopeptidase activity	11	0.57652	0.679488	ADAMTS6, CLCA2, PAPPA, MMP9, ADAMTSL4, ADAMTS1, MIPEP, MMP3, AFG3L2, OMA1, TLL1	1655	113	16881	0.99292	1	0.999753	100
UP_KEYWORDS	Metalloprotease	13	0.681342	0.699465	CPA4, CLCA2, MMP9, ANPEP, MIPEP, AFG3L2, MMP3, ADAMTS6, PAPPA, ADAMTS1, OMA1, RNPEP, TLL1	1818	152	20581	0.968216	1	0.929053	100
INTERPRO	IPR024079:Metallopeptidase, catalytic domain	7	0.366876	0.777036	ADAMTS6, PAPPA, MMP9, ADAMTS1, MIPEP, MMP3, TLL1	1729	81	18559	0.927625	1	1	100
Annotation Cluster 176	Enrichment Score: 0.2462233688211176
Category	Term	Count	%	PValue	Genes	List Total	Pop Hits	Pop Total	Fold Enrichment	Bonferroni	Benjamini	FDR
INTERPRO	IPR003961:Fibronectin, type III	22	1.15304	0.372969	PHYHIPL, TYRO3, IL22RA1, PTPRG, PTPRZ1, IL6ST, LEPR, SORL1, SDK1, ITGB4, FANK1, AXL, IL6R, IL7R, MID1, EPHA2, IL20RB, F3, ROBO4, CNTN1, ANOS1, IFNGR1	1729	207	18559	1.14081	1	0.999866	99.9729
SMART	SM00060:FN3	16	0.838574	0.495055	TYRO3, PTPRG, PTPRZ1, IL6ST, LEPR, SORL1, FANK1, AXL, ITGB4, SDK1, IL6R, MID1, EPHA2, ROBO4, CNTN1, ANOS1	979	150	10057	1.09576	1	0.991543	99.994
UP_SEQ_FEATURE	domain:Fibronectin type-III 4	7	0.366876	0.498396	IL6ST, LEPR, SORL1, SDK1, ITGB4, CNTN1, ANOS1	1794	63	20063	1.2426	1	1	99.9997
UP_SEQ_FEATURE	domain:Fibronectin type-III 2	13	0.681342	0.530438	TYRO3, IL22RA1, IL6ST, LEPR, SORL1, AXL, SDK1, ITGB4, EPHA2, IL20RB, ROBO4, CNTN1, ANOS1	1794	133	20063	1.09311	1	1	99.9999
UP_SEQ_FEATURE	domain:Fibronectin type-III 1	13	0.681342	0.541207	TYRO3, IL22RA1, IL6ST, LEPR, SORL1, AXL, SDK1, ITGB4, EPHA2, IL20RB, ROBO4, CNTN1, ANOS1	1794	134	20063	1.08496	1	1	100
UP_SEQ_FEATURE	domain:Fibronectin type-III 3	7	0.366876	0.772651	IL6ST, LEPR, SORL1, SDK1, ITGB4, CNTN1, ANOS1	1794	84	20063	0.931949	1	1	100
UP_SEQ_FEATURE	domain:Fibronectin type-III 5	3	0.157233	0.92588	IL6ST, SORL1, SDK1	1794	46	20063	0.729351	1	1	100
Annotation Cluster 177	Enrichment Score: 0.2446284926266261
Category	Term	Count	%	PValue	Genes	List Total	Pop Hits	Pop Total	Fold Enrichment	Bonferroni	Benjamini	FDR
GOTERM_BP_DIRECT	GO:0006749~glutathione metabolic process	9	0.471698	0.176885	GSTM1, GSR, CLIC3, OPLAH, ETHE1, GSTK1, GDAP1, IDH1, GGT1	1642	56	16792	1.64355	1	0.98953	97.4947
UP_SEQ_FEATURE	domain:GST N-terminal	3	0.157233	0.621949	GSTM1, CLIC3, GDAP1	1794	23	20063	1.4587	1	1	100
GOTERM_MF_DIRECT	GO:0004364~glutathione transferase activity	4	0.209644	0.680191	GSTM1, CLIC3, GSTK1, GDAP1	1655	35	16881	1.16571	1	0.999747	100
INTERPRO	IPR004045:Glutathione S-transferase, N-terminal	3	0.157233	0.71112	GSTM1, CLIC3, GDAP1	1729	26	18559	1.23853	1	1	100
INTERPRO	IPR010987:Glutathione S-transferase, C-terminal-like	4	0.209644	0.74837	GSTM1, FAXC, CLIC3, GDAP1	1729	41	18559	1.04721	1	1	100
UP_SEQ_FEATURE	domain:GST C-terminal	3	0.157233	0.855249	GSTM1, CLIC3, GDAP1	1794	37	20063	0.906761	1	1	100
Annotation Cluster 178	Enrichment Score: 0.24392679017360747
Category	Term	Count	%	PValue	Genes	List Total	Pop Hits	Pop Total	Fold Enrichment	Bonferroni	Benjamini	FDR
UP_SEQ_FEATURE	DNA-binding region:Basic motif	17	0.890985	0.38524	MAFF, MAFB, TFE3, MITF, TFEB, CREB5, AHR, ATF3, NCOA3, XBP1, JUN, HES2, NHLH2, NFE2L2, BHLHE41, FOSL1, TWIST2	1794	163	20063	1.16637	1	0.999996	99.9885
UP_SEQ_FEATURE	domain:Helix-loop-helix motif	11	0.57652	0.584002	NCOA3, ID2, ID1, TFE3, MITF, HES2, TFEB, NHLH2, BHLHE41, AHR, TWIST2	1794	115	20063	1.06972	1	1	100
GOTERM_MF_DIRECT	GO:0046983~protein dimerization activity	15	0.786164	0.616772	TFE3, MITF, TFEB, CELSR1, STK3, ABCG1, POLR2J3, AHR, ID2, NCOA3, GATA3, HES2, NHLH2, TFAP2C, TWIST2	1655	150	16881	1.02	1	0.999521	100
INTERPRO	IPR011598:Myc-type, basic helix-loop-helix (bHLH) domain	11	0.57652	0.648057	NCOA3, ID2, ID1, TFE3, MITF, HES2, TFEB, NHLH2, BHLHE41, AHR, TWIST2	1729	116	18559	1.01787	1	0.999999	100
SMART	SM00353:HLH	11	0.57652	0.67063	NCOA3, ID2, ID1, TFE3, MITF, HES2, TFEB, NHLH2, BHLHE41, AHR, TWIST2	979	113	10057	1	1	0.997578	100
Annotation Cluster 179	Enrichment Score: 0.2433610962806791
Category	Term	Count	%	PValue	Genes	List Total	Pop Hits	Pop Total	Fold Enrichment	Bonferroni	Benjamini	FDR
INTERPRO	IPR004087:K Homology domain	5	0.262055	0.477294	KHDRBS1, PCBP4, BICC1, AKAP1, FXR2	1729	38	18559	1.41236	1	0.999976	99.9989
SMART	SM00322:KH	5	0.262055	0.512561	KHDRBS1, PCBP4, BICC1, AKAP1, FXR2	979	38	10057	1.35167	1	0.991779	99.9964
INTERPRO	IPR004088:K Homology domain, type 1	5	0.262055	0.595698	KHDRBS1, PCBP4, BICC1, AKAP1, FXR2	1729	44	18559	1.21977	1	0.999997	100
UP_SEQ_FEATURE	domain:KH 2	3	0.157233	0.645385	PCBP4, BICC1, FXR2	1794	24	20063	1.39792	1	1	100
UP_SEQ_FEATURE	domain:KH 1	3	0.157233	0.645385	PCBP4, BICC1, FXR2	1794	24	20063	1.39792	1	1	100
Annotation Cluster 180	Enrichment Score: 0.24327183863425897
Category	Term	Count	%	PValue	Genes	List Total	Pop Hits	Pop Total	Fold Enrichment	Bonferroni	Benjamini	FDR
GOTERM_BP_DIRECT	GO:1902187~negative regulation of viral release from host cell	5	0.262055	0.0637272	CHMP3, PML, RNF103-CHMP3, TRIM21, TRIM11	1642	16	16792	3.1958	1	0.930491	71.2675
UP_SEQ_FEATURE	zinc finger region:B box-type 2	3	0.157233	0.425332	PML, TRIM24, MID1	1794	16	20063	2.09689	1	0.999998	99.9967
INTERPRO	IPR003877:SPla/RYanodine receptor SPRY	10	0.524109	0.516492	TRIML2, TRIM16L, SPSB1, HNRNPUL2-BSCL2, SPSB2, MID1, TRIM22, HNRNPU, TRIM21, TRIM11	1729	94	18559	1.14191	1	0.999987	99.9997
SMART	SM00449:SPRY	10	0.524109	0.544294	TRIML2, TRIM16L, SPSB1, HNRNPUL2-BSCL2, SPSB2, MID1, TRIM22, HNRNPU, TRIM21, TRIM11	979	92	10057	1.1166	1	0.993009	99.9986
INTERPRO	IPR001870:B30.2/SPRY domain	10	0.524109	0.580771	TRIML2, TRIM16L, SPSB1, HNRNPUL2-BSCL2, SPSB2, MID1, TRIM22, HNRNPU, TRIM21, TRIM11	1729	99	18559	1.08424	1	0.999996	100
UP_SEQ_FEATURE	domain:B30.2/SPRY	9	0.471698	0.646276	TRIML2, TRIM16L, SPSB1, SPSB2, MID1, TRIM22, HNRNPU, TRIM21, TRIM11	1794	97	20063	1.03763	1	1	100
INTERPRO	IPR013320:Concanavalin A-like lectin/glucanase, subgroup	21	1.10063	0.675077	TRIML2, NRP1, SPSB1, SPSB2, CNTNAP3B, CELSR3, SEL1L3, CELSR1, MID1, TRIM22, TRIM21, HNRNPU, SLIT2, TRIM11, LAMA2, TRIM16L, LAMA3, HNRNPUL2-BSCL2, PAPPA, THBS2, NBEAL2	1729	232	18559	0.971608	1	1	100
INTERPRO	IPR006574:SPRY-associated	5	0.262055	0.696539	TRIML2, TRIM16L, MID1, TRIM21, TRIM11	1729	50	18559	1.0734	1	1	100
INTERPRO	IPR003879:Butyrophylin-like	6	0.314465	0.812268	TRIML2, TRIM16L, MID1, TRIM22, TRIM21, TRIM11	1729	72	18559	0.894496	1	1	100
SMART	SM00336:BBOX	6	0.314465	0.858564	PML, TRIM24, MID1, TRIM22, TRIM21, TRIM11	979	74	10057	0.832924	1	0.999842	100
SMART	SM00589:PRY	4	0.209644	0.868103	TRIML2, TRIM16L, TRIM21, TRIM11	979	49	10057	0.83859	1	0.999874	100
INTERPRO	IPR000315:Zinc finger, B-box	6	0.314465	0.889852	PML, TRIM24, MID1, TRIM22, TRIM21, TRIM11	1729	82	18559	0.785411	1	1	100
UP_SEQ_FEATURE	zinc finger region:B box-type	4	0.209644	0.949363	RBCK1, TRIM22, TRIM21, TRIM11	1794	68	20063	0.657846	1	1	100
Annotation Cluster 181	Enrichment Score: 0.23562534247876546
Category	Term	Count	%	PValue	Genes	List Total	Pop Hits	Pop Total	Fold Enrichment	Bonferroni	Benjamini	FDR
BIOCARTA	h_tgfbPathway:TGF beta signaling pathway	5	0.262055	0.225985	MAP2K1, ZFYVE9, CREBBP, TGFBR2, TGFB2	212	19	1625	2.01713	1	0.937658	96.4858
KEGG_PATHWAY	hsa05210:Colorectal cancer	5	0.262055	0.924477	MAP2K1, JUN, GSK3B, TGFBR2, TGFB2	767	62	6910	0.726542	1	0.973536	100
KEGG_PATHWAY	hsa05212:Pancreatic cancer	5	0.262055	0.940043	MAP2K1, TGFBR2, STAT1, RAD51, TGFB2	767	65	6910	0.69301	1	0.980113	100
Annotation Cluster 182	Enrichment Score: 0.22927579671245854
Category	Term	Count	%	PValue	Genes	List Total	Pop Hits	Pop Total	Fold Enrichment	Bonferroni	Benjamini	FDR
BIOCARTA	h_tcrPathway:T Cell Receptor Signaling Pathway	8	0.419287	0.343191	PLCG1, MAP2K1, JUN, PPP3CC, CALM3, NFKBIA, SHC1, CALM1	212	44	1625	1.39365	1	0.970566	99.5891
BIOCARTA	h_cdmacPathway:Cadmium induces DNA synthesis and proliferation in macrophages	3	0.157233	0.669001	MAP2K1, JUN, NFKBIA	212	17	1625	1.35266	1	0.991697	99.9999
KEGG_PATHWAY	hsa04662:B cell receptor signaling pathway	6	0.314465	0.893739	MAP2K1, JUN, GSK3B, PPP3CC, NFKBIA, MALT1	767	69	6910	0.783402	1	0.961805	100
Annotation Cluster 183	Enrichment Score: 0.22753249654093693
Category	Term	Count	%	PValue	Genes	List Total	Pop Hits	Pop Total	Fold Enrichment	Bonferroni	Benjamini	FDR
INTERPRO	IPR001895:Guanine-nucleotide dissociation stimulator CDC25	4	0.209644	0.538357	SH2D3A, RASGEF1A, RAPGEF3, BCAR3	1729	30	18559	1.43119	1	0.999993	99.9999
INTERPRO	IPR023578:Ras guanine nucleotide exchange factor, domain	4	0.209644	0.538357	SH2D3A, RASGEF1A, RAPGEF3, BCAR3	1729	30	18559	1.43119	1	0.999993	99.9999
SMART	SM00147:RasGEF	4	0.209644	0.569173	SH2D3A, RASGEF1A, RAPGEF3, BCAR3	979	30	10057	1.3697	1	0.99473	99.9994
UP_SEQ_FEATURE	domain:Ras-GEF	3	0.157233	0.745563	RASGEF1A, RAPGEF3, BCAR3	1794	29	20063	1.1569	1	1	100
Annotation Cluster 184	Enrichment Score: 0.22589871395188715
Category	Term	Count	%	PValue	Genes	List Total	Pop Hits	Pop Total	Fold Enrichment	Bonferroni	Benjamini	FDR
UP_SEQ_FEATURE	repeat:Solcar 1	6	0.314465	0.535664	SLC25A25, SLC25A33, UCP2, MTCH1, SLC25A1, SLC25A43	1794	54	20063	1.2426	1	1	99.9999
UP_SEQ_FEATURE	repeat:Solcar 2	6	0.314465	0.535664	SLC25A25, SLC25A33, UCP2, MTCH1, SLC25A1, SLC25A43	1794	54	20063	1.2426	1	1	99.9999
INTERPRO	IPR023395:Mitochondrial carrier domain	6	0.314465	0.556364	SLC25A25, SLC25A33, UCP2, MTCH1, SLC25A1, SLC25A43	1729	53	18559	1.21516	1	0.999995	99.9999
INTERPRO	IPR018108:Mitochondrial substrate/solute carrier	6	0.314465	0.556364	SLC25A25, SLC25A33, UCP2, MTCH1, SLC25A1, SLC25A43	1729	53	18559	1.21516	1	0.999995	99.9999
UP_SEQ_FEATURE	repeat:Solcar 3	5	0.262055	0.679765	SLC25A25, SLC25A33, UCP2, SLC25A1, SLC25A43	1794	51	20063	1.09641	1	1	100
INTERPRO	IPR002067:Mitochondrial carrier protein	3	0.157233	0.730711	SLC25A25, SLC25A1, SLC25A43	1729	27	18559	1.19266	1	1	100
Annotation Cluster 185	Enrichment Score: 0.22252381844763844
Category	Term	Count	%	PValue	Genes	List Total	Pop Hits	Pop Total	Fold Enrichment	Bonferroni	Benjamini	FDR
UP_SEQ_FEATURE	domain:DEP	3	0.157233	0.516389	DVL2, DEPDC1, RAPGEF3	1794	19	20063	1.7658	1	1	99.9999
INTERPRO	IPR000591:DEP domain	3	0.157233	0.645123	DVL2, DEPDC1, RAPGEF3	1729	23	18559	1.40008	1	0.999999	100
SMART	SM00049:DEP	3	0.157233	0.645371	DVL2, DEPDC1, RAPGEF3	979	22	10057	1.40083	1	0.997261	100
Annotation Cluster 186	Enrichment Score: 0.2215415187923595
Category	Term	Count	%	PValue	Genes	List Total	Pop Hits	Pop Total	Fold Enrichment	Bonferroni	Benjamini	FDR
UP_KEYWORDS	Centromere	14	0.733753	0.435344	CSNK1A1, NUP133, CENPS, UVRAG, PPP1CC, MIS12, CBX5, HJURP, CENPV, CLASP2, SMC1A, SS18L1, STAG1, PHF6	1818	137	20581	1.15686	1	0.791075	99.9749
GOTERM_CC_DIRECT	GO:0000777~condensed chromosome kinetochore	10	0.524109	0.440424	CSNK1A1, NUP133, CENPS, HJURP, CENPV, CLASP2, SMC1A, PPP1CC, SS18L1, PHF6	1724	87	18224	1.21503	1	0.94039	99.9846
UP_KEYWORDS	Kinetochore	10	0.524109	0.514521	CSNK1A1, NUP133, CENPS, CENPV, CLASP2, SMC1A, PPP1CC, MIS12, SS18L1, PHF6	1818	99	20581	1.1435	1	0.836344	99.9972
GOTERM_BP_DIRECT	GO:0007062~sister chromatid cohesion	8	0.419287	0.887225	NUP133, FBXW7, CENPS, CLASP2, SMC1A, PPP1CC, MIS12, STAG1	1642	103	16792	0.794295	1	1	100
GOTERM_CC_DIRECT	GO:0000776~kinetochore	6	0.314465	0.891563	CENPV, CLASP2, SMC1A, WDR43, SS18L1, CBX5	1724	81	18224	0.78302	1	0.999186	100
Annotation Cluster 187	Enrichment Score: 0.21861102336569507
Category	Term	Count	%	PValue	Genes	List Total	Pop Hits	Pop Total	Fold Enrichment	Bonferroni	Benjamini	FDR
GOTERM_BP_DIRECT	GO:0019083~viral transcription	13	0.681342	0.413678	NUP133, NUP153, RPL29, AAAS, RPL23, RAE1, RPS12, RPL37A, RPS10, RPL12, RPL10A, RPS21, RPS24	1642	112	16792	1.18701	1	0.999747	99.9959
UP_KEYWORDS	Ribosomal protein	18	0.943396	0.468619	MRPL40, MRPL41, RPS6KC1, MRPS6, RPL29, MRPL24, RPL39P5, RPL23, MRPL17, MRPL16, RPS12, RPS10, RPL37A, RPL12, RPL10A, RPS21, RPL17-C18ORF32, RPS24	1818	185	20581	1.10147	1	0.811986	99.9896
GOTERM_BP_DIRECT	GO:0000184~nuclear-transcribed mRNA catabolic process, nonsense-mediated decay	13	0.681342	0.499447	SMG5, PYM1, RPL29, RPL23, GSPT1, DCP1A, RPS12, RPL37A, RPS10, RPL12, RPL10A, RPS21, RPS24	1642	119	16792	1.11719	1	0.999931	99.9998
GOTERM_BP_DIRECT	GO:0006412~translation	26	1.36268	0.507979	MRPL41, SLC25A25, MRPL17, HARS2, MRPL16, SLC25A1, GUF1, RPL10A, RPL12, RPS21, SLC25A43, RPL17-C18ORF32, RPS24, GTF2H3, MRPS6, RPL29, MRPL24, RPL39P5, RPL23, UCP2, SLC25A33, RPS12, FARSB, RPS10, RPL37A, YARS2	1642	253	16792	1.05095	1	0.999938	99.9999
UP_KEYWORDS	Ribonucleoprotein	27	1.41509	0.541098	HNRNPA1L2, MRPL40, MRPL41, SRP68, DKC1, PCBP4, MRPL17, MRPL16, RPL12, RPL10A, RPS21, RPL17-C18ORF32, RPS24, ZFP36, RPS6KC1, MRPS6, HNRNPA1, HNRNPU, TRIM21, RPL29, SLBP, MRPL24, RPL39P5, RPL23, RPS12, RPL37A, RPS10	1818	296	20581	1.03263	1	0.85259	99.9988
GOTERM_BP_DIRECT	GO:0006614~SRP-dependent cotranslational protein targeting to membrane	10	0.524109	0.576947	RPL23, SRP68, RPS12, RPS10, RPL37A, RPL10A, RPL12, RPS21, RPL29, RPS24	1642	94	16792	1.08793	1	0.999979	100
GOTERM_MF_DIRECT	GO:0003735~structural constituent of ribosome	22	1.15304	0.601284	MRPL41, RPS10-NUDT3, MRPS6, RPL29, MRPL24, RPL39P5, SLC25A25, RPL23, UCP2, SLC25A33, MRPL17, MRPL16, RPS12, SLC25A1, RPS10, RPL37A, RPL12, RPL10A, RPS21, SLC25A43, RPL17-C18ORF32, RPS24	1655	222	16881	1.01081	1	0.999367	100
GOTERM_CC_DIRECT	GO:0022627~cytosolic small ribosomal subunit	5	0.262055	0.677183	RPS10-NUDT3, RPS12, RPS10, RPS21, RPS24	1724	48	18224	1.10112	1	0.987568	100
GOTERM_BP_DIRECT	GO:0006413~translational initiation	13	0.681342	0.697725	RPL29, LARP1, RPL23, DDX3Y, RPS12, RPL37A, RPS10, EIF1, RPL12, RPL10A, RPS21, EIF2B3, RPS24	1642	137	16792	0.970403	1	0.999998	100
KEGG_PATHWAY	hsa03010:Ribosome	14	0.733753	0.755929	RPS10-NUDT3, MRPS6, RPL29, MRPL24, RPL23, MRPL17, MRPL16, RPS12, RPL37A, RPS10, RPL12, RPL10A, RPS21, RPS24	767	136	6910	0.92741	1	0.910436	100
GOTERM_BP_DIRECT	GO:0006364~rRNA processing	19	0.995807	0.782174	RPP25, CCDC86, EXOSC6, BOP1, GTF2H5, DIS3L, RPL29, NOP14, WDR75, RPL23, DKC1, RPS12, RPS10, RPL37A, RPL12, RPL10A, RPS21, WDR43, RPS24	1642	214	16792	0.907965	1	1	100
GOTERM_CC_DIRECT	GO:0005840~ribosome	12	0.628931	0.922963	MRPL24, RPL23, MRPL17, MRPL16, SRP68, RPS6KC1, RPS10, RPL37A, RPL10A, RPS21, RPL29, RPS24	1724	166	18224	0.764152	1	0.99965	100
Annotation Cluster 188	Enrichment Score: 0.2118735998471914
Category	Term	Count	%	PValue	Genes	List Total	Pop Hits	Pop Total	Fold Enrichment	Bonferroni	Benjamini	FDR
UP_KEYWORDS	GPI-anchor	14	0.733753	0.435344	RECK, RGMB, CD55, LY6D, LYPD3, BST2, RAET1G, EFNA1, CD59, ULBP1, CNTN1, CD24, PRNP, THY1	1818	137	20581	1.15686	1	0.791075	99.9749
UP_SEQ_FEATURE	lipid moiety-binding region:GPI-anchor amidated serine	6	0.314465	0.552402	RECK, CD55, BST2, EFNA1, CNTN1, PRNP	1794	55	20063	1.22001	1	1	100
GOTERM_CC_DIRECT	GO:0031225~anchored component of membrane	7	0.366876	0.962258	RECK, CD55, LY6D, BST2, RAET1G, CNTN1, PRNP	1724	113	18224	0.654826	1	0.999946	100
Annotation Cluster 189	Enrichment Score: 0.20812770738796954
Category	Term	Count	%	PValue	Genes	List Total	Pop Hits	Pop Total	Fold Enrichment	Bonferroni	Benjamini	FDR
INTERPRO	IPR000301:Tetraspanin	4	0.209644	0.538357	TSPAN1, TSPAN5, UPK1B, TSPAN6	1729	30	18559	1.43119	1	0.999993	99.9999
INTERPRO	IPR008952:Tetraspanin, EC2 domain	4	0.209644	0.561128	TSPAN1, TSPAN5, UPK1B, TSPAN6	1729	31	18559	1.38503	1	0.999995	99.9999
INTERPRO	IPR018503:Tetraspanin, conserved site	3	0.157233	0.594818	TSPAN1, TSPAN5, TSPAN6	1729	21	18559	1.53342	1	0.999997	100
INTERPRO	IPR018499:Tetraspanin/Peripherin	4	0.209644	0.604558	TSPAN1, TSPAN5, UPK1B, TSPAN6	1729	33	18559	1.30108	1	0.999998	100
PIR_SUPERFAMILY	PIRSF002419:tetraspanin	3	0.157233	0.838314	TSPAN1, TSPAN5, TSPAN6	190	28	1692	0.954135	1	1	100
Annotation Cluster 190	Enrichment Score: 0.18805690843792197
Category	Term	Count	%	PValue	Genes	List Total	Pop Hits	Pop Total	Fold Enrichment	Bonferroni	Benjamini	FDR
UP_KEYWORDS	Membrane	694	36.3732	0.0612546	SLC9A9, DLC1, LDHA, PTGS2, ANKLE2, FAM210B, C14ORF1, KIAA0319L, ANKLE1, SLC52A3, TMEM141, TMEM140, MAGED1, ACBD3, TMEM144, APP, ADTRP, MALL, KCNK6, IKBKAP, TYRO3, CLCA2, MAGI2, CYP1A1, PTPRG, PDPN, C16ORF62, CDHR1, UGCG, PTPRR, UBE2J1, TMEM132A, SPIRE1, GEM, PIK3IP1, THY1, JUP, EBPL, CD163L1, PITPNM3, F3, LNPK, ARL8A, ADAMTS1, NCR3LG1, GNAI2, CYP51A1, C3ORF18, ARFGEF2, RIC1, HADHB, DUSP18, TMEM12…	1818	7494	20581	1.04838	1	0.297923	60.0184
UP_KEYWORDS	Transmembrane	477	25	0.901569	SLC9A9, LDHA, ANKLE2, C14ORF1, KIAA0319L, FAM210B, ANKLE1, SLC52A3, TMEM141, TMEM140, ADTRP, APP, TMEM144, MALL, KCNK6, TYRO3, IKBKAP, CLCA2, PTPRG, PDPN, CDHR1, C16ORF62, UGCG, PTPRR, UBE2J1, TMEM132A, PIK3IP1, EBPL, CD163L1, F3, LNPK, ADAMTS1, NCR3LG1, CYP51A1, C3ORF18, RIC1, TMEM129, PFN2, SYPL1, PROCR, CCDC163, TMEM125, KBTBD6, UPK1B, SYBU, C19ORF24, LAPTM4B, MAOA, TGFBR2, TMEM110, APOL2, SYN…	1818	5651	20581	0.955577	1	0.989614	100
UP_KEYWORDS	Transmembrane helix	475	24.8952	0.906505	SLC9A9, LDHA, ANKLE2, C14ORF1, KIAA0319L, FAM210B, ANKLE1, SLC52A3, TMEM141, TMEM140, ADTRP, APP, TMEM144, MALL, KCNK6, TYRO3, IKBKAP, CLCA2, PTPRG, PDPN, CDHR1, C16ORF62, UGCG, PTPRR, UBE2J1, TMEM132A, PIK3IP1, EBPL, CD163L1, F3, LNPK, ADAMTS1, NCR3LG1, CYP51A1, C3ORF18, RIC1, TMEM129, PFN2, SYPL1, PROCR, CCDC163, TMEM125, KBTBD6, UPK1B, SYBU, C19ORF24, LAPTM4B, MAOA, TGFBR2, TMEM110, APOL2, SYN…	1818	5634	20581	0.954442	1	0.99045	100
UP_SEQ_FEATURE	transmembrane region	420	22.0126	0.972023	SLC9A9, KIAA0319L, C14ORF1, FAM210B, ANKLE2, SLC52A3, TMEM141, TMEM140, ADTRP, APP, TMEM144, MALL, KCNK6, TYRO3, CLCA2, PTPRG, PDPN, CDHR1, C16ORF62, UGCG, PTPRR, UBE2J1, TMEM132A, PIK3IP1, EBPL, CD163L1, F3, LNPK, NCR3LG1, CYP51A1, C3ORF18, RIC1, TMEM129, SYPL1, PROCR, TMEM125, FAM213A, UPK1B, SYBU, LAPTM4B, MAOA, TGFBR2, TMEM110, SYNE1, NLGN4Y, FAM151A, TMEM41A, SPNS1, SLC9A1, RTN4, LDLR, BSCL2…	1794	5056	20063	0.929	1	1	100
GOTERM_CC_DIRECT	GO:0016021~integral component of membrane	444	23.2704	0.995113	SLC9A9, LDHA, KIAA0319L, C14ORF1, FAM210B, ANKLE1, TMEM141, TMEM140, ACBD3, ADTRP, APP, TMEM144, MALL, KCNK6, TYRO3, IKBKAP, PTPRG, PDPN, CDHR1, C16ORF62, UGCG, PTPRR, UBE2J1, TMEM132A, PIK3IP1, EBPL, CD163L1, PITPNM3, F3, LNPK, ADAMTS1, NCR3LG1, CYP51A1, C3ORF18, RIC1, TMEM129, PFN2, SYPL1, CCDC163, TMEM125, KBTBD6, UPK1B, SYBU, C19ORF24, LAPTM4B, MAOA, TGFBR2, TMEM110, APOL2, SYNE1, FAM151A, SM…	1724	5163	18224	0.909049	1	1	100
UP_SEQ_FEATURE	topological domain:Cytoplasmic	268	14.0461	0.997587	ATP1B3, CADM1, IL6ST, LPAR3, GGT1, KIAA0319L, TMEM140, APP, ATP2B4, S1PR1, KCNK6, S1PR5, GXYLT1, CHRNA7, HCAR3, HCAR2, TYRO3, CLCA2, DUOXA2, PTPRG, PDPN, DUOXA1, CDHR1, PTPRR, UBE2J1, TMEM132A, PIK3IP1, TMEM27, CD163L1, NNT, RHCG, MLEC, F3, LNPK, NCR3LG1, GCNT2, CHKB, ITGA10, CD70, TMEM129, CD68, SYPL1, PROCR, UPK1B, GPR157, IL1RL1, MAOA, TGFBR2, CELSR3, CELSR1, EPHA2, ABCG1, ABCG2, SYNE1, ATP13A…	1794	3456	20063	0.86723	1	1	100
UP_SEQ_FEATURE	topological domain:Extracellular	208	10.9015	0.999065	ATP1B3, CADM1, IL6ST, LPAR3, GGT1, KIAA0319L, TMEM140, APP, ATP2B4, S1PR1, S1PR5, CHRNA7, HCAR3, HCAR2, TYRO3, CLCA2, DUOXA2, PTPRG, PDPN, DUOXA1, CDHR1, PTPRR, TMEM132A, PIK3IP1, TMEM27, CD163L1, RHCG, F3, LNPK, NCR3LG1, ITGA10, CD70, TMEM129, CD68, PROCR, UPK1B, GPR157, IL1RL1, TGFBR2, CELSR3, CELSR1, ABCG1, EPHA2, ABCG2, ATP13A1, NLGN4Y, SLC9A1, MCHR1, NRP1, LDLR, SUSD1, STX1A, GPR176, STX3, S…	1794	2787	20063	0.834641	1	1	100
Annotation Cluster 191	Enrichment Score: 0.1873244896907255
Category	Term	Count	%	PValue	Genes	List Total	Pop Hits	Pop Total	Fold Enrichment	Bonferroni	Benjamini	FDR
INTERPRO	IPR021133:HEAT, type 2	4	0.209644	0.257735	PPP2R1B, DOHH, PPP4R1, CLASP2	1729	19	18559	2.25978	1	0.998677	99.4725
UP_SEQ_FEATURE	repeat:HEAT 8	3	0.157233	0.516389	PPP2R1B, INTS4, PPP4R1	1794	19	20063	1.7658	1	1	99.9999
UP_SEQ_FEATURE	repeat:HEAT 5	4	0.209644	0.616389	PPP2R1B, INTS4, PPP4R1, CLASP2	1794	35	20063	1.2781	1	1	100
UP_SEQ_FEATURE	repeat:HEAT 7	3	0.157233	0.645385	PPP2R1B, INTS4, PPP4R1	1794	24	20063	1.39792	1	1	100
UP_SEQ_FEATURE	repeat:HEAT 4	4	0.209644	0.751832	PPP2R1B, INTS4, PPP4R1, CLASP2	1794	43	20063	1.04032	1	1	100
UP_SEQ_FEATURE	repeat:HEAT 6	3	0.157233	0.762411	PPP2R1B, INTS4, PPP4R1	1794	30	20063	1.11834	1	1	100
UP_SEQ_FEATURE	repeat:HEAT 3	4	0.209644	0.836194	PPP2R1B, INTS4, PPP4R1, CLASP2	1794	50	20063	0.894671	1	1	100
UP_SEQ_FEATURE	repeat:HEAT 2	4	0.209644	0.901197	PPP2R1B, INTS4, PPP4R1, CLASP2	1794	58	20063	0.771268	1	1	100
UP_SEQ_FEATURE	repeat:HEAT 1	4	0.209644	0.901197	PPP2R1B, INTS4, PPP4R1, CLASP2	1794	58	20063	0.771268	1	1	100
Annotation Cluster 192	Enrichment Score: 0.18621314454659926
Category	Term	Count	%	PValue	Genes	List Total	Pop Hits	Pop Total	Fold Enrichment	Bonferroni	Benjamini	FDR
GOTERM_MF_DIRECT	GO:0000166~nucleotide binding	36	1.88679	0.458596	HNRNPA1L2, FUS, NT5C1B-RDH14, SCAF4, TMEM63A, LEMD3, MYEF2, SF3B6, POLR2D, TRIB2, TYMS, CHD1L, HTATSF1, RAVER1, CRY1, IMPDH2, RPS24, CYR61, HNRNPAB, R3HCC1, HSP90AA1, GRSF1, ELAVL1, ELAVL2, ATP1A1, RCAN1, HNRNPA1, RAD51, RBPMS, SFPQ, SRSF9, SRSF8, PPRC1, CIRBP, SCAF8, MATR3	1655	348	16881	1.05517	1	0.997103	99.9964
UP_SEQ_FEATURE	domain:RRM 1	12	0.628931	0.567269	HNRNPA1L2, RAVER1, SFPQ, HTATSF1, SRSF9, GRSF1, ELAVL1, MYEF2, ELAVL2, HNRNPA1, MATR3, HNRNPAB	1794	125	20063	1.07361	1	1	100
UP_SEQ_FEATURE	domain:RRM 2	12	0.628931	0.567269	HNRNPA1L2, RAVER1, SFPQ, HTATSF1, SRSF9, GRSF1, ELAVL1, MYEF2, ELAVL2, HNRNPA1, MATR3, HNRNPAB	1794	125	20063	1.07361	1	1	100
INTERPRO	IPR012677:Nucleotide-binding, alpha-beta plait	25	1.31027	0.580634	HNRNPA1L2, FUS, SCAF4, TMEM63A, LEMD3, MYEF2, SF3B6, RAVER1, HTATSF1, RPS24, HNRNPAB, R3HCC1, GRSF1, ELAVL1, RCAN1, ELAVL2, HNRNPA1, RBPMS, SRSF9, SFPQ, SRSF8, PPRC1, CIRBP, SCAF8, MATR3	1729	264	18559	1.01647	1	0.999997	100
SMART	SM00360:RRM	20	1.04822	0.681705	HNRNPA1L2, FUS, SCAF4, GRSF1, ELAVL1, MYEF2, ELAVL2, SF3B6, HNRNPA1, RBPMS, SFPQ, HTATSF1, RAVER1, SRSF9, SRSF8, PPRC1, CIRBP, SCAF8, MATR3, HNRNPAB	979	212	10057	0.969125	1	0.997514	100
INTERPRO	IPR000504:RNA recognition motif domain	20	1.04822	0.714003	HNRNPA1L2, FUS, SCAF4, GRSF1, ELAVL1, MYEF2, ELAVL2, SF3B6, HNRNPA1, RBPMS, SFPQ, HTATSF1, RAVER1, SRSF9, SRSF8, PPRC1, CIRBP, SCAF8, MATR3, HNRNPAB	1729	226	18559	0.949907	1	1	100
UP_SEQ_FEATURE	domain:RRM 3	5	0.262055	0.806325	RAVER1, GRSF1, ELAVL1, MYEF2, ELAVL2	1794	61	20063	0.916671	1	1	100
UP_SEQ_FEATURE	domain:RRM	8	0.419287	0.962894	FUS, RBPMS, SCAF4, SRSF8, PPRC1, CIRBP, SF3B6, SCAF8	1794	135	20063	0.662719	1	1	100
Annotation Cluster 193	Enrichment Score: 0.17484666329828427
Category	Term	Count	%	PValue	Genes	List Total	Pop Hits	Pop Total	Fold Enrichment	Bonferroni	Benjamini	FDR
UP_KEYWORDS	Signal transduction inhibitor	5	0.262055	0.570283	RGS2, SOCS3, GSK3B, RGS18, RGS16	1818	45	20581	1.25785	1	0.86605	99.9995
UP_SEQ_FEATURE	domain:RGS	4	0.209644	0.575642	RGS2, RGS18, RGS16, GRK3	1794	33	20063	1.35556	1	1	100
INTERPRO	IPR024066:Regulator of G-protein signaling, domain 1	3	0.157233	0.620614	RGS2, RGS18, RGS16	1729	22	18559	1.46372	1	0.999998	100
SMART	SM00315:RGS	4	0.209644	0.67524	RGS2, RGS18, RGS16, GRK3	979	35	10057	1.17403	1	0.997591	100
INTERPRO	IPR016137:Regulator of G protein signalling superfamily	4	0.209644	0.716914	RGS2, RGS18, RGS16, GRK3	1729	39	18559	1.10092	1	1	100
GOTERM_BP_DIRECT	GO:0008277~regulation of G-protein coupled receptor protein signaling pathway	3	0.157233	0.905588	RGS2, RGS18, RGS16	1642	39	16792	0.786658	1	1	100
Annotation Cluster 194	Enrichment Score: 0.1658820411991241
Category	Term	Count	%	PValue	Genes	List Total	Pop Hits	Pop Total	Fold Enrichment	Bonferroni	Benjamini	FDR
UP_SEQ_FEATURE	domain:CTCK	3	0.157233	0.667654	CTGF, SLIT2, CYR61	1794	25	20063	1.34201	1	1	100
SMART	SM00041:CT	3	0.157233	0.669668	CTGF, SLIT2, CYR61	979	23	10057	1.33992	1	0.997709	100
INTERPRO	IPR006207:Cystine knot, C-terminal	3	0.157233	0.71112	CTGF, SLIT2, CYR61	1729	26	18559	1.23853	1	1	100
Annotation Cluster 195	Enrichment Score: 0.1657706072826979
Category	Term	Count	%	PValue	Genes	List Total	Pop Hits	Pop Total	Fold Enrichment	Bonferroni	Benjamini	FDR
UP_SEQ_FEATURE	domain:GPS	5	0.262055	0.403511	SLC26A6, ADGRF4, PKD1, CELSR3, CELSR1	1794	36	20063	1.55325	1	0.999997	99.9934
INTERPRO	IPR000203:GPS domain	4	0.209644	0.664144	ADGRF4, PKD1, CELSR3, CELSR1	1729	36	18559	1.19266	1	0.999999	100
INTERPRO	IPR000832:GPCR, family 2, secretin-like	5	0.262055	0.696539	GPR157, ADGRF4, CELSR3, CELSR1, VIPR1	1729	50	18559	1.0734	1	1	100
SMART	SM00008:HormR	3	0.157233	0.7142	CELSR3, CELSR1, VIPR1	979	25	10057	1.23273	1	0.998244	100
INTERPRO	IPR001879:GPCR, family 2, extracellular hormone receptor domain	3	0.157233	0.749161	CELSR3, CELSR1, VIPR1	1729	28	18559	1.15007	1	1	100
INTERPRO	IPR017981:GPCR, family 2-like	5	0.262055	0.831747	GPR157, ADGRF4, CELSR3, CELSR1, VIPR1	1729	61	18559	0.879832	1	1	100
SMART	SM00303:GPS	3	0.157233	0.832065	PKD1, CELSR3, CELSR1	979	32	10057	0.963068	1	0.999732	100
Annotation Cluster 196	Enrichment Score: 0.16319726792289044
Category	Term	Count	%	PValue	Genes	List Total	Pop Hits	Pop Total	Fold Enrichment	Bonferroni	Benjamini	FDR
UP_SEQ_FEATURE	DNA-binding region:Homeobox; TALE-type	3	0.157233	0.544542	IRX4, TGIF2, PBX3	1794	20	20063	1.67751	1	1	100
INTERPRO	IPR008422:Homeobox KN domain	3	0.157233	0.594818	IRX4, TGIF2, PBX3	1729	21	18559	1.53342	1	0.999997	100
SMART	SM00389:HOX	9	0.471698	0.999984	MSX2, IRX4, NKX1-2, ADNP, ZHX2, TGIF2, SIX4, ZEB1, PBX3	979	250	10057	0.369818	1	1	100
Annotation Cluster 197	Enrichment Score: 0.1540690315040432
Category	Term	Count	%	PValue	Genes	List Total	Pop Hits	Pop Total	Fold Enrichment	Bonferroni	Benjamini	FDR
INTERPRO	IPR017907:Zinc finger, RING-type, conserved site	17	0.890985	0.510732	DTX3L, CBL, PML, TRIM24, MID1, TRIM22, TRIM21, TRIM11, RFWD2, CBLC, RNF141, RNFT2, RBCK1, RNF10, RC3H1, TRAF4, RNF14	1729	169	18559	1.07975	1	0.999986	99.9997
SMART	SM00184:RING	23	1.20545	0.679229	DTX3L, CBL, PML, TRIM24, BIRC3, MID1, TRIM22, TRIM21, VPS8, TRIM11, RFWD2, ARIH1, RNF43, CBLC, RNF141, RNFT2, RNF128, RBCK1, RNF24, RNF11, RNF10, RC3H1, TRAF4	979	244	10057	0.968331	1	0.997582	100
UP_SEQ_FEATURE	zinc finger region:RING-type	19	0.995807	0.756338	CHMP3, DTX3L, CBL, PML, TRIM24, BIRC3, MID1, TRIM22, TRIM21, TRIM11, RFWD2, CBLC, RNF141, RNFT2, RBCK1, RNF24, RNF11, RNF10, TRAF4	1794	230	20063	0.923845	1	1	100
INTERPRO	IPR001841:Zinc finger, RING-type	25	1.31027	0.785783	PML, TRIM11, ARIH1, RNF141, RNFT2, RNF128, RBCK1, RNF11, RNF10, RNF14, TRAF4, RC3H1, DTX3L, CBL, TRIM24, MID1, BIRC3, TRIM22, TRIM21, VPS8, RFWD2, RNF43, CBLC, BAZ1B, RNF24	1729	295	18559	0.909657	1	1	100
INTERPRO	IPR013083:Zinc finger, RING/FYVE/PHD-type	38	1.99161	0.823051	PPIL2, PML, TRIM11, CXXC1, ARIH1, RNF141, RMND5A, BRPF3, ZFYVE9, RNF128, RNFT2, RBCK1, RNF11, RNF10, RC3H1, KDM5C, RNF14, TRAF4, DTX3L, CREBBP, CBL, EXPH5, SPIRE1, TRIM24, MID1, TRIM22, TRIM21, VPS8, RFWD2, CBLC, RNF43, BAZ1B, KDM4B, RNF24, SYTL2, PIAS2, USP49, PHF6	1729	453	18559	0.90042	1	1	100
Annotation Cluster 198	Enrichment Score: 0.1492660858463623
Category	Term	Count	%	PValue	Genes	List Total	Pop Hits	Pop Total	Fold Enrichment	Bonferroni	Benjamini	FDR
UP_SEQ_FEATURE	region of interest:RNA-binding RGG-box	3	0.157233	0.359891	HNRNPA1L2, HNRNPA1, HNRNPU	1794	14	20063	2.39644	1	0.999992	99.9755
KEGG_PATHWAY	hsa03040:Spliceosome	8	0.419287	0.99394	HNRNPA1L2, TCERG1, SRSF9, SRSF8, SF3B6, HNRNPA1, HNRNPU, HSPA8	767	133	6910	0.541902	1	0.998366	100
UP_KEYWORDS	Spliceosome	5	0.262055	0.996943	HNRNPA1L2, SCAF8, HNRNPA1, HNRNPU, HSPA8	1818	127	20581	0.445696	1	0.999955	100
Annotation Cluster 199	Enrichment Score: 0.14061865716179017
Category	Term	Count	%	PValue	Genes	List Total	Pop Hits	Pop Total	Fold Enrichment	Bonferroni	Benjamini	FDR
GOTERM_BP_DIRECT	GO:0007077~mitotic nuclear envelope disassembly	7	0.366876	0.25684	NUP133, NUP153, AAAS, RAE1, LMNA, LPIN1, NEK6	1642	44	16792	1.62695	1	0.997011	99.6383
GOTERM_BP_DIRECT	GO:0010827~regulation of glucose transport	5	0.262055	0.405508	NUP133, NUP153, AAAS, RAE1, TRIB3	1642	33	16792	1.54948	1	0.99971	99.9947
GOTERM_BP_DIRECT	GO:0006409~tRNA export from nucleus	4	0.209644	0.617373	NUP133, NUP153, AAAS, RAE1	1642	32	16792	1.27832	1	0.999989	100
GOTERM_BP_DIRECT	GO:0006406~mRNA export from nucleus	9	0.471698	0.773071	NUP133, NUP153, AAAS, BUD13, SMG5, RAE1, SRSF9, ALKBH5, SLBP	1642	100	16792	0.92039	1	1	100
UP_KEYWORDS	Nuclear pore complex	4	0.209644	0.829844	NUP133, NUP153, AAAS, MX2	1818	50	20581	0.905655	1	0.974829	100
GOTERM_BP_DIRECT	GO:0075733~intracellular transport of virus	4	0.209644	0.887042	NUP133, NUP153, AAAS, RAE1	1642	51	16792	0.802083	1	1	100
UP_KEYWORDS	mRNA transport	7	0.366876	0.91503	HNRNPA1L2, ZFP36, NUP133, NUP153, AAAS, MX2, HNRNPA1	1818	106	20581	0.747592	1	0.991351	100
GOTERM_CC_DIRECT	GO:0005643~nuclear pore	5	0.262055	0.918639	NUP133, NUP153, AAAS, RAE1, MX2	1724	72	18224	0.734081	1	0.999599	100
UP_KEYWORDS	Translocation	5	0.262055	0.945828	NUP133, TRAM2, NUP153, AAAS, MX2	1818	84	20581	0.67385	1	0.995819	100
GOTERM_BP_DIRECT	GO:0006606~protein import into nucleus	3	0.157233	0.981436	NUP133, NUP153, RAE1	1642	58	16792	0.52896	1	1	100
KEGG_PATHWAY	hsa03013:RNA transport	11	0.57652	0.994423	RPP25, EEF1A1, NUP133, NUP153, AAAS, RAE1, EIF1, PYM1, FXR2, POP5, EIF2B3	767	172	6910	0.576165	1	0.998485	100
Annotation Cluster 200	Enrichment Score: 0.13992146596695865
Category	Term	Count	%	PValue	Genes	List Total	Pop Hits	Pop Total	Fold Enrichment	Bonferroni	Benjamini	FDR
KEGG_PATHWAY	hsa04622:RIG-I-like receptor signaling pathway	9	0.471698	0.519959	DDX58, IKBKE, TMEM173, IFIH1, TKFC, IFNB1, CXCL8, NFKBIA, DHX58	767	70	6910	1.15832	1	0.816309	99.994
KEGG_PATHWAY	hsa04623:Cytosolic DNA-sensing pathway	6	0.314465	0.852304	DDX58, IKBKE, TMEM173, IL6, IFNB1, NFKBIA	767	64	6910	0.844606	1	0.946928	100
GOTERM_BP_DIRECT	GO:0043330~response to exogenous dsRNA	3	0.157233	0.858364	DDX58, IFNB1, NFKBIA	1642	34	16792	0.902343	1	1	100
Annotation Cluster 201	Enrichment Score: 0.13637721039063286
Category	Term	Count	%	PValue	Genes	List Total	Pop Hits	Pop Total	Fold Enrichment	Bonferroni	Benjamini	FDR
UP_SEQ_FEATURE	repeat:ANK 8	6	0.314465	0.393732	FEM1C, ANK1, EHMT1, FPGT, DAPK1, TNKS2	1794	46	20063	1.4587	1	0.999996	99.9911
UP_SEQ_FEATURE	repeat:ANK 10	4	0.209644	0.486533	ANK1, FPGT, DAPK1, TNKS2	1794	29	20063	1.54254	1	1	99.9996
UP_SEQ_FEATURE	repeat:ANK 9	5	0.262055	0.504994	FEM1C, ANK1, FPGT, DAPK1, TNKS2	1794	41	20063	1.36383	1	1	99.9998
UP_SEQ_FEATURE	repeat:ANK 7	6	0.314465	0.674286	FEM1C, ANK1, EHMT1, FPGT, DAPK1, TNKS2	1794	63	20063	1.06508	1	1	100
UP_SEQ_FEATURE	repeat:ANK 4	14	0.733753	0.761045	EHMT1, FANK1, ANKRD33B, NFKBIA, ANKRD10, TNKS2, DAPK1, ANKRD36, FEM1C, ANKRD54, ANK1, PPP1R16A, FPGT, POTEE	1794	170	20063	0.920985	1	1	100
UP_SEQ_FEATURE	repeat:ANK 3	17	0.890985	0.764027	EHMT1, USH1G, FANK1, ANKRD33B, NFKBIA, ANKRD10, ANKLE1, TNKS2, DAPK1, FEM1C, ANKRD36, ANKRD54, ANK1, PPP1R16A, CLIP4, FPGT, POTEE	1794	207	20063	0.918443	1	1	100
UP_SEQ_FEATURE	repeat:ANK 5	11	0.57652	0.826104	FEM1C, ANK1, EHMT1, PPP1R16A, ANKRD33B, FANK1, NFKBIA, FPGT, POTEE, DAPK1, TNKS2	1794	142	20063	0.866319	1	1	100
UP_SEQ_FEATURE	repeat:ANK 1	19	0.995807	0.834401	EHMT1, TP53BP2, USH1G, FANK1, ANKRD33B, NFKBIA, ASAP1, ANKRD10, ANKLE1, TNKS2, DAPK1, FEM1C, ANKRD36, ANKRD54, ANK1, PPP1R16A, CLIP4, FPGT, POTEE	1794	244	20063	0.870838	1	1	100
UP_SEQ_FEATURE	repeat:ANK 2	19	0.995807	0.839178	EHMT1, TP53BP2, USH1G, FANK1, ANKRD33B, NFKBIA, ASAP1, ANKRD10, ANKLE1, TNKS2, DAPK1, FEM1C, ANKRD36, ANKRD54, ANK1, PPP1R16A, CLIP4, FPGT, POTEE	1794	245	20063	0.867283	1	1	100
UP_KEYWORDS	ANK repeat	20	1.04822	0.854111	EHMT1, TP53BP2, USH1G, FANK1, ANKRD33B, FPGT-TNNI3K, NFKBIA, ANKRD10, ASAP1, ANKLE2, ANKLE1, TNKS2, DAPK1, FEM1C, ANKRD36, ANKRD54, ANK1, PPP1R16A, CLIP4, POTEE	1818	264	20581	0.857627	1	0.981138	100
INTERPRO	IPR002110:Ankyrin repeat	20	1.04822	0.874606	EHMT1, TP53BP2, USH1G, FANK1, ANKRD33B, FPGT-TNNI3K, NFKBIA, ANKRD10, ASAP1, ANKLE2, ANKLE1, TNKS2, DAPK1, FEM1C, ANKRD36, ANKRD54, ANK1, PPP1R16A, CLIP4, POTEE	1729	255	18559	0.841878	1	1	100
UP_SEQ_FEATURE	repeat:ANK 6	7	0.366876	0.886762	FEM1C, ANK1, EHMT1, FANK1, FPGT, DAPK1, TNKS2	1794	99	20063	0.790745	1	1	100
INTERPRO	IPR020683:Ankyrin repeat-containing domain	20	1.04822	0.909748	EHMT1, TP53BP2, USH1G, FANK1, ANKRD33B, FPGT-TNNI3K, NFKBIA, ANKRD10, ASAP1, ANKLE2, ANKLE1, TNKS2, DAPK1, FEM1C, ANKRD36, ANKRD54, ANK1, PPP1R16A, CLIP4, POTEE	1729	265	18559	0.810109	1	1	100
SMART	SM00248:ANK	19	0.995807	0.932048	EHMT1, TP53BP2, USH1G, FANK1, ANKRD33B, FPGT-TNNI3K, NFKBIA, ANKRD10, ASAP1, ANKLE1, TNKS2, DAPK1, FEM1C, ANKRD36, ANKRD54, ANK1, PPP1R16A, CLIP4, POTEE	979	249	10057	0.783863	1	0.999983	100
Annotation Cluster 202	Enrichment Score: 0.13345438375013635
Category	Term	Count	%	PValue	Genes	List Total	Pop Hits	Pop Total	Fold Enrichment	Bonferroni	Benjamini	FDR
INTERPRO	IPR001839:Transforming growth factor-beta, C-terminal	4	0.209644	0.68249	BMP2, GDF15, GDNF, TGFB2	1729	37	18559	1.16043	1	1	100
SMART	SM00204:TGFB	4	0.209644	0.69397	BMP2, GDF15, GDNF, TGFB2	979	36	10057	1.14141	1	0.99783	100
GOTERM_BP_DIRECT	GO:0010862~positive regulation of pathway-restricted SMAD protein phosphorylation	5	0.262055	0.702972	BMP2, RBPMS, SDCBP, GDF15, TGFB2	1642	48	16792	1.06527	1	0.999998	100
GOTERM_BP_DIRECT	GO:0060395~SMAD protein signal transduction	6	0.314465	0.737127	BMP2, MAGI2, SLC33A1, JUN, GDF15, TGFB2	1642	62	16792	0.989666	1	0.999999	100
GOTERM_MF_DIRECT	GO:0005160~transforming growth factor beta receptor binding	4	0.209644	0.79355	BMP2, SMURF2, GDF15, TGFB2	1655	42	16881	0.971429	1	0.999977	100
INTERPRO	IPR015615:Transforming growth factor-beta-related	3	0.157233	0.812423	BMP2, GDF15, TGFB2	1729	32	18559	1.00631	1	1	100
Annotation Cluster 203	Enrichment Score: 0.1274175711275186
Category	Term	Count	%	PValue	Genes	List Total	Pop Hits	Pop Total	Fold Enrichment	Bonferroni	Benjamini	FDR
INTERPRO	IPR008936:Rho GTPase activation protein	9	0.471698	0.620776	RASAL2, DLC1, ARHGAP32, RASA4B, ARHGAP42, DEPDC1, RASA4, SRGAP1, STARD13	1729	91	18559	1.0616	1	0.999998	100
UP_SEQ_FEATURE	domain:Rho-GAP	6	0.314465	0.738244	DLC1, ARHGAP32, ARHGAP42, DEPDC1, SRGAP1, STARD13	1794	68	20063	0.98677	1	1	100
INTERPRO	IPR000198:Rho GTPase-activating protein domain	6	0.314465	0.759501	DLC1, ARHGAP32, ARHGAP42, DEPDC1, SRGAP1, STARD13	1729	67	18559	0.961249	1	1	100
SMART	SM00324:RhoGAP	5	0.262055	0.888519	DLC1, ARHGAP32, ARHGAP42, SRGAP1, STARD13	979	65	10057	0.79021	1	0.999907	100
Annotation Cluster 204	Enrichment Score: 0.1251479226742079
Category	Term	Count	%	PValue	Genes	List Total	Pop Hits	Pop Total	Fold Enrichment	Bonferroni	Benjamini	FDR
INTERPRO	IPR020902:Actin/actin-like conserved site	3	0.157233	0.594818	ACTB, ACTR3B, POTEE	1729	21	18559	1.53342	1	0.999997	100
INTERPRO	IPR004000:Actin-related protein	3	0.157233	0.838375	ACTB, ACTR3B, POTEE	1729	34	18559	0.947113	1	1	100
SMART	SM00268:ACTIN	3	0.157233	0.844761	ACTB, ACTR3B, POTEE	979	33	10057	0.933884	1	0.999779	100
Annotation Cluster 205	Enrichment Score: 0.12189050727481343
Category	Term	Count	%	PValue	Genes	List Total	Pop Hits	Pop Total	Fold Enrichment	Bonferroni	Benjamini	FDR
INTERPRO	IPR003959:ATPase, AAA-type, core	6	0.314465	0.521237	RFC5, LONP1, ATAD3B, KATNA1, SPATA5L1, AFG3L2	1729	51	18559	1.26282	1	0.999988	99.9998
INTERPRO	IPR003593:AAA+ ATPase domain	10	0.524109	0.896198	RFC5, MCM9, LONP1, ATAD3B, KATNA1, SPATA5L1, AFG3L2, ABCG1, RAD51, ABCG2	1729	136	18559	0.789261	1	1	100
SMART	SM00382:AAA	10	0.524109	0.922337	RFC5, MCM9, LONP1, ATAD3B, KATNA1, SPATA5L1, AFG3L2, ABCG1, RAD51, ABCG2	979	136	10057	0.755348	1	0.999975	100
Annotation Cluster 206	Enrichment Score: 0.11644764314310459
Category	Term	Count	%	PValue	Genes	List Total	Pop Hits	Pop Total	Fold Enrichment	Bonferroni	Benjamini	FDR
UP_KEYWORDS	Ribosomal protein	18	0.943396	0.468619	MRPL40, MRPL41, RPS6KC1, MRPS6, RPL29, MRPL24, RPL39P5, RPL23, MRPL17, MRPL16, RPS12, RPS10, RPL37A, RPL12, RPL10A, RPS21, RPL17-C18ORF32, RPS24	1818	185	20581	1.10147	1	0.811986	99.9896
GOTERM_CC_DIRECT	GO:0005762~mitochondrial large ribosomal subunit	4	0.209644	0.844652	MRPL24, MRPL41, MRPL17, MRPL16	1724	48	18224	0.880897	1	0.99811	100
GOTERM_BP_DIRECT	GO:0070125~mitochondrial translational elongation	6	0.314465	0.927559	MRPL40, MRPL24, MRPL41, MRPL17, MRPL16, MRPS6	1642	85	16792	0.721874	1	1	100
GOTERM_BP_DIRECT	GO:0070126~mitochondrial translational termination	6	0.314465	0.931902	MRPL40, MRPL24, MRPL41, MRPL17, MRPL16, MRPS6	1642	86	16792	0.71348	1	1	100
Annotation Cluster 207	Enrichment Score: 0.11596726163610084
Category	Term	Count	%	PValue	Genes	List Total	Pop Hits	Pop Total	Fold Enrichment	Bonferroni	Benjamini	FDR
INTERPRO	IPR002219:Protein kinase C-like, phorbol ester/diacylglycerol binding	6	0.314465	0.747709	ARHGEF2, STAC, DGKD, RASSF1, PRKCI, PRKCH	1729	66	18559	0.975814	1	1	100
SMART	SM00109:C1	6	0.314465	0.770635	ARHGEF2, STAC, DGKD, RASSF1, PRKCI, PRKCH	979	65	10057	0.948252	1	0.99915	100
UP_SEQ_FEATURE	zinc finger region:Phorbol-ester/DAG-type	4	0.209644	0.778963	ARHGEF2, STAC, RASSF1, PRKCI	1794	45	20063	0.994079	1	1	100
Annotation Cluster 208	Enrichment Score: 0.11323343829314883
Category	Term	Count	%	PValue	Genes	List Total	Pop Hits	Pop Total	Fold Enrichment	Bonferroni	Benjamini	FDR
UP_SEQ_FEATURE	repeat:30	3	0.157233	0.487101	HRNR, IVL, POLR2A	1794	18	20063	1.8639	1	1	99.9996
UP_SEQ_FEATURE	repeat:3	21	1.10063	0.544454	EPN3, HRNR, SCEL, POLR2A, MAGED1, ANXA7, CCDC6, BAG1, SPRR1A, SPRR2D, APOE, SPRR1B, SPRR2A, IGF2R, SFPQ, DNAJC6, PRNP, PPP1R15A, SELPLG, IVL, NEFM	1794	225	20063	1.04378	1	1	100
UP_SEQ_FEATURE	repeat:5	15	0.786164	0.583372	EPN3, HRNR, SCEL, POLR2A, MAGED1, CCDC6, BAG1, SPRR1A, APOE, SPRR1B, IGF2R, PRNP, SELPLG, IVL, NEFM	1794	161	20063	1.04193	1	1	100
UP_SEQ_FEATURE	repeat:1	23	1.20545	0.616469	EPN3, HRNR, SCEL, POLR2A, MAGED1, CCDC6, ANXA7, CD68, BAG1, SPRR1A, SPRR2D, APOE, SPRR1B, SPRR2A, IGF2R, SFPQ, DNAJC6, PRNP, TNFAIP3, IVL, PPP1R15A, SELPLG, NEFM	1794	257	20063	1.00085	1	1	100
UP_SEQ_FEATURE	repeat:29	3	0.157233	0.645385	HRNR, IVL, POLR2A	1794	24	20063	1.39792	1	1	100
UP_SEQ_FEATURE	repeat:28	3	0.157233	0.688777	HRNR, IVL, POLR2A	1794	26	20063	1.29039	1	1	100
UP_SEQ_FEATURE	repeat:2	22	1.15304	0.71889	EPN3, HRNR, SCEL, MAGED1, ANXA7, CCDC6, CD68, BAG1, SPRR1A, SPRR2D, APOE, SPRR1B, SPRR2A, IGF2R, SFPQ, DNAJC6, PRNP, TNFAIP3, IVL, PPP1R15A, SELPLG, NEFM	1794	260	20063	0.946287	1	1	100
UP_SEQ_FEATURE	repeat:22	4	0.209644	0.722086	MAGED1, HRNR, IVL, POLR2A	1794	41	20063	1.09106	1	1	100
UP_SEQ_FEATURE	repeat:27	3	0.157233	0.745563	HRNR, IVL, POLR2A	1794	29	20063	1.1569	1	1	100
UP_SEQ_FEATURE	repeat:21	4	0.209644	0.751832	MAGED1, HRNR, IVL, POLR2A	1794	43	20063	1.04032	1	1	100
UP_SEQ_FEATURE	repeat:6	12	0.628931	0.773071	MAGED1, HRNR, BAG1, SPRR1A, APOE, SPRR1B, IGF2R, SELPLG, IVL, SCEL, NEFM, POLR2A	1794	147	20063	0.91293	1	1	100
UP_SEQ_FEATURE	repeat:26	3	0.157233	0.778282	HRNR, IVL, POLR2A	1794	31	20063	1.08226	1	1	100
UP_SEQ_FEATURE	repeat:12	7	0.366876	0.791665	MAGED1, HRNR, IGF2R, SELPLG, IVL, SCEL, POLR2A	1794	86	20063	0.910276	1	1	100
UP_SEQ_FEATURE	repeat:15	6	0.314465	0.80221	MAGED1, HRNR, IGF2R, IVL, SCEL, POLR2A	1794	74	20063	0.906761	1	1	100
UP_SEQ_FEATURE	repeat:16	5	0.262055	0.806325	MAGED1, HRNR, IVL, SCEL, POLR2A	1794	61	20063	0.916671	1	1	100
UP_SEQ_FEATURE	repeat:19	4	0.209644	0.815028	MAGED1, HRNR, IVL, POLR2A	1794	48	20063	0.931949	1	1	100
UP_SEQ_FEATURE	repeat:11	7	0.366876	0.817865	MAGED1, HRNR, IGF2R, SELPLG, IVL, SCEL, POLR2A	1794	89	20063	0.879592	1	1	100
UP_SEQ_FEATURE	repeat:25	3	0.157233	0.820434	HRNR, IVL, POLR2A	1794	34	20063	0.98677	1	1	100
UP_SEQ_FEATURE	repeat:4	15	0.786164	0.822911	EPN3, HRNR, SCEL, POLR2A, MAGED1, BAG1, SPRR1A, APOE, IGF2R, SPRR1B, PRNP, IVL, PPP1R15A, SELPLG, NEFM	1794	192	20063	0.873702	1	1	100
UP_SEQ_FEATURE	repeat:18	4	0.209644	0.825886	MAGED1, HRNR, IVL, POLR2A	1794	49	20063	0.91293	1	1	100
UP_SEQ_FEATURE	repeat:14	6	0.314465	0.85314	MAGED1, HRNR, IGF2R, IVL, SCEL, POLR2A	1794	80	20063	0.838754	1	1	100
UP_SEQ_FEATURE	repeat:23	3	0.157233	0.855249	HRNR, IVL, POLR2A	1794	37	20063	0.906761	1	1	100
UP_SEQ_FEATURE	repeat:13	6	0.314465	0.880634	MAGED1, HRNR, IGF2R, IVL, SCEL, POLR2A	1794	84	20063	0.798814	1	1	100
UP_SEQ_FEATURE	repeat:10	7	0.366876	0.881039	MAGED1, HRNR, IGF2R, SELPLG, IVL, SCEL, POLR2A	1794	98	20063	0.798814	1	1	100
[truncated: 209 more rows]

## Sheet: Enrichr analysis
Results of Enrichr (https://maayanlab.cloud/Enrichr/) analysis. Only GO terms or pathways that showed significant enrichment with adjusted P-value < 0.05 are shown.
Database or Ontology	Term	Overlap	P-value	Adjusted P-value	Odds Ratio	Combined Score	Genes
GO Biological Process	epidermis development (GO:0008544)	27/81	5.89648e-08	0.000247357	4.11302	68.4666	COL17A1;CALML5;CRABP2;LAMA3;LAMC2;EDA2R;CTGF;CASP14;SCEL;UGCG;SPRR2A;SPRR2D;KRT2;SPINK5;KRT5;GRHL1;HRNR;ELF3;KRT17;FABP5;KRT16;KRT15;KRT14;GJB5;SPRR1A;SPRR1B;ZNF750
GO Biological Process	cholesterol biosynthetic process (GO:0006695)	16/35	2.083e-07	0.00031431	6.90565	106.239	IDI1;FDPS;MVK;HMGCS1;CYP51A1;MSMO1;DHCR24;HMGCR;ACAT2;ACLY;SQLE;NSDHL;MVD;APOE;DHCR7;FDFT1
GO Biological Process	regulation of cholesterol biosynthetic process (GO:0045540)	17/40	3.19382e-07	0.00031431	6.06264	90.6782	IDI1;FDPS;MVK;HMGCS1;CYP51A1;ELOVL6;HMGCR;FGF1;SEC14L2;SQLE;SCD;FASN;MVD;APOE;DHCR7;ABCG1;FDFT1
GO Biological Process	secondary alcohol biosynthetic process (GO:1902653)	16/36	3.3691e-07	0.00031431	6.56	97.7666	IDI1;FDPS;MVK;HMGCS1;CYP51A1;MSMO1;DHCR24;HMGCR;ACAT2;ACLY;SQLE;NSDHL;MVD;APOE;DHCR7;FDFT1
GO Biological Process	cholesterol metabolic process (GO:0008203)	23/68	4.12595e-07	0.00031431	4.19877	61.7252	IDI1;FDPS;MVK;HMGCS1;OSBPL5;CYP51A1;LCAT;MSMO1;DHCR24;HMGCR;ACAT2;SULT2B1;ACLY;SQLE;NSDHL;SNX17;FDX1;MVD;APOE;DHCR7;ABCG1;APOL2;FDFT1
GO Biological Process	regulation of apoptotic process (GO:0042981)	135/815	4.4955e-07	0.00031431	1.65851	24.2391	MTCH1;ANKLE2;FCMR;RTKN;PDCD5;CLU;IFIT3;IFIT2;MAEA;TRIM24;TNFSF10;ARL6IP5;PIM3;TGM2;MAP2K3;PRKCI;MAP2K1;DAPK1;IGFBP3;LMTK2;FBXO10;DKK1;TIAM1;SFRP1;PPIF;TYRO3;IL6ST;SQSTM1;EPHA2;SHC1;MAGED1;OMA1;RTN4;HSP90B1;MTDH;STK3;BAG3;BAG1;MAP3K20;TP53BP2;ABL2;PMAIP1;MAP2K5;ZNF420;TNFSF18;NGFR;PLK3;CREBBP;JUN;XBP1;TGFB2;STIL;GADD45B;CBX4;HSPA5;GADD45A;PLK2;HMGA2;TNFRSF10A;DHCR24;TNFRSF10D;MLLT11;NET1;NFKBIA;BM…
GO Biological Process	regulation of steroid biosynthetic process (GO:0050810)	17/44	1.6093e-06	0.000964431	5.16331	68.8771	IDI1;FDPS;EGR1;MVK;HMGCS1;CYP51A1;AKR1C3;ELOVL6;HMGCR;SEC14L2;SQLE;BMP2;SCD;FASN;MVD;DHCR7;FDFT1
GO Biological Process	sterol biosynthetic process (GO:0016126)	16/40	1.89004e-06	0.000991087	5.46544	72.0285	IDI1;FDPS;MVK;HMGCS1;CYP51A1;MSMO1;DHCR24;HMGCR;ACAT2;ACLY;SQLE;NSDHL;MVD;APOE;DHCR7;FDFT1
GO Biological Process	positive regulation of apoptotic process (GO:0043065)	60/307	5.45408e-06	0.00232561	2.00719	24.3254	FANK1;ITGB1;MTCH1;TNFAIP8;BTG1;PDCD5;PCSK9;IFIT2;BBC3;AIFM2;ADAMTSL4;ZC3H12A;ARL6IP5;TNFSF10;TGM2;KLF11;DAPK1;IGFBP3;PLEKHG5;F2R;ARHGEF18;NGF;RHOB;TIAM1;SFRP1;ARHGEF9;LATS2;DDIT3;ARHGEF3;ARHGEF2;SQSTM1;STK3;PNMA1;TP53BP2;MAP3K20;PMAIP1;SLIT2;ZNF622;NGFR;FIS1;PRNP;JUN;TGFB2;GADD45B;GADD45A;IFNB1;BNIP3;HMGA2;MLLT11;NET1;DNAJA1;BMP2;IL6;CDK5;BCL6;STK17A;DLC1;JMY;NEURL1;MAP3K11
GO Biological Process	regulation of alcohol biosynthetic process (GO:1902930)	14/34	5.54377e-06	0.00232561	5.73471	69.4063	IDI1;FDPS;MVK;HMGCS1;CYP51A1;ELOVL6;HMGCR;SEC14L2;SQLE;SCD;FASN;MVD;DHCR7;FDFT1
KEGG Pathways	Biosynthesis of unsaturated fatty acids	12/27	1.01383e-05	0.00316315	6.54977	75.3171	FADS2;SCP2;ELOVL4;ACOX1;SCD;HSD17B4;ELOVL6;ACOX3;ACAA1;FADS1;ACOT4;HACD4
KEGG Pathways	Terpenoid backbone biosynthesis	10/22	4.45345e-05	0.00694738	6.81756	68.3068	FDPS;IDI1;NUS1;ICMT;MVK;HMGCS1;MVD;HMGCR;ACAT2;PCYOX1
KEGG Pathways	IL-17 signaling pathway	22/94	0.000413445	0.0360355	2.50516	19.5177	GSK3B;CSF3;HSP90AA1;JUN;CSF2;CXCL8;CCL20;MMP3;TNFAIP3;CXCL1;PTGS2;ELAVL1;MMP9;HSP90B1;FOSL1;NFKBIA;IL6;TRAF4;ANAPC5;IKBKE;S100A9;S100A8
KEGG Pathways	Necroptosis	32/159	0.000461993	0.0360355	2.06897	15.8896	PYGB;TNFAIP3;PYGL;FTH1;TNFSF10;CAPN1;GLUL;JAK3;HSP90AA1;PLA2G4F;TICAM2;MLKL;PLA2G4D;IFNGR1;PLA2G4E;IFNB1;STAT1;STAT2;PLA2G4C;TNFRSF10A;GLUD1;IL1A;JMJD7-PLA2G4B;CHMP2B;CHMP2A;CHMP3;RBCK1;SQSTM1;RNF103-CHMP3;IRF9;FTL;BIRC3
KEGG Pathways	Steroid biosynthesis	8/20	0.000754506	0.0454092	5.44904	39.1756	SQLE;NSDHL;CYP24A1;CYP51A1;DHCR24;MSMO1;DHCR7;FDFT1
KEGG Pathways	alpha-Linolenic acid metabolism	9/25	0.000873253	0.0454092	4.5987	32.39	FADS2;PLA2G4F;PLA2G4D;PLA2G4E;ACOX1;JMJD7-PLA2G4B;PLA2G4C;ACOX3;ACAA1
Panther Pathways	Cholesterol biosynthesis Homo sapiens P00014	7/11	4.08752e-05	0.00400577	14.3036	144.537	FDPS;SQLE;MVK;HMGCS1;MVD;HMGCR;FDFT1
Reactome Pathways	Cholesterol biosynthesis Homo sapiens R-HSA-191273	13/23	1.218e-07	0.000162116	10.6513	169.578	FDPS;IDI1;MVK;HMGCS1;CYP51A1;DHCR24;MSMO1;HMGCR;SQLE;NSDHL;MVD;DHCR7;FDFT1
Reactome Pathways	Activation of gene expression by SREBF (SREBP) Homo sapiens R-HSA-2426168	15/42	2.00948e-05	0.0133731	4.55167	49.2265	IDI1;FDPS;CREBBP;MVK;HMGCS1;CYP51A1;ELOVL6;HMGCR;HELZ2;SQLE;SCD;FASN;MVD;DHCR7;FDFT1
