# Supplementary material for: C10orf99/GPR15L Regulates Proinflammatory Response of Keratinocytes and Barrier Formation of the Skin
Source: Front Immunol. 2022 Feb 22;13:825032. doi: 10.3389/fimmu.2022.825032 (PMC8902463; doi:10.3389/fimmu.2022.825032)
Supplement: Supplementary Table 4 — The results of parametric enrichment analysis based on the KEGG functional hierarchy using the GAGE algorithm. [file Table_4.xlsx]

## Sheet: Dainichi_C10orf99_GAGE_GO_biolo
GO term	p.geomean	stat.mean	p.val	q.val	set.size	exp1
GO:0006414 translational elongation	9.36136e-13	-7.41518	9.36136e-13	3.7979e-09	174	9.36136e-13
GO:0006415 translational termination	8.9424e-12	-7.05288	8.9424e-12	1.81397e-08	163	8.9424e-12
GO:0006413 translational initiation	6.69305e-11	-6.65148	6.69305e-11	9.05123e-08	199	6.69305e-11
GO:0043043 peptide biosynthetic process	1.03787e-10	-6.49334	1.03787e-10	1.05266e-07	288	1.03787e-10
GO:0006518 peptide metabolic process	1.90311e-10	-6.36569	1.90311e-10	1.54418e-07	341	1.90311e-10
GO:0006412 translation	4.29549e-10	-6.26934	4.29549e-10	2.90446e-07	270	4.29549e-10
GO:0043241 protein complex disassembly	1.10246e-08	-5.72855	1.10246e-08	6.38954e-06	190	1.10246e-08
GO:0043604 amide biosynthetic process	1.4194e-08	-5.62801	1.4194e-08	6.69418e-06	331	1.4194e-08
GO:0043624 cellular protein complex disassembly	1.48503e-08	-5.67655	1.48503e-08	6.69418e-06	185	1.48503e-08
GO:0019083 viral transcription	1.91806e-08	-5.79642	1.91806e-08	7.78157e-06	106	1.91806e-08
GO:0032984 macromolecular complex disassembly	2.2127e-08	-5.58323	2.2127e-08	8.16082e-06	212	2.2127e-08
GO:0043603 cellular amide metabolic process	8.77262e-08	-5.26784	8.77262e-08	2.96588e-05	449	8.77262e-08
GO:0006614 SRP-dependent cotranslational protein targeting to membrane	9.81505e-08	-5.44546	9.81505e-08	3.06305e-05	103	9.81505e-08
GO:0045047 protein targeting to ER	1.1031e-07	-5.41157	1.1031e-07	3.19662e-05	106	1.1031e-07
GO:0006613 cotranslational protein targeting to membrane	1.91922e-07	-5.29459	1.91922e-07	4.97701e-05	105	1.91922e-07
GO:0072599 establishment of protein localization to endoplasmic reticulum	1.96283e-07	-5.28083	1.96283e-07	4.97701e-05	109	1.96283e-07
GO:2000026 regulation of multicellular organismal development	5.27554e-08	5.34018	5.27554e-08	0.000214029	867	5.27554e-08
GO:0070972 protein localization to endoplasmic reticulum	1.07287e-06	-4.88526	1.07287e-06	0.000256036	117	1.07287e-06
GO:0022904 respiratory electron transport chain	1.14587e-06	-4.88883	1.14587e-06	0.000258267	96	1.14587e-06
GO:0045595 regulation of cell differentiation	1.5952e-07	5.13392	1.5952e-07	0.000323587	810	1.5952e-07
GO:0051094 positive regulation of developmental process	2.44717e-07	5.05868	2.44717e-07	0.000330939	604	2.44717e-07
GO:0022900 electron transport chain	1.72502e-06	-4.79417	1.72502e-06	0.000368338	97	1.72502e-06
GO:0000184 nuclear-transcribed mRNA catabolic process, nonsense-mediated decay	2.87676e-06	-4.67208	2.87676e-06	0.000583551	112	2.87676e-06
GO:0051240 positive regulation of multicellular organismal process	1.13994e-06	4.7463	1.13994e-06	0.000951101	731	1.13994e-06
GO:0045892 negative regulation of transcription, DNA-templated	1.40165e-06	4.70394	1.40165e-06	0.000951101	703	1.40165e-06
GO:0009891 positive regulation of biosynthetic process	1.75327e-06	4.65179	1.75327e-06	0.000951101	999	1.75327e-06
GO:2000113 negative regulation of cellular macromolecule biosynthetic process	1.85176e-06	4.6434	1.85176e-06	0.000951101	812	1.85176e-06
GO:0045597 positive regulation of cell differentiation	2.07569e-06	4.63384	2.07569e-06	0.000951101	441	2.07569e-06
GO:0009890 negative regulation of biosynthetic process	2.10991e-06	4.6146	2.10991e-06	0.000951101	892	2.10991e-06
GO:0031327 negative regulation of cellular biosynthetic process	2.56106e-06	4.57389	2.56106e-06	0.00103902	880	2.56106e-06
GO:0051253 negative regulation of RNA metabolic process	3.31238e-06	4.52097	3.31238e-06	0.00107138	774	3.31238e-06
GO:1903507 negative regulation of nucleic acid-templated transcription	3.43308e-06	4.51424	3.43308e-06	0.00107138	729	3.43308e-06
GO:1902679 negative regulation of RNA biosynthetic process	3.43308e-06	4.51424	3.43308e-06	0.00107138	729	3.43308e-06
GO:0010558 negative regulation of macromolecule biosynthetic process	4.38227e-06	4.45918	4.38227e-06	0.00123032	853	4.38227e-06
GO:0010628 positive regulation of gene expression	4.54886e-06	4.44912	4.54886e-06	0.00123032	998	4.54886e-06
GO:0031328 positive regulation of cellular biosynthetic process	6.34102e-06	4.37666	6.34102e-06	0.00149385	986	6.34102e-06
GO:0045934 negative regulation of nucleobase-containing compound metabolic process	6.64009e-06	4.36832	6.64009e-06	0.00149385	847	6.64009e-06
GO:0051254 positive regulation of RNA metabolic process	7.17049e-06	4.35099	7.17049e-06	0.00149385	870	7.17049e-06
GO:1903508 positive regulation of nucleic acid-templated transcription	7.90347e-06	4.32994	7.90347e-06	0.00149385	831	7.90347e-06
GO:1902680 positive regulation of RNA biosynthetic process	7.90347e-06	4.32994	7.90347e-06	0.00149385	831	7.90347e-06
GO:0045893 positive regulation of transcription, DNA-templated	7.90347e-06	4.32994	7.90347e-06	0.00149385	831	7.90347e-06
GO:0010557 positive regulation of macromolecule biosynthetic process	8.10072e-06	4.32287	8.10072e-06	0.00149385	947	8.10072e-06
GO:0019058 viral life cycle	8.37752e-06	-4.3963	8.37752e-06	0.00161846	134	8.37752e-06
GO:0006612 protein targeting to membrane	1.02399e-05	-4.34891	1.02399e-05	0.00188833	131	1.02399e-05
GO:0010562 positive regulation of phosphorus metabolic process	1.4077e-05	4.20499	1.4077e-05	0.0023796	580	1.4077e-05
GO:0045937 positive regulation of phosphate metabolic process	1.4077e-05	4.20499	1.4077e-05	0.0023796	580	1.4077e-05
GO:0043067 regulation of programmed cell death	1.50572e-05	4.1828	1.50572e-05	0.00242809	962	1.50572e-05
GO:0042981 regulation of apoptotic process	1.55609e-05	4.17534	1.55609e-05	0.00242809	954	1.55609e-05
GO:0001934 positive regulation of protein phosphorylation	1.62644e-05	4.17379	1.62644e-05	0.00244387	517	1.62644e-05
GO:0019220 regulation of phosphate metabolic process	1.72097e-05	4.15222	1.72097e-05	0.00249356	934	1.72097e-05
GO:0001932 regulation of protein phosphorylation	1.81316e-05	4.14208	1.81316e-05	0.00253655	787	1.81316e-05
GO:0045944 positive regulation of transcription from RNA polymerase II promoter	1.9053e-05	4.13468	1.9053e-05	0.0025441	581	1.9053e-05
GO:0051174 regulation of phosphorus metabolic process	1.94397e-05	4.12387	1.94397e-05	0.0025441	946	1.94397e-05
GO:0042325 regulation of phosphorylation	2.48731e-05	4.06735	2.48731e-05	0.00315345	850	2.48731e-05
GO:0022411 cellular component disassembly	1.8313e-05	-4.15114	1.8313e-05	0.00323026	406	1.8313e-05
GO:0042327 positive regulation of phosphorylation	3.05093e-05	4.02497	3.05093e-05	0.00370966	541	3.05093e-05
GO:0010648 negative regulation of cell communication	3.10891e-05	4.01603	3.10891e-05	0.00370966	743	3.10891e-05
GO:0023057 negative regulation of signaling	3.97368e-05	3.9571	3.97368e-05	0.00460607	746	3.97368e-05
GO:0000122 negative regulation of transcription from RNA polymerase II promoter	5.17916e-05	3.8987	5.17916e-05	0.00583662	471	5.17916e-05
GO:1902531 regulation of intracellular signal transduction	5.78114e-05	3.86343	5.78114e-05	0.00619927	952	5.78114e-05
GO:0033993 response to lipid	5.80656e-05	3.87589	5.80656e-05	0.00619927	374	5.80656e-05
GO:0040017 positive regulation of locomotion	6.25218e-05	3.8701	6.25218e-05	0.00650387	228	6.25218e-05
GO:0000956 nuclear-transcribed mRNA catabolic process	4.30316e-05	-3.98239	4.30316e-05	0.00695038	172	4.30316e-05
GO:0034655 nucleobase-containing compound catabolic process	4.37868e-05	-3.95036	4.37868e-05	0.00695038	307	4.37868e-05
GO:0016126 sterol biosynthetic process	4.45428e-05	-4.18239	4.45428e-05	0.00695038	35	4.45428e-05
GO:0022603 regulation of anatomical structure morphogenesis	6.94877e-05	3.82585	6.94877e-05	0.00704779	478	6.94877e-05
GO:0019439 aromatic compound catabolic process	4.72992e-05	-3.92918	4.72992e-05	0.00710714	332	4.72992e-05
GO:0044270 cellular nitrogen compound catabolic process	5.22573e-05	-3.90486	5.22573e-05	0.00756628	330	5.22573e-05
GO:0032543 mitochondrial translation	5.40848e-05	-3.97528	5.40848e-05	0.00756628	94	5.40848e-05
GO:0009968 negative regulation of signal transduction	7.86559e-05	3.7896	7.86559e-05	0.0076001	705	7.86559e-05
GO:0051093 negative regulation of developmental process	7.86798e-05	3.79643	7.86798e-05	0.0076001	429	7.86798e-05
GO:0060271 cilium assembly	6.28286e-05	-3.89673	6.28286e-05	0.00849652	127	6.28286e-05
GO:0006605 protein targeting	6.87832e-05	-3.84476	6.87832e-05	0.00900172	249	6.87832e-05
GO:0030335 positive regulation of cell migration	0.000100555	3.75196	0.000100555	0.00948722	207	0.000100555
GO:0070124 mitochondrial translational initiation	7.55294e-05	-3.90708	7.55294e-05	0.00957572	81	7.55294e-05
GO:0051272 positive regulation of cellular component movement	0.000109012	3.72886	0.000109012	0.00987586	220	0.000109012
GO:0040007 growth	0.000109542	3.72573	0.000109542	0.00987586	231	0.000109542
GO:0009725 response to hormone	0.000127835	3.67613	0.000127835	0.0112745	349	0.000127835
GO:0070125 mitochondrial translational elongation	9.29594e-05	-3.85053	9.29594e-05	0.0114284	81	9.29594e-05
GO:2000147 positive regulation of cell motility	0.000132429	3.67918	0.000132429	0.0114312	212	0.000132429
GO:0008284 positive regulation of cell proliferation	0.000141329	3.64471	0.000141329	0.0119452	474	0.000141329
GO:0007167 enzyme linked receptor protein signaling pathway	0.000167881	3.59605	0.000167881	0.0131194	623	0.000167881
GO:0043408 regulation of MAPK cascade	0.000167915	3.60321	0.000167915	0.0131194	373	0.000167915
GO:0045859 regulation of protein kinase activity	0.000168007	3.59773	0.000168007	0.0131194	527	0.000168007
GO:0030278 regulation of ossification	0.000168156	3.6431	0.000168156	0.0131194	114	0.000168156
GO:0009719 response to endogenous stimulus	0.000181859	3.57796	0.000181859	0.0139208	489	0.000181859
GO:0046700 heterocycle catabolic process	0.000116718	-3.70112	0.000116718	0.0139272	330	0.000116718
GO:0070126 mitochondrial translational termination	0.000122569	-3.77315	0.000122569	0.0142076	81	0.000122569
GO:1901361 organic cyclic compound catabolic process	0.000135152	-3.66141	0.000135152	0.0152309	349	0.000135152
GO:0045860 positive regulation of protein kinase activity	0.00021339	3.54062	0.00021339	0.0160319	340	0.00021339
GO:0031401 positive regulation of protein modification process	0.000224146	3.51843	0.000224146	0.0162074	689	0.000224146
GO:0010942 positive regulation of cell death	0.000226872	3.5203	0.000226872	0.0162074	450	0.000226872
GO:0030334 regulation of cell migration	0.000227711	3.52133	0.000227711	0.0162074	383	0.000227711
GO:0006120 mitochondrial electron transport, NADH to ubiquinone	0.000151849	-3.84519	0.000151849	0.01665	38	0.000151849
GO:0030003 cellular cation homeostasis	0.00023998	3.51669	0.00023998	0.0167862	237	0.00023998
GO:0051270 regulation of cellular component movement	0.000250889	3.49341	0.000250889	0.0168749	430	0.000250889
GO:0051247 positive regulation of protein metabolic process	0.000252053	3.48473	0.000252053	0.0168749	929	0.000252053
GO:0044093 positive regulation of molecular function	0.000253726	3.48318	0.000253726	0.0168749	901	0.000253726
GO:0060337 type I interferon signaling pathway	0.000161534	-3.72243	0.000161534	0.0172459	53	0.000161534
GO:0051607 defense response to virus	0.000167858	-3.64675	0.000167858	0.0174615	105	0.000167858
GO:0006695 cholesterol biosynthetic process	0.000180875	-3.80097	0.000180875	0.0178978	30	0.000180875
GO:1902653 secondary alcohol biosynthetic process	0.000180875	-3.80097	0.000180875	0.0178978	30	0.000180875
GO:0022414 reproductive process	0.000287209	3.4514	0.000287209	0.0185938	703	0.000287209
GO:0032270 positive regulation of cellular protein metabolic process	0.000290315	3.44689	0.000290315	0.0185938	872	0.000290315
GO:2000145 regulation of cell motility	0.000297911	3.44738	0.000297911	0.0185938	406	0.000297911
GO:0033674 positive regulation of kinase activity	0.000302479	3.44493	0.000302479	0.0185938	357	0.000302479
GO:0051241 negative regulation of multicellular organismal process	0.000302487	3.44013	0.000302487	0.0185938	522	0.000302487
GO:0043068 positive regulation of programmed cell death	0.000311463	3.43437	0.000311463	0.0188291	439	0.000311463
GO:0006875 cellular metal ion homeostasis	0.000315597	3.44403	0.000315597	0.0188291	214	0.000315597
GO:0043065 positive regulation of apoptotic process	0.000327568	3.42058	0.000327568	0.0192601	436	0.000327568
GO:0043066 negative regulation of apoptotic process	0.000339037	3.40803	0.000339037	0.0193772	558	0.000339037
GO:0042127 regulation of cell proliferation	0.000341454	3.40233	0.000341454	0.0193772	909	0.000341454
GO:0048585 negative regulation of response to stimulus	0.00034389	3.40094	0.00034389	0.0193772	825	0.00034389
GO:0043549 regulation of kinase activity	0.000350623	3.39869	0.000350623	0.019486	556	0.000350623
GO:0040008 regulation of growth	0.000375671	3.38445	0.000375671	0.0201895	383	0.000375671
GO:0007275 multicellular organism development	0.000377884	3.38005	0.000377884	0.0201895	455	0.000377884
GO:0048511 rhythmic process	0.000378211	3.39808	0.000378211	0.0201895	178	0.000378211
GO:0043069 negative regulation of programmed cell death	0.000405062	3.3585	0.000405062	0.021342	567	0.000405062
GO:0055114 oxidation-reduction process	0.000226172	-3.5231	0.000226172	0.0218471	377	0.000226172
GO:0060548 negative regulation of cell death	0.0004269	3.34339	0.0004269	0.0222043	598	0.0004269
GO:0048634 regulation of muscle organ development	0.000439884	3.41751	0.000439884	0.0223498	59	0.000439884
GO:0009628 response to abiotic stimulus	0.000441366	3.33291	0.000441366	0.0223498	687	0.000441366
GO:0040012 regulation of locomotion	0.000446225	3.33391	0.000446225	0.0223498	445	0.000446225
GO:0006091 generation of precursor metabolites and energy	0.000245415	-3.5075	0.000245415	0.0231546	268	0.000245415
GO:0048638 regulation of developmental growth	0.000488245	3.33045	0.000488245	0.0241562	154	0.000488245
GO:1903524 positive regulation of blood circulation	0.000503233	3.56205	0.000503233	0.0245978	24	0.000503233
GO:0090150 establishment of protein localization to membrane	0.000267015	-3.49586	0.000267015	0.02462	185	0.000267015
GO:0006873 cellular ion homeostasis	0.000513513	3.30367	0.000513513	0.0248014	242	0.000513513
GO:0032844 regulation of homeostatic process	0.000569402	3.27794	0.000569402	0.0269215	204	0.000569402
GO:1901700 response to oxygen-containing compound	0.00057068	3.26026	0.00057068	0.0269215	683	0.00057068
GO:0055065 metal ion homeostasis	0.000583821	3.26554	0.000583821	0.0271525	256	0.000583821
GO:0090092 regulation of transmembrane receptor protein serine/threonine kinase signaling pathway	0.000588963	3.28304	0.000588963	0.0271525	126	0.000588963
GO:0043410 positive regulation of MAPK cascade	0.000605727	3.25494	0.000605727	0.0276116	257	0.000605727
GO:0006468 protein phosphorylation	0.000616089	3.24111	0.000616089	0.0277719	475	0.000616089
GO:0006281 DNA repair	0.000312558	-3.43602	0.000312558	0.0281789	364	0.000312558
GO:0072594 establishment of protein localization to organelle	0.000630387	-3.24185	0.000630387	0.0555974	283	0.000630387
GO:2000027 regulation of organ morphogenesis	0.000634139	3.27095	0.000634139	0.0282715	102	0.000634139
GO:0071383 cellular response to steroid hormone stimulus	0.000688412	3.36156	0.000688412	0.0298992	30	0.000688412
GO:0048468 cell development	0.000692287	3.21129	0.000692287	0.0298992	338	0.000692287
GO:0006334 nucleosome assembly	0.000697063	3.25487	0.000697063	0.0298992	80	0.000697063
GO:0055074 calcium ion homeostasis	0.000701151	3.22547	0.000701151	0.0298992	153	0.000701151
GO:0003018 vascular process in circulatory system	0.000708531	3.28118	0.000708531	0.0298992	53	0.000708531
GO:0045596 negative regulation of cell differentiation	0.000714868	3.20267	0.000714868	0.0298992	323	0.000714868
GO:0006694 steroid biosynthetic process	0.000766808	-3.23247	0.000766808	0.0661902	71	0.000766808
GO:0045165 cell fate commitment	0.000776861	3.24212	0.000776861	0.0318502	60	0.000776861
GO:0072507 divalent inorganic cation homeostasis	0.000777218	3.19203	0.000777218	0.0318502	167	0.000777218
GO:0055024 regulation of cardiac muscle tissue development	0.000839841	3.33954	0.000839841	0.0337513	25	0.000839841
GO:0001763 morphogenesis of a branching structure	0.000840246	3.18656	0.000840246	0.0337513	102	0.000840246
GO:0006886 intracellular protein transport	0.000848484	-3.1471	0.000848484	0.0717145	525	0.000848484
GO:0009612 response to mechanical stimulus	0.000851119	3.17816	0.000851119	0.0338528	109	0.000851119
GO:0031960 response to corticosteroid	0.000883672	3.18691	0.000883672	0.0346406	81	0.000883672
GO:0048513 animal organ development	0.000888001	3.13115	0.000888001	0.0346406	738	0.000888001
GO:0006874 cellular calcium ion homeostasis	0.000949123	3.13581	0.000949123	0.0366723	147	0.000949123
GO:1901566 organonitrogen compound biosynthetic process	0.000952069	-3.11062	0.000952069	0.0788274	714	0.000952069
GO:1901652 response to peptide	0.000969234	3.12374	0.000969234	0.0368156	177	0.000969234
GO:1901861 regulation of muscle tissue development	0.000980056	3.17279	0.000980056	0.0368156	57	0.000980056
GO:0016202 regulation of striated muscle tissue development	0.000980056	3.17279	0.000980056	0.0368156	57	0.000980056
GO:0009790 embryo development	0.000989715	3.11368	0.000989715	0.0368374	204	0.000989715
GO:0055082 cellular chemical homeostasis	0.00101385	3.10129	0.00101385	0.0372468	277	0.00101385
GO:0007154 cell communication	0.00101908	3.09536	0.00101908	0.0372468	393	0.00101908
GO:0006402 mRNA catabolic process	0.0010324	-3.10439	0.0010324	0.0837685	182	0.0010324
GO:0032870 cellular response to hormone stimulus	0.00105683	3.09806	0.00105683	0.0380018	170	0.00105683
GO:0043085 positive regulation of catalytic activity	0.00105847	3.07883	0.00105847	0.0380018	733	0.00105847
GO:0048589 developmental growth	0.00110384	3.08363	0.00110384	0.0392831	176	0.00110384
GO:0071495 cellular response to endogenous stimulus	0.00112322	3.06838	0.00112322	0.0396254	314	0.00112322
GO:0010647 positive regulation of cell communication	0.00114688	3.05364	0.00114688	0.0401112	917	0.00114688
GO:0006401 RNA catabolic process	0.00116553	-3.06499	0.00116553	0.0927165	202	0.00116553
GO:0072503 cellular divalent inorganic cation homeostasis	0.00118353	3.06662	0.00118353	0.0410391	155	0.00118353
GO:0023056 positive regulation of signaling	0.0012247	3.03377	0.0012247	0.0419108	921	0.0012247
GO:0071396 cellular response to lipid	0.00122933	3.05375	0.00122933	0.0419108	157	0.00122933
GO:0022616 DNA strand elongation	0.00129328	-3.15075	0.00129328	0.100901	35	0.00129328
GO:0030856 regulation of epithelial cell differentiation	0.00131467	3.07096	0.00131467	0.0442046	67	0.00131467
GO:0003013 circulatory system process	0.0013184	3.06263	0.0013184	0.0442046	71	0.0013184
GO:0009792 embryo development ending in birth or egg hatching	0.00136932	3.01703	0.00136932	0.0455354	177	0.00136932
GO:0035456 response to interferon-beta	0.00139498	-3.24317	0.00139498	0.106782	17	0.00139498
GO:0061138 morphogenesis of a branching epithelium	0.00140987	3.02707	0.00140987	0.0465028	99	0.00140987
GO:0007623 circadian rhythm	0.00143912	3.0188	0.00143912	0.0467195	99	0.00143912
GO:0046620 regulation of organ growth	0.00143947	3.06719	0.00143947	0.0467195	45	0.00143947
GO:0051962 positive regulation of nervous system development	0.00147997	2.99063	0.00147997	0.0476526	197	0.00147997
GO:0071822 protein complex subunit organization	0.00149166	-2.97425	0.00149166	0.112068	767	0.00149166
GO:0048545 response to steroid hormone	0.00157275	2.98878	0.00157275	0.0502413	115	0.00157275
GO:0031424 keratinization	0.0015875	-3.12667	0.0015875	0.1171	25	0.0015875
GO:0055080 cation homeostasis	0.00161462	2.95801	0.00161462	0.051176	285	0.00161462
GO:0006271 DNA strand elongation involved in DNA replication	0.00162415	-3.07489	0.00162415	0.117664	34	0.00162415
GO:0090287 regulation of cellular response to growth factor stimulus	0.00165037	2.96238	0.00165037	0.0519036	151	0.00165037
GO:0051384 response to glucocorticoid	0.00172226	2.97694	0.00172226	0.0537479	74	0.00172226
GO:0051338 regulation of transferase activity	0.00174455	2.92633	0.00174455	0.0539434	656	0.00174455
GO:0001701 in utero embryonic development	0.00175512	2.93983	0.00175512	0.0539434	170	0.00175512
GO:0070887 cellular response to chemical stimulus	0.00177372	2.92079	0.00177372	0.0541052	712	0.00177372
GO:0035296 regulation of tube diameter	0.00185776	2.99511	0.00185776	0.0562459	40	0.00185776
GO:0035914 skeletal muscle cell differentiation	0.00195241	3.02498	0.00195241	0.0586735	30	0.00195241
GO:0080135 regulation of cellular response to stress	0.00197463	2.8921	0.00197463	0.0589051	344	0.00197463
GO:0030001 metal ion transport	0.00201433	2.89031	0.00201433	0.0595067	234	0.00201433
GO:0045667 regulation of osteoblast differentiation	0.00202414	2.91923	0.00202414	0.0595067	77	0.00202414
GO:0016477 cell migration	0.0020733	2.87462	0.0020733	0.0605134	436	0.0020733
GO:0070372 regulation of ERK1 and ERK2 cascade	0.00209534	2.90129	0.00209534	0.0606989	101	0.00209534
GO:0048639 positive regulation of developmental growth	0.00210957	2.90861	0.00210957	0.0606989	75	0.00210957
GO:0034728 nucleosome organization	0.00214853	2.88974	0.00214853	0.0610591	99	0.00214853
GO:0050880 regulation of blood vessel size	0.00217659	2.93164	0.00217659	0.0610591	44	0.00217659
GO:0035150 regulation of tube size	0.00217659	2.93164	0.00217659	0.0610591	44	0.00217659
GO:0030155 regulation of cell adhesion	0.00219116	2.85829	0.00219116	0.0610591	368	0.00219116
GO:0003006 developmental process involved in reproduction	0.00221588	2.85541	0.00221588	0.0610591	336	0.00221588
GO:0098771 inorganic ion homeostasis	0.00221799	2.85692	0.00221799	0.0610591	291	0.00221799
GO:0043009 chordate embryonic development	0.00222744	2.86282	0.00222744	0.0610591	174	0.00222744
GO:0050801 ion homeostasis	0.00225566	2.85079	0.00225566	0.0614174	310	0.00225566
GO:0051480 regulation of cytosolic calcium ion concentration	0.00227922	2.87177	0.00227922	0.0616454	100	0.00227922
GO:0006284 base-excision repair	0.00231031	-2.93395	0.00231031	0.164437	38	0.00231031
GO:0050804 modulation of chemical synaptic transmission	0.00232887	2.85753	0.00232887	0.0617917	120	0.00232887
GO:0099177 regulation of trans-synaptic signaling	0.00232887	2.85753	0.00232887	0.0617917	120	0.00232887
GO:0048660 regulation of smooth muscle cell proliferation	0.00234624	2.88806	0.00234624	0.0617917	55	0.00234624
GO:0060284 regulation of cell development	0.0023564	2.83458	0.0023564	0.0617917	374	0.0023564
GO:0001101 response to acid chemical	0.00236079	2.8439	0.00236079	0.0617917	184	0.00236079
GO:0050806 positive regulation of synaptic transmission	0.00239736	2.89892	0.00239736	0.0623468	43	0.00239736
GO:1902533 positive regulation of intracellular signal transduction	0.00244897	2.8198	0.00244897	0.0632832	529	0.00244897
GO:0016310 phosphorylation	0.00248563	2.81432	0.00248563	0.0638239	577	0.00248563
GO:0007178 transmembrane receptor protein serine/threonine kinase signaling pathway	0.00251981	2.82649	0.00251981	0.0638727	146	0.00251981
GO:0034976 response to endoplasmic reticulum stress	0.00253599	2.82231	0.00253599	0.0638727	158	0.00253599
GO:0006325 chromatin organization	0.00255122	2.80679	0.00255122	0.0638727	499	0.00255122
GO:0055021 regulation of cardiac muscle tissue growth	0.00255474	2.99078	0.00255474	0.0638727	19	0.00255474
GO:0055025 positive regulation of cardiac muscle tissue development	0.00256624	3.06549	0.00256624	0.0638727	14	0.00256624
GO:0006302 double-strand break repair	0.00263938	-2.81784	0.00263938	0.18462	114	0.00263938
GO:0019932 second-messenger-mediated signaling	0.00264269	2.825	0.00264269	0.0653743	94	0.00264269
GO:0051347 positive regulation of transferase activity	0.00275076	2.78297	0.00275076	0.0676354	442	0.00275076
GO:0097746 regulation of blood vessel diameter	0.00282524	2.8455	0.00282524	0.0685189	42	0.00282524
GO:0051147 regulation of muscle cell differentiation	0.00282821	2.81176	0.00282821	0.0685189	70	0.00282821
GO:0043434 response to peptide hormone	0.00283736	2.78571	0.00283736	0.0685189	160	0.00283736
GO:0048646 anatomical structure formation involved in morphogenesis	0.0028613	2.77029	0.0028613	0.0686881	429	0.0028613
GO:0055023 positive regulation of cardiac muscle tissue growth	0.00295341	3.06221	0.00295341	0.0704823	12	0.00295341
GO:0043523 regulation of neuron apoptotic process	0.00299722	2.77001	0.00299722	0.0711096	136	0.00299722
GO:0009967 positive regulation of signal transduction	0.00320204	2.72972	0.00320204	0.0754353	861	0.00320204
GO:0019725 cellular homeostasis	0.00321674	2.73278	0.00321674	0.0754353	371	0.00321674
GO:0035690 cellular response to drug	0.00326123	2.74341	0.00326123	0.0760391	126	0.00326123
GO:0048870 cell motility	0.00328482	2.72421	0.00328482	0.0761515	466	0.00328482
GO:0010243 response to organonitrogen compound	0.00333759	2.7199	0.00333759	0.0768423	400	0.00333759
GO:0003179 heart valve morphogenesis	0.00337019	2.95013	0.00337019	0.0768423	14	0.00337019
GO:0070482 response to oxygen levels	0.00337144	2.72515	0.00337144	0.0768423	188	0.00337144
GO:0040011 locomotion	0.00346724	2.70566	0.00346724	0.0785843	509	0.00346724
GO:0045071 negative regulation of viral genome replication	0.00350495	-2.77604	0.00350495	0.24101	37	0.00350495
GO:0046622 positive regulation of organ growth	0.00353853	2.86359	0.00353853	0.0795138	19	0.00353853
GO:1903706 regulation of hemopoiesis	0.00354745	2.70776	0.00354745	0.0795138	194	0.00354745
GO:0048729 tissue morphogenesis	0.00359474	2.70044	0.00359474	0.0799297	227	0.00359474
GO:0016049 cell growth	0.0036151	2.72173	0.0036151	0.0799297	81	0.0036151
GO:0009266 response to temperature stimulus	0.00362511	2.71105	0.00362511	0.0799297	112	0.00362511
GO:0036293 response to decreased oxygen levels	0.0037189	2.69306	0.0037189	0.0815544	176	0.0037189
GO:2001237 negative regulation of extrinsic apoptotic signaling pathway	0.00376749	2.71246	0.00376749	0.0821758	71	0.00376749
GO:0006312 mitotic recombination	0.00378996	-2.77908	0.00378996	0.256264	32	0.00378996
GO:0051960 regulation of nervous system development	0.00381002	2.67583	0.00381002	0.082659	370	0.00381002
GO:0051345 positive regulation of hydrolase activity	0.00385091	2.67276	0.00385091	0.0827547	351	0.00385091
GO:0043269 regulation of ion transport	0.00385522	2.67744	0.00385522	0.0827547	213	0.00385522
GO:0032201 telomere maintenance via semi-conservative replication	0.00391532	-2.81612	0.00391532	0.259305	23	0.00391532
GO:0072657 protein localization to membrane	0.00396276	-2.66583	0.00396276	0.259305	260	0.00396276
GO:0050767 regulation of neurogenesis	0.00396534	2.66308	0.00396534	0.0846705	333	0.00396534
GO:0009653 anatomical structure morphogenesis	0.00402415	2.65343	0.00402415	0.0854764	793	0.00402415
GO:1901701 cellular response to oxygen-containing compound	0.00407593	2.65311	0.00407593	0.0861252	365	0.00407593
GO:0048015 phosphatidylinositol-mediated signaling	0.00416491	2.6675	0.00416491	0.0870982	93	0.00416491
GO:0048017 inositol lipid-mediated signaling	0.00416491	2.6675	0.00416491	0.0870982	93	0.00416491
GO:1901099 negative regulation of signal transduction in absence of ligand	0.00423172	2.76933	0.00423172	0.0875922	24	0.00423172
GO:2001240 negative regulation of extrinsic apoptotic signaling pathway in absence of ligand	0.00423172	2.76933	0.00423172	0.0875922	24	0.00423172
GO:0038127 ERBB signaling pathway	0.00435162	2.64054	0.00435162	0.0891956	155	0.00435162
GO:0019229 regulation of vasoconstriction	0.00435315	2.78642	0.00435315	0.0891956	19	0.00435315
GO:0071384 cellular response to corticosteroid stimulus	0.00438959	2.7558	0.00438959	0.0894903	21	0.00438959
GO:0045664 regulation of neuron differentiation	0.00446679	2.62464	0.00446679	0.0902042	258	0.00446679
GO:0003156 regulation of animal organ formation	0.00446908	2.81288	0.00446908	0.0902042	15	0.00446908
GO:0000722 telomere maintenance via recombination	0.00475549	-2.71718	0.00475549	0.306238	27	0.00475549
GO:1901214 regulation of neuron death	0.00479165	2.60583	0.00479165	0.0962362	165	0.00479165
GO:0023052 signaling	0.00489193	2.59273	0.00489193	0.0974778	279	0.00489193
GO:0048878 chemical homeostasis	0.00490331	2.58809	0.00490331	0.0974778	463	0.00490331
GO:0019731 antibacterial humoral response	0.00492555	2.97719	0.00492555	0.0974778	10	0.00492555
GO:1901685 glutathione derivative metabolic process	0.00505601	-2.7244	0.00505601	0.315573	19	0.00505601
GO:1901687 glutathione derivative biosynthetic process	0.00505601	-2.7244	0.00505601	0.315573	19	0.00505601
GO:0010594 regulation of endothelial cell migration	0.00518977	2.59866	0.00518977	0.102122	70	0.00518977
GO:0051153 regulation of striated muscle cell differentiation	0.00521143	2.62591	0.00521143	0.102122	42	0.00521143
GO:0006366 transcription from RNA polymerase II promoter	0.00523576	2.56721	0.00523576	0.102122	331	0.00523576
GO:0006865 amino acid transport	0.00530581	2.59708	0.00530581	0.102551	60	0.00530581
GO:0015804 neutral amino acid transport	0.00534252	2.76935	0.00534252	0.102551	14	0.00534252
GO:0048609 multicellular organismal reproductive process	0.00534802	2.56128	0.00534802	0.102551	276	0.00534802
GO:0048754 branching morphogenesis of an epithelial tube	0.00535883	2.58186	0.00535883	0.102551	85	0.00535883
GO:0007169 transmembrane receptor protein tyrosine kinase signaling pathway	0.00540661	2.55356	0.00540661	0.102979	491	0.00540661
GO:0048663 neuron fate commitment	0.00553902	2.71375	0.00553902	0.105008	16	0.00553902
GO:0030968 endoplasmic reticulum unfolded protein response	0.00558771	2.56697	0.00558771	0.105439	81	0.00558771
GO:0007173 epidermal growth factor receptor signaling pathway	0.00564036	2.54951	0.00564036	0.10566	153	0.00564036
GO:0060411 cardiac septum morphogenesis	0.00566068	2.62286	0.00566068	0.10566	28	0.00566068
GO:0009408 response to heat	0.00567758	2.56081	0.00567758	0.10566	83	0.00567758
GO:0042592 homeostatic process	0.00571184	2.53292	0.00571184	0.105812	701	0.00571184
GO:0045637 regulation of myeloid cell differentiation	0.00577692	2.548	0.00577692	0.106532	117	0.00577692
GO:0050769 positive regulation of neurogenesis	0.00582723	2.53526	0.00582723	0.106959	183	0.00582723
GO:0001837 epithelial to mesenchymal transition	0.0058677	2.59003	0.0058677	0.106959	35	0.0058677
GO:0032368 regulation of lipid transport	0.00587919	2.56763	0.00587919	0.106959	51	0.00587919
GO:1902107 positive regulation of leukocyte differentiation	0.00594205	2.54582	0.00594205	0.107039	80	0.00594205
GO:0006940 regulation of smooth muscle contraction	0.00595376	2.63867	0.00595376	0.107039	22	0.00595376
GO:0065004 protein-DNA complex assembly	0.00597296	2.5391	0.00597296	0.107039	95	0.00597296
GO:0032526 response to retinoic acid	0.00598914	2.54715	0.00598914	0.107039	71	0.00598914
GO:0006749 glutathione metabolic process	0.00605881	-2.58231	0.00605881	0.372433	33	0.00605881
GO:0060420 regulation of heart growth	0.00614305	2.61778	0.00614305	0.109309	23	0.00614305
GO:0071453 cellular response to oxygen levels	0.00621023	2.52909	0.00621023	0.110021	80	0.00621023
GO:0006099 tricarboxylic acid cycle	0.00623318	-2.61519	0.00623318	0.377433	26	0.00623318
GO:0010720 positive regulation of cell development	0.00629463	2.50592	0.00629463	0.110865	212	0.00629463
GO:0042493 response to drug	0.00634459	2.49818	0.00634459	0.110865	395	0.00634459
GO:0009615 response to virus	0.00635267	-2.50551	0.00635267	0.379012	168	0.00635267
GO:0002251 organ or tissue specific immune response	0.00639569	2.73053	0.00639569	0.110865	13	0.00639569
GO:0046578 regulation of Ras protein signal transduction	0.00643498	2.51498	0.00643498	0.110865	87	0.00643498
GO:1901698 response to nitrogen compound	0.00645286	2.49167	0.00645286	0.110865	430	0.00645286
GO:0090100 positive regulation of transmembrane receptor protein serine/threonine kinase signaling pathway	0.0064557	2.52753	0.0064557	0.110865	56	0.0064557
GO:0071277 cellular response to calcium ion	0.00646113	2.58225	0.00646113	0.110865	25	0.00646113
GO:0090184 positive regulation of kidney development	0.00647648	2.58579	0.00647648	0.110865	24	0.00647648
GO:0035966 response to topologically incorrect protein	0.00661904	2.52555	0.00661904	0.11283	51	0.00661904
GO:0060485 mesenchyme development	0.00669041	2.56861	0.00669041	0.113341	25	0.00669041
GO:0007267 cell-cell signaling	0.00671259	2.48122	0.00671259	0.113341	259	0.00671259
GO:0032981 mitochondrial respiratory chain complex I assembly	0.00672498	-2.68353	0.00672498	0.379559	17	0.00672498
GO:0010257 NADH dehydrogenase complex assembly	0.00672498	-2.68353	0.00672498	0.379559	17	0.00672498
GO:0097031 mitochondrial respiratory chain complex I biogenesis	0.00672498	-2.68353	0.00672498	0.379559	17	0.00672498
GO:0019216 regulation of lipid metabolic process	0.00673282	2.48573	0.00673282	0.113341	156	0.00673282
GO:0098542 defense response to other organism	0.00674772	-2.48418	0.00674772	0.379559	170	0.00674772
GO:0045069 regulation of viral genome replication	0.00682963	-2.50694	0.00682963	0.379559	56	0.00682963
GO:0006986 response to unfolded protein	0.00689826	2.51747	0.00689826	0.115646	45	0.00689826
GO:0008544 epidermis development	0.00695193	-2.50444	0.00695193	0.381135	60	0.00695193
GO:0071385 cellular response to glucocorticoid stimulus	0.00695548	2.57926	0.00695548	0.1158	20	0.00695548
GO:0046890 regulation of lipid biosynthetic process	0.00696454	2.48917	0.00696454	0.1158	78	0.00696454
GO:1905207 regulation of cardiocyte differentiation	0.00703622	2.69313	0.00703622	0.116514	13	0.00703622
GO:0045834 positive regulation of lipid metabolic process	0.00708459	2.49044	0.00708459	0.116838	61	0.00708459
GO:2000725 regulation of cardiac muscle cell differentiation	0.00716534	2.75994	0.00716534	0.117691	10	0.00716534
GO:0006298 mismatch repair	0.00721291	-2.55123	0.00721291	0.39017	25	0.00721291
GO:1905953 negative regulation of lipid localization	0.00722534	2.54035	0.00722534	0.118109	26	0.00722534
GO:0010464 regulation of mesenchymal cell proliferation	0.00727336	2.53653	0.00727336	0.118109	25	0.00727336
GO:0001558 regulation of cell growth	0.0072781	2.45321	0.0072781	0.118109	228	0.0072781
GO:0007204 positive regulation of cytosolic calcium ion concentration	0.00755049	2.4546	0.00755049	0.122041	91	0.00755049
GO:0036294 cellular response to decreased oxygen levels	0.00761622	2.45645	0.00761622	0.122425	73	0.00761622
GO:0045666 positive regulation of neuron differentiation	0.00766117	2.43995	0.00766117	0.122425	139	0.00766117
GO:0006289 nucleotide-excision repair	0.00769206	-2.45497	0.00769206	0.410614	71	0.00769206
GO:0045823 positive regulation of heart contraction	0.00770133	2.68488	0.00770133	0.122425	13	0.00770133
GO:0060560 developmental growth involved in morphogenesis	0.00772456	2.46118	0.00772456	0.122425	57	0.00772456
GO:0048568 embryonic organ development	0.00772512	2.44847	0.00772512	0.122425	80	0.00772512
GO:0097237 cellular response to toxic substance	0.00779623	2.45643	0.00779623	0.123071	58	0.00779623
GO:1905330 regulation of morphogenesis of an epithelium	0.00795268	2.44495	0.00795268	0.124078	63	0.00795268
GO:0071900 regulation of protein serine/threonine kinase activity	0.00796935	2.41636	0.00796935	0.124078	342	0.00796935
GO:0008543 fibroblast growth factor receptor signaling pathway	0.00799521	2.42625	0.00799521	0.124078	124	0.00799521
GO:0002521 leukocyte differentiation	0.00800545	2.42142	0.00800545	0.124078	166	0.00800545
GO:0070588 calcium ion transmembrane transport	0.00801761	2.44992	0.00801761	0.124078	51	0.00801761
GO:0060043 regulation of cardiac muscle cell proliferation	0.00804349	2.55239	0.00804349	0.124078	16	0.00804349
GO:0090183 regulation of kidney development	0.00812341	2.47075	0.00812341	0.124836	32	0.00812341
GO:0001502 cartilage condensation	0.00820819	2.65775	0.00820819	0.12519	12	0.00820819
GO:0098743 cell aggregation	0.00820819	2.65775	0.00820819	0.12519	12	0.00820819
GO:0032496 response to lipopolysaccharide	0.00839289	2.40634	0.00839289	0.126869	143	0.00839289
GO:0060421 positive regulation of heart growth	0.00841082	2.5566	0.00841082	0.126869	15	0.00841082
GO:0035295 tube development	0.00841205	2.41082	0.00841205	0.126869	105	0.00841205
GO:0035051 cardiocyte differentiation	0.00844648	2.47314	0.00844648	0.126916	28	0.00844648
GO:0015031 protein transport	0.00849509	-2.38902	0.00849509	0.447592	981	0.00849509
GO:0071456 cellular response to hypoxia	0.00850159	2.41588	0.00850159	0.127162	71	0.00850159
GO:0048635 negative regulation of muscle organ development	0.008565	2.47302	0.008565	0.127162	25	0.008565
GO:0072073 kidney epithelium development	0.0085884	2.43813	0.0085884	0.127162	39	0.0085884
GO:0010632 regulation of epithelial cell migration	0.00860325	2.40195	0.00860325	0.127162	106	0.00860325
GO:0002274 myeloid leukocyte activation	0.00863881	2.42196	0.00863881	0.127162	53	0.00863881
GO:0044057 regulation of system process	0.0086509	2.39344	0.0086509	0.127162	159	0.0086509
GO:0006790 sulfur compound metabolic process	0.00889228	-2.37841	0.00889228	0.46078	237	0.00889228
GO:0090288 negative regulation of cellular response to growth factor stimulus	0.00892249	2.39257	0.00892249	0.130541	88	0.00892249
GO:0042692 muscle cell differentiation	0.00894512	2.39614	0.00894512	0.130541	72	0.00894512
GO:0019637 organophosphate metabolic process	0.00897255	-2.37038	0.00897255	0.46078	542	0.00897255
GO:0002009 morphogenesis of an epithelium	0.00900209	2.37594	0.00900209	0.130901	194	0.00900209
GO:0051146 striated muscle cell differentiation	0.00909382	2.41963	0.00909382	0.131335	38	0.00909382
GO:0001706 endoderm formation	0.00909668	2.6029	0.00909668	0.131335	11	0.00909668
GO:0060674 placenta blood vessel development	0.00913805	2.4445	0.00913805	0.131465	25	0.00913805
GO:0030316 osteoclast differentiation	0.00935311	2.47687	0.00935311	0.134083	19	0.00935311
GO:0090083 regulation of inclusion body assembly	0.00951305	2.52685	0.00951305	0.135247	14	0.00951305
GO:0070374 positive regulation of ERK1 and ERK2 cascade	0.00953961	2.37811	0.00953961	0.135247	66	0.00953961
GO:0001775 cell activation	0.0096175	2.34613	0.0096175	0.135247	369	0.0096175
GO:0008217 regulation of blood pressure	0.00964862	2.37346	0.00964862	0.135247	61	0.00964862
GO:0071310 cellular response to organic substance	0.00965583	2.34296	0.00965583	0.135247	552	0.00965583
GO:0019730 antimicrobial humoral response	0.00969048	2.61195	0.00969048	0.135247	11	0.00969048
GO:0010675 regulation of cellular carbohydrate metabolic process	0.00969177	2.36407	0.00969177	0.135247	75	0.00969177
GO:0030217 T cell differentiation	0.00970099	2.36673	0.00970099	0.135247	67	0.00970099
GO:0032147 activation of protein kinase activity	0.00981098	2.34408	0.00981098	0.135608	182	0.00981098
GO:0001666 response to hypoxia	0.00981638	2.3446	0.00981638	0.135608	172	0.00981638
GO:1901342 regulation of vasculature development	0.00993533	2.34559	0.00993533	0.135608	121	0.00993533
GO:0043149 stress fiber assembly	0.00995045	2.55669	0.00995045	0.135608	10	0.00995045
GO:0030038 contractile actin filament bundle assembly	0.00995045	2.55669	0.00995045	0.135608	10	0.00995045
GO:0045321 leukocyte activation	0.00996073	2.33595	0.00996073	0.135608	235	0.00996073
GO:0060412 ventricular septum morphogenesis	0.00996088	2.48145	0.00996088	0.135608	14	0.00996088
GO:0001895 retina homeostasis	0.00996709	-2.4645	0.00996709	0.505456	16	0.00996709
GO:1905952 regulation of lipid localization	0.0100193	2.3545	0.0100193	0.135947	69	0.0100193
GO:0070838 divalent metal ion transport	0.0101017	2.33912	0.0101017	0.136608	116	0.0101017
GO:0045907 positive regulation of vasoconstriction	0.0101533	2.54572	0.0101533	0.136851	10	0.0101533
GO:0006505 GPI anchor metabolic process	0.0102253	-2.42717	0.0102253	0.512151	22	0.0102253
GO:0061572 actin filament bundle organization	0.0103389	2.37811	0.0103389	0.138433	31	0.0103389
GO:0051017 actin filament bundle assembly	0.0103389	2.37811	0.0103389	0.138433	31	0.0103389
GO:0046889 positive regulation of lipid biosynthetic process	0.0105711	2.36839	0.0105711	0.140576	33	0.0105711
GO:0051049 regulation of transport	0.010595	2.30671	0.010595	0.140576	866	0.010595
GO:2000021 regulation of ion homeostasis	0.0106756	2.32234	0.0106756	0.140576	90	0.0106756
GO:0051056 regulation of small GTPase mediated signal transduction	0.0107032	2.31044	0.0107032	0.140576	190	0.0107032
GO:0006812 cation transport	0.0107257	2.30566	0.0107257	0.140576	323	0.0107257
GO:0048661 positive regulation of smooth muscle cell proliferation	0.0107286	2.35165	0.0107286	0.140576	38	0.0107286
GO:0048608 reproductive structure development	0.0107416	2.31154	0.0107416	0.140576	153	0.0107416
GO:0008283 cell proliferation	0.0108951	2.29821	0.0108951	0.142127	431	0.0108951
GO:0045778 positive regulation of ossification	0.0109449	2.32339	0.0109449	0.142318	60	0.0109449
GO:0007179 transforming growth factor beta receptor signaling pathway	0.0110419	2.30507	0.0110419	0.142929	114	0.0110419
GO:0048762 mesenchymal cell differentiation	0.0110623	2.33273	0.0110623	0.142929	42	0.0110623
GO:0031581 hemidesmosome assembly	0.0111158	-2.48972	0.0111158	0.54996	12	0.0111158
GO:0002761 regulation of myeloid leukocyte differentiation	0.0111458	2.31785	0.0111458	0.14355	60	0.0111458
GO:2000241 regulation of reproductive process	0.0112027	2.31302	0.0112027	0.143827	63	0.0112027
GO:0070304 positive regulation of stress-activated protein kinase signaling cascade	0.0112948	2.30033	0.0112948	0.144552	96	0.0112948
GO:0045936 negative regulation of phosphate metabolic process	0.0113635	2.28343	0.0113635	0.144638	327	0.0113635
GO:1905114 cell surface receptor signaling pathway involved in cell-cell signaling	0.0113924	2.28755	0.0113924	0.144638	169	0.0113924
GO:0046330 positive regulation of JNK cascade	0.0114085	2.29946	0.0114085	0.144638	83	0.0114085
GO:0033365 protein localization to organelle	0.0115249	-2.2771	0.0115249	0.563332	398	0.0115249
GO:1905332 positive regulation of morphogenesis of an epithelium	0.0115396	2.37359	0.0115396	0.145845	19	0.0115396
GO:0071824 protein-DNA complex subunit organization	0.0115781	2.28669	0.0115781	0.145877	114	0.0115781
GO:1903708 positive regulation of hemopoiesis	0.0116222	2.28745	0.0116222	0.14598	105	0.0116222
GO:1901216 positive regulation of neuron death	0.0116681	2.30662	0.0116681	0.146103	48	0.0116681
GO:1904018 positive regulation of vasculature development	0.0117542	2.29218	0.0117542	0.146729	71	0.0117542
GO:0010563 negative regulation of phosphorus metabolic process	0.0118196	2.26827	0.0118196	0.147092	328	0.0118196
GO:0044782 cilium organization	0.0118596	-2.29641	0.0118596	0.572792	53	0.0118596
GO:0044706 multi-multicellular organism process	0.0119698	2.30014	0.0119698	0.14815	51	0.0119698
GO:0003008 system process	0.0120114	2.25994	0.0120114	0.14815	546	0.0120114
GO:0009887 animal organ morphogenesis	0.0120149	2.26294	0.0120149	0.14815	278	0.0120149
GO:0048864 stem cell development	0.0120506	2.37046	0.0120506	0.14815	17	0.0120506
GO:0048771 tissue remodeling	0.0123068	2.29111	0.0123068	0.150843	41	0.0123068
GO:0038095 Fc-epsilon receptor signaling pathway	0.0123485	2.25924	0.0123485	0.150898	131	0.0123485
GO:0032922 circadian regulation of gene expression	0.0124888	2.27679	0.0124888	0.151238	50	0.0124888
GO:0002292 T cell differentiation involved in immune response	0.0125255	2.40453	0.0125255	0.151238	12	0.0125255
GO:0002287 alpha-beta T cell activation involved in immune response	0.0125255	2.40453	0.0125255	0.151238	12	0.0125255
GO:0002293 alpha-beta T cell differentiation involved in immune response	0.0125255	2.40453	0.0125255	0.151238	12	0.0125255
GO:0010906 regulation of glucose metabolic process	0.012628	2.26446	0.012628	0.15187	64	0.012628
GO:0038179 neurotrophin signaling pathway	0.0126527	2.24426	0.0126527	0.15187	224	0.0126527
GO:0032874 positive regulation of stress-activated MAPK cascade	0.0127034	2.25438	0.0127034	0.152029	95	0.0127034
GO:0045927 positive regulation of growth	0.0127457	2.24769	0.0127457	0.152086	133	0.0127457
GO:0016032 viral process	0.0128014	-2.23549	0.0128014	0.600299	527	0.0128014
GO:0044403 symbiont process	0.0128014	-2.23549	0.0128014	0.600299	527	0.0128014
GO:0006101 citrate metabolic process	0.0128731	-2.29714	0.0128731	0.600299	29	0.0128731
GO:0001704 formation of primary germ layer	0.0131168	2.27649	0.0131168	0.156056	33	0.0131168
GO:0016577 histone demethylation	0.0132113	2.31081	0.0132113	0.15672	20	0.0132113
GO:0006753 nucleoside phosphate metabolic process	0.0132472	-2.22488	0.0132472	0.610724	281	0.0132472
GO:0022407 regulation of cell-cell adhesion	0.0133431	2.22415	0.0133431	0.157821	209	0.0133431
GO:0061217 regulation of mesonephros development	0.0136021	2.32292	0.0136021	0.160418	16	0.0136021
GO:0007613 memory	0.0137099	2.2395	0.0137099	0.16122	50	0.0137099
GO:0015833 peptide transport	0.0138118	-2.20426	0.0138118	0.629248	989	0.0138118
GO:0044282 small molecule catabolic process	0.0139592	-2.20621	0.0139592	0.629248	208	0.0139592
GO:0071222 cellular response to lipopolysaccharide	0.0140768	2.22622	0.0140768	0.165057	57	0.0140768
GO:1901654 response to ketone	0.0142185	2.21301	0.0142185	0.165876	82	0.0142185
GO:0031018 endocrine pancreas development	0.0142284	2.36162	0.0142284	0.165876	11	0.0142284
GO:0048011 neurotrophin TRK receptor signaling pathway	0.0143654	2.19438	0.0143654	0.166811	221	0.0143654
GO:0006506 GPI anchor biosynthetic process	0.014383	-2.28931	0.014383	0.64123	20	0.014383
GO:0035239 tube morphogenesis	0.0143909	2.19795	0.0143909	0.166811	142	0.0143909
GO:0043255 regulation of carbohydrate biosynthetic process	0.0145414	2.2131	0.0145414	0.168076	53	0.0145414
GO:0060688 regulation of morphogenesis of a branching structure	0.0146696	2.22763	0.0146696	0.169021	34	0.0146696
GO:0006816 calcium ion transport	0.0147066	2.19512	0.0147066	0.169021	96	0.0147066
GO:0050810 regulation of steroid biosynthetic process	0.0147612	2.22998	0.0147612	0.16917	36	0.0147612
GO:0007610 behavior	0.0149081	2.17913	0.0149081	0.169644	242	0.0149081
GO:1904407 positive regulation of nitric oxide metabolic process	0.014928	2.23582	0.014928	0.169644	27	0.014928
GO:0045429 positive regulation of nitric oxide biosynthetic process	0.014928	2.23582	0.014928	0.169644	27	0.014928
GO:1903901 negative regulation of viral life cycle	0.0151231	-2.19694	0.0151231	0.666897	53	0.0151231
GO:0060317 cardiac epithelial to mesenchymal transition	0.0151264	2.2959	0.0151264	0.171419	14	0.0151264
GO:0051592 response to calcium ion	0.0152721	2.18708	0.0152721	0.172587	66	0.0152721
GO:0006928 movement of cell or subcellular component	0.0154437	2.16033	0.0154437	0.173296	850	0.0154437
GO:0010595 positive regulation of endothelial cell migration	0.0154613	2.19501	0.0154613	0.173296	43	0.0154613
GO:0051055 negative regulation of lipid biosynthetic process	0.015463	2.21407	0.015463	0.173296	30	0.015463
GO:0002053 positive regulation of mesenchymal cell proliferation	0.0155578	2.23978	0.0155578	0.173879	20	0.0155578
GO:0042737 drug catabolic process	0.0155625	-2.18297	0.0155625	0.678892	58	0.0155625
GO:0010676 positive regulation of cellular carbohydrate metabolic process	0.0158334	2.2039	0.0158334	0.175973	29	0.0158334
GO:0006987 activation of signaling protein activity involved in unfolded protein response	0.0159664	2.17101	0.0159664	0.175973	60	0.0159664
GO:0044085 cellular component biogenesis	0.016005	-2.16285	0.016005	0.69077	88	0.016005
GO:0060045 positive regulation of cardiac muscle cell proliferation	0.0160617	2.32511	0.0160617	0.175973	10	0.0160617
GO:0045844 positive regulation of striated muscle tissue development	0.0160912	2.21571	0.0160912	0.175973	23	0.0160912
GO:0048636 positive regulation of muscle organ development	0.0160912	2.21571	0.0160912	0.175973	23	0.0160912
GO:1901863 positive regulation of muscle tissue development	0.0160912	2.21571	0.0160912	0.175973	23	0.0160912
GO:0030004 cellular monovalent inorganic cation homeostasis	0.0161304	2.18125	0.0161304	0.175973	39	0.0161304
GO:0008214 protein dealkylation	0.0161713	2.21058	0.0161713	0.175973	23	0.0161713
GO:0006482 protein demethylation	0.0161713	2.21058	0.0161713	0.175973	23	0.0161713
GO:0045995 regulation of embryonic development	0.0162008	2.16115	0.0162008	0.175973	71	0.0162008
GO:0070302 regulation of stress-activated protein kinase signaling cascade	0.0162223	2.15021	0.0162223	0.175973	137	0.0162223
GO:0032075 positive regulation of nuclease activity	0.016357	2.16018	0.016357	0.176428	62	0.016357
GO:0003073 regulation of systemic arterial blood pressure	0.0163682	2.23955	0.0163682	0.176428	18	0.0163682
GO:0071363 cellular response to growth factor stimulus	0.0163947	2.14705	0.0163947	0.176428	122	0.0163947
GO:1902532 negative regulation of intracellular signal transduction	0.0165605	2.13574	0.0165605	0.17774	293	0.0165605
GO:0032370 positive regulation of lipid transport	0.0168361	2.17654	0.0168361	0.180222	31	0.0168361
GO:0070301 cellular response to hydrogen peroxide	0.0169857	2.1631	0.0169857	0.180966	36	0.0169857
GO:0042116 macrophage activation	0.0170181	2.23611	0.0170181	0.180966	15	0.0170181
GO:0036109 alpha-linolenic acid metabolic process	0.0170265	-2.34739	0.0170265	0.725171	10	0.0170265
GO:0016570 histone modification	0.0170722	2.12445	0.0170722	0.180966	243	0.0170722
GO:0034614 cellular response to reactive oxygen species	0.0170856	2.14398	0.0170856	0.180966	58	0.0170856
GO:0060070 canonical Wnt signaling pathway	0.017159	2.14349	0.017159	0.180966	55	0.017159
GO:0009117 nucleotide metabolic process	0.0171596	-2.12168	0.0171596	0.725171	276	0.0171596
GO:0050921 positive regulation of chemotaxis	0.0171757	2.13905	0.0171757	0.180966	65	0.0171757
GO:2001236 regulation of extrinsic apoptotic signaling pathway	0.0172179	2.12705	0.0172179	0.180966	122	0.0172179
GO:0055086 nucleobase-containing small molecule metabolic process	0.0173926	-2.11515	0.0173926	0.7268	340	0.0173926
GO:0045785 positive regulation of cell adhesion	0.0173952	2.11777	0.0173952	0.181261	215	0.0173952
GO:0070076 histone lysine demethylation	0.017402	2.20051	0.017402	0.181261	18	0.017402
GO:0010544 negative regulation of platelet activation	0.0174781	2.28121	0.0174781	0.181261	10	0.0174781
GO:0051130 positive regulation of cellular component organization	0.017498	2.11126	0.017498	0.181261	507	0.017498
GO:0072511 divalent inorganic cation transport	0.0175187	2.12057	0.0175187	0.181261	118	0.0175187
GO:0002237 response to molecule of bacterial origin	0.0175532	2.11699	0.0175532	0.181261	154	0.0175532
GO:0098581 detection of external biotic stimulus	0.0175564	-2.28284	0.0175564	0.7268	13	0.0175564
GO:0045987 positive regulation of smooth muscle contraction	0.0175587	2.26208	0.0175587	0.181261	12	0.0175587
GO:0045599 negative regulation of fat cell differentiation	0.0177713	2.15427	0.0177713	0.18299	29	0.0177713
GO:0032872 regulation of stress-activated MAPK cascade	0.0179475	2.10896	0.0179475	0.184336	136	0.0179475
GO:0016055 Wnt signaling pathway	0.0180922	2.10344	0.0180922	0.185354	166	0.0180922
GO:0051186 cofactor metabolic process	0.0182049	-2.09657	0.0182049	0.746034	333	0.0182049
GO:0016569 covalent chromatin modification	0.0185824	2.08971	0.0185824	0.189817	246	0.0185824
GO:0050807 regulation of synapse organization	0.0186748	2.1164	0.0186748	0.189817	43	0.0186748
GO:0007045 cell-substrate adherens junction assembly	0.0187461	2.15871	0.0187461	0.189817	20	0.0187461
GO:0048041 focal adhesion assembly	0.0187461	2.15871	0.0187461	0.189817	20	0.0187461
GO:0010975 regulation of neuron projection development	0.0187618	2.08733	0.0187618	0.189817	192	0.0187618
GO:0040014 regulation of multicellular organism growth	0.01881	2.11324	0.01881	0.189831	46	0.01881
GO:0019098 reproductive behavior	0.0189571	2.15788	0.0189571	0.190841	19	0.0189571
GO:0030540 female genitalia development	0.0190685	2.2394	0.0190685	0.191488	10	0.0190685
GO:0002573 myeloid leukocyte differentiation	0.0191671	2.09475	0.0191671	0.191894	63	0.0191671
GO:0051336 regulation of hydrolase activity	0.0192036	2.07304	0.0192036	0.191894	544	0.0192036
GO:0046328 regulation of JNK cascade	0.0194843	2.07705	0.0194843	0.194221	113	0.0194843
GO:0010613 positive regulation of cardiac muscle hypertrophy	0.0196611	2.24557	0.0196611	0.195024	10	0.0196611
GO:0014742 positive regulation of muscle hypertrophy	0.0196611	2.24557	0.0196611	0.195024	10	0.0196611
GO:0046885 regulation of hormone biosynthetic process	0.0197281	2.13728	0.0197281	0.195045	19	0.0197281
GO:0010959 regulation of metal ion transport	0.0197593	2.06798	0.0197593	0.195045	148	0.0197593
GO:0006297 nucleotide-excision repair, DNA gap filling	0.0197825	-2.14477	0.0197825	0.802575	19	0.0197825
GO:0061213 positive regulation of mesonephros development	0.0198561	2.16793	0.0198561	0.195106	14	0.0198561
GO:0032846 positive regulation of homeostatic process	0.0198699	2.07227	0.0198699	0.195106	90	0.0198699
GO:0071496 cellular response to external stimulus	0.0199548	2.06312	0.0199548	0.195106	161	0.0199548
GO:0045598 regulation of fat cell differentiation	0.0199579	2.07633	0.0199579	0.195106	65	0.0199579
GO:1903900 regulation of viral life cycle	0.0200129	-2.07105	0.0200129	0.803884	78	0.0200129
GO:0045933 positive regulation of muscle contraction	0.0202774	2.17255	0.0202774	0.197753	16	0.0202774
GO:0001568 blood vessel development	0.0203603	2.06895	0.0203603	0.198086	61	0.0203603
GO:0046165 alcohol biosynthetic process	0.0203759	-2.07159	0.0203759	0.805823	54	0.0203759
GO:0006974 cellular response to DNA damage stimulus	0.0206438	-2.04291	0.0206438	0.805823	588	0.0206438
GO:1902105 regulation of leukocyte differentiation	0.0206557	2.05062	0.0206557	0.200222	135	0.0206557
GO:0014070 response to organic cyclic compound	0.0206786	2.04363	0.0206786	0.200222	370	0.0206786
GO:0045843 negative regulation of striated muscle tissue development	0.0208094	2.10042	0.0208094	0.200367	23	0.0208094
GO:1901862 negative regulation of muscle tissue development	0.0208094	2.10042	0.0208094	0.200367	23	0.0208094
GO:0090101 negative regulation of transmembrane receptor protein serine/threonine kinase signaling pathway	0.0208464	2.05591	0.0208464	0.200367	73	0.0208464
GO:0019752 carboxylic acid metabolic process	0.0208739	-2.03829	0.0208739	0.805823	580	0.0208739
GO:0006501 C-terminal protein lipidation	0.0208984	-2.08694	0.0208984	0.805823	32	0.0208984
GO:0001658 branching involved in ureteric bud morphogenesis	0.0209573	2.09554	0.0209573	0.200367	23	0.0209573
GO:0010907 positive regulation of glucose metabolic process	0.0209795	2.09812	0.0209795	0.200367	22	0.0209795
GO:2001239 regulation of extrinsic apoptotic signaling pathway in absence of ligand	0.0210356	2.06458	0.0210356	0.200367	47	0.0210356
GO:0045669 positive regulation of osteoblast differentiation	0.0210879	2.06258	0.0210879	0.200367	44	0.0210879
GO:0046683 response to organophosphorus	0.0211217	2.05057	0.0211217	0.200367	71	0.0211217
GO:0070848 response to growth factor	0.0211381	2.0403	0.0211381	0.200367	139	0.0211381
GO:0006310 DNA recombination	0.0211612	-2.03854	0.0211612	0.805823	162	0.0211612
GO:0002763 positive regulation of myeloid leukocyte differentiation	0.021246	2.07264	0.021246	0.200921	34	0.021246
GO:0046395 carboxylic acid catabolic process	0.0214515	-2.03336	0.0214515	0.805823	150	0.0214515
GO:0016054 organic acid catabolic process	0.0214515	-2.03336	0.0214515	0.805823	150	0.0214515
GO:0019218 regulation of steroid metabolic process	0.0214683	2.05632	0.0214683	0.202551	47	0.0214683
GO:0042026 protein refolding	0.0215994	2.11952	0.0215994	0.203315	16	0.0215994
GO:0007507 heart development	0.0216999	2.0317	0.0216999	0.203488	113	0.0216999
GO:0071241 cellular response to inorganic substance	0.021718	2.03839	0.021718	0.203488	71	0.021718
GO:1902017 regulation of cilium assembly	0.0217647	-2.14602	0.0217647	0.810088	13	0.0217647
GO:0032350 regulation of hormone metabolic process	0.021781	2.07588	0.021781	0.203607	24	0.021781
GO:0045765 regulation of angiogenesis	0.0218859	2.02882	0.0218859	0.203752	112	0.0218859
GO:0006109 regulation of carbohydrate metabolic process	0.0219085	2.03032	0.0219085	0.203752	91	0.0219085
GO:0040019 positive regulation of embryonic development	0.0220583	2.13602	0.0220583	0.203752	12	0.0220583
GO:0007631 feeding behavior	0.0220712	2.0613	0.0220712	0.203752	28	0.0220712
GO:0003151 outflow tract morphogenesis	0.0220779	2.0783	0.0220779	0.203752	21	0.0220779
GO:0051050 positive regulation of transport	0.0221046	2.01498	0.0221046	0.203752	453	0.0221046
GO:0032069 regulation of nuclease activity	0.0221481	2.03068	0.0221481	0.203752	67	0.0221481
GO:0044703 multi-organism reproductive process	0.022281	2.03711	0.022281	0.203823	55	0.022281
GO:0045646 regulation of erythrocyte differentiation	0.0223774	2.05895	0.0223774	0.203823	28	0.0223774
GO:2001234 negative regulation of apoptotic signaling pathway	0.0224478	2.01421	0.0224478	0.203823	149	0.0224478
GO:0010035 response to inorganic substance	0.0224591	2.01072	0.0224591	0.203823	246	0.0224591
GO:0002294 CD4-positive, alpha-beta T cell differentiation involved in immune response	0.0225092	2.13844	0.0225092	0.203823	11	0.0225092
GO:0042093 T-helper cell differentiation	0.0225092	2.13844	0.0225092	0.203823	11	0.0225092
GO:0001822 kidney development	0.0225176	2.02011	0.0225176	0.203823	84	0.0225176
GO:0043266 regulation of potassium ion transport	0.0226364	2.04965	0.0226364	0.203823	28	0.0226364
GO:0042110 T cell activation	0.0226409	2.01235	0.0226409	0.203823	123	0.0226409
GO:0090257 regulation of muscle system process	0.0226581	2.02101	0.0226581	0.203823	74	0.0226581
GO:0034660 ncRNA metabolic process	0.0226839	-2.00519	0.0226839	0.821621	342	0.0226839
GO:2001258 negative regulation of cation channel activity	0.0227429	-2.13494	0.0227429	0.821621	11	0.0227429
GO:0043436 oxoacid metabolic process	0.0227888	-2.00123	0.0227888	0.821621	644	0.0227888
GO:0009595 detection of biotic stimulus	0.0230033	-2.12879	0.0230033	0.821621	14	0.0230033
GO:0043414 macromolecule methylation	0.0230051	2.00508	0.0230051	0.206486	129	0.0230051
GO:1903428 positive regulation of reactive oxygen species biosynthetic process	0.0230632	2.0413	0.0230632	0.206551	29	0.0230632
GO:0006283 transcription-coupled nucleotide-excision repair	0.0230872	-2.02338	0.0230872	0.821621	47	0.0230872
GO:0000302 response to reactive oxygen species	0.0234647	1.99837	0.0234647	0.209684	118	0.0234647
GO:0010038 response to metal ion	0.0235919	1.99215	0.0235919	0.210356	169	0.0235919
GO:0043687 post-translational protein modification	0.0238886	-1.98545	0.0238886	0.83548	205	0.0238886
GO:0051726 regulation of cell cycle	0.0239175	1.98049	0.0239175	0.212792	734	0.0239175
GO:0035458 cellular response to interferon-beta	0.0239576	-2.11223	0.0239576	0.83548	11	0.0239576
GO:0060444 branching involved in mammary gland duct morphogenesis	0.0240548	2.05663	0.0240548	0.213546	20	0.0240548
GO:0006144 purine nucleobase metabolic process	0.0240944	-2.02083	0.0240944	0.83548	34	0.0240944
GO:0048710 regulation of astrocyte differentiation	0.0246223	2.05569	0.0246223	0.217763	15	0.0246223
GO:0060429 epithelium development	0.0246372	1.97893	0.0246372	0.217763	96	0.0246372
GO:0051149 positive regulation of muscle cell differentiation	0.0247147	1.99672	0.0247147	0.217973	40	0.0247147
GO:0072163 mesonephric epithelium development	0.0248745	2.00451	0.0248745	0.218468	30	0.0248745
GO:0045766 positive regulation of angiogenesis	0.0248785	1.98261	0.0248785	0.218468	65	0.0248785
GO:0071902 positive regulation of protein serine/threonine kinase activity	0.0249506	1.96634	0.0249506	0.218628	217	0.0249506
GO:0043525 positive regulation of neuron apoptotic process	0.0250097	1.99344	0.0250097	0.218673	38	0.0250097
GO:0007389 pattern specification process	0.0252455	1.9616	0.0252455	0.22026	206	0.0252455
GO:0072215 regulation of metanephros development	0.0253957	2.04925	0.0253957	0.221095	14	0.0253957
GO:0072329 monocarboxylic acid catabolic process	0.025437	-1.97328	0.025437	0.874558	59	0.025437
GO:0006826 iron ion transport	0.0254749	1.9974	0.0254749	0.221309	33	0.0254749
GO:0008285 negative regulation of cell proliferation	0.0256822	1.95124	0.0256822	0.221393	423	0.0256822
GO:0030500 regulation of bone mineralization	0.0257247	1.98025	0.0257247	0.221393	38	0.0257247
GO:0006306 DNA methylation	0.0258374	1.97493	0.0258374	0.221393	42	0.0258374
GO:0006305 DNA alkylation	0.0258374	1.97493	0.0258374	0.221393	42	0.0258374
GO:0043367 CD4-positive, alpha-beta T cell differentiation	0.0258443	2.03258	0.0258443	0.221393	15	0.0258443
GO:0030522 intracellular receptor signaling pathway	0.0258596	1.95381	0.0258596	0.221393	141	0.0258596
GO:0002385 mucosal immune response	0.0258664	2.0966	0.0258664	0.221393	11	0.0258664
GO:0009914 hormone transport	0.0260878	1.97477	0.0260878	0.222757	40	0.0260878
GO:0045833 negative regulation of lipid metabolic process	0.0261887	1.97074	0.0261887	0.222757	41	0.0261887
GO:0030279 negative regulation of ossification	0.0262419	1.97257	0.0262419	0.222757	37	0.0262419
GO:0080134 regulation of response to stress	0.0262681	1.94041	0.0262681	0.222757	690	0.0262681
GO:0046632 alpha-beta T cell differentiation	0.0263629	1.9912	0.0263629	0.222757	23	0.0263629
GO:2000514 regulation of CD4-positive, alpha-beta T cell activation	0.0265378	2.01793	0.0265378	0.222757	16	0.0265378
GO:0050770 regulation of axonogenesis	0.0265611	1.94703	0.0265611	0.222757	90	0.0265611
GO:0030010 establishment of cell polarity	0.0265666	1.96633	0.0265666	0.222757	37	0.0265666
GO:0007423 sensory organ development	0.026569	1.95349	0.026569	0.222757	61	0.026569
GO:0003333 amino acid transmembrane transport	0.0266237	1.98411	0.0266237	0.222757	24	0.0266237
GO:0014031 mesenchymal cell development	0.0266299	2.02072	0.0266299	0.222757	15	0.0266299
GO:0019233 sensory perception of pain	0.0267012	1.98873	0.0267012	0.222895	24	0.0267012
GO:0040015 negative regulation of multicellular organism growth	0.0270582	2.04066	0.0270582	0.225411	12	0.0270582
GO:0034599 cellular response to oxidative stress	0.0271393	1.93724	0.0271393	0.225623	93	0.0271393
GO:0048167 regulation of synaptic plasticity	0.0271964	1.94043	0.0271964	0.225635	70	0.0271964
GO:0009410 response to xenobiotic stimulus	0.0273102	1.93991	0.0273102	0.226117	65	0.0273102
GO:0032787 monocarboxylic acid metabolic process	0.0274239	-1.92384	0.0274239	0.934949	302	0.0274239
GO:0061035 regulation of cartilage development	0.0279836	1.94676	0.0279836	0.231221	37	0.0279836
GO:0042476 odontogenesis	0.028251	1.92673	0.028251	0.232774	61	0.028251
GO:0010976 positive regulation of neuron projection development	0.0282864	1.91713	0.0282864	0.232774	107	0.0282864
GO:0043524 negative regulation of neuron apoptotic process	0.0284683	1.91619	0.0284683	0.233798	91	0.0284683
GO:0051707 response to other organism	0.0286015	-1.90618	0.0286015	0.96697	257	0.0286015
GO:1904035 regulation of epithelial cell apoptotic process	0.0287225	1.9401	0.0287225	0.235409	30	0.0287225
GO:0001525 angiogenesis	0.0287967	1.90518	0.0287967	0.23554	174	0.0287967
GO:0043405 regulation of MAP kinase activity	0.0289483	1.90149	0.0289483	0.235839	221	0.0289483
GO:0002026 regulation of the force of heart contraction	0.0289494	1.99817	0.0289494	0.235839	14	0.0289494
GO:0007565 female pregnancy	0.0290785	1.92266	0.0290785	0.236314	46	0.0290785
GO:0071248 cellular response to metal ion	0.0291242	1.9127	0.0291242	0.236314	60	0.0291242
GO:0006082 organic acid metabolic process	0.0291761	-1.89471	0.0291761	0.978243	652	0.0291761
GO:0032259 methylation	0.0293216	1.89867	0.0293216	0.237441	141	0.0293216
GO:0045638 negative regulation of myeloid cell differentiation	0.029651	1.91032	0.029651	0.239445	50	0.029651
GO:0042326 negative regulation of phosphorylation	0.0296872	1.88946	0.0296872	0.239445	268	0.0296872
GO:2000516 positive regulation of CD4-positive, alpha-beta T cell activation	0.0298754	1.98685	0.0298754	0.240083	12	0.0298754
GO:1901379 regulation of potassium ion transmembrane transport	0.0299338	1.93495	0.0299338	0.240083	22	0.0299338
GO:0051155 positive regulation of striated muscle cell differentiation	0.0299438	1.94347	0.0299438	0.240083	21	0.0299438
GO:0010633 negative regulation of epithelial cell migration	0.0301372	1.9142	0.0301372	0.241157	33	0.0301372
GO:0051532 regulation of NFAT protein import into nucleus	0.0301997	1.99799	0.0301997	0.241182	11	0.0301997
GO:0050772 positive regulation of axonogenesis	0.0302615	1.90217	0.0302615	0.241201	44	0.0302615
GO:0014032 neural crest cell development	0.030521	1.9618	0.030521	0.241707	14	0.030521
GO:0045926 negative regulation of growth	0.0305221	1.88072	0.0305221	0.241707	146	0.0305221
GO:0072009 nephron epithelium development	0.030557	1.98613	0.030557	0.241707	12	0.030557
GO:0031664 regulation of lipopolysaccharide-mediated signaling pathway	0.0305634	1.97386	0.0305634	0.241707	12	0.0305634
GO:0034032 purine nucleoside bisphosphate metabolic process	0.030669	-1.92088	0.030669	1	23	0.030669
GO:0033865 nucleoside bisphosphate metabolic process	0.030669	-1.92088	0.030669	1	23	0.030669
GO:0033875 ribonucleoside bisphosphate metabolic process	0.030669	-1.92088	0.030669	1	23	0.030669
GO:0001656 metanephros development	0.0307773	1.92463	0.0307773	0.242868	21	0.0307773
GO:0050865 regulation of cell activation	0.0308452	1.87276	0.0308452	0.242868	252	0.0308452
GO:0006352 DNA-templated transcription, initiation	0.0308897	1.87356	0.0308897	0.242868	186	0.0308897
GO:0007186 G-protein coupled receptor signaling pathway	0.0311054	1.87007	0.0311054	0.243682	203	0.0311054
GO:0045661 regulation of myoblast differentiation	0.0311134	1.90928	0.0311134	0.243682	27	0.0311134
GO:0051282 regulation of sequestering of calcium ion	0.0312653	1.88006	0.0312653	0.244399	61	0.0312653
GO:0051963 regulation of synapse assembly	0.0315221	1.92316	0.0315221	0.245455	18	0.0315221
GO:0022604 regulation of cell morphogenesis	0.0315787	1.8624	0.0315787	0.245455	242	0.0315787
GO:0015682 ferric iron transport	0.0317163	1.90742	0.0317163	0.245455	27	0.0317163
GO:0033572 transferrin transport	0.0317163	1.90742	0.0317163	0.245455	27	0.0317163
GO:0072512 trivalent inorganic cation transport	0.0317163	1.90742	0.0317163	0.245455	27	0.0317163
GO:0046503 glycerolipid catabolic process	0.0317634	1.92841	0.0317634	0.245455	17	0.0317634
GO:0019935 cyclic-nucleotide-mediated signaling	0.0318877	1.884	0.0318877	0.245948	38	0.0318877
GO:0034605 cellular response to heat	0.031975	1.87093	0.031975	0.246153	58	0.031975
GO:0048525 negative regulation of viral process	0.032203	-1.86609	0.032203	1	63	0.032203
GO:0009083 branched-chain amino acid catabolic process	0.0322036	-1.91766	0.0322036	1	19	0.0322036
GO:0008203 cholesterol metabolic process	0.0322113	-1.86339	0.0322113	1	76	0.0322113
GO:0045648 positive regulation of erythrocyte differentiation	0.0322245	1.92383	0.0322245	0.246958	17	0.0322245
GO:0051283 negative regulation of sequestering of calcium ion	0.032282	1.91623	0.032282	0.246958	17	0.032282
GO:0051209 release of sequestered calcium ion into cytosol	0.032282	1.91623	0.032282	0.246958	17	0.032282
GO:1903532 positive regulation of secretion by cell	0.0325167	1.85187	0.0325167	0.246958	156	0.0325167
GO:0030510 regulation of BMP signaling pathway	0.0325226	1.87159	0.0325226	0.246958	41	0.0325226
GO:1903522 regulation of blood circulation	0.0325277	1.85886	0.0325277	0.246958	80	0.0325277
GO:0046942 carboxylic acid transport	0.0325666	1.85251	0.0325666	0.246958	126	0.0325666
GO:0015849 organic acid transport	0.0325666	1.85251	0.0325666	0.246958	126	0.0325666
GO:0016559 peroxisome fission	0.0327061	-1.97618	0.0327061	1	10	0.0327061
GO:0045880 positive regulation of smoothened signaling pathway	0.032717	-1.9368	0.032717	1	14	0.032717
GO:1901292 nucleoside phosphate catabolic process	0.0328373	-1.86538	0.0328373	1	45	0.0328373
GO:0030900 forebrain development	0.0329235	1.87495	0.0329235	0.249199	30	0.0329235
GO:0090189 regulation of branching involved in ureteric bud morphogenesis	0.033079	1.91955	0.033079	0.249814	14	0.033079
GO:0000725 recombinational repair	0.0331033	-1.85321	0.0331033	1	64	0.0331033
GO:0002682 regulation of immune system process	0.0331278	1.83808	0.0331278	0.249814	733	0.0331278
GO:0071548 response to dexamethasone	0.0332468	1.92762	0.0332468	0.250246	13	0.0332468
GO:1901016 regulation of potassium ion transmembrane transporter activity	0.0335011	1.89323	0.0335011	0.251692	18	0.0335011
GO:0007131 reciprocal meiotic recombination	0.0335812	-1.90833	0.0335812	1	16	0.0335812
GO:0035825 homologous recombination	0.0335812	-1.90833	0.0335812	1	16	0.0335812
GO:0042752 regulation of circadian rhythm	0.0337711	1.84548	0.0337711	0.253252	60	0.0337711
GO:0044060 regulation of endocrine process	0.0338348	1.90181	0.0338348	0.253262	15	0.0338348
GO:0051187 cofactor catabolic process	0.0339121	-1.86683	0.0339121	1	27	0.0339121
GO:0071216 cellular response to biotic stimulus	0.033971	1.83868	0.033971	0.253813	81	0.033971
GO:0046907 intracellular transport	0.0339802	-1.82643	0.0339802	1	866	0.0339802
GO:0034765 regulation of ion transmembrane transport	0.0341422	1.83136	0.0341422	0.254623	122	0.0341422
GO:0032868 response to insulin	0.0343727	1.83216	0.0343727	0.255871	86	0.0343727
GO:1904062 regulation of cation transmembrane transport	0.0345798	1.82675	0.0345798	0.256508	107	0.0345798
GO:0042542 response to hydrogen peroxide	0.0345846	1.83286	0.0345846	0.256508	68	0.0345846
GO:0070167 regulation of biomineral tissue development	0.0347412	1.84101	0.0347412	0.257199	40	0.0347412
GO:0007616 long-term memory	0.035064	1.88341	0.035064	0.259116	15	0.035064
GO:0042755 eating behavior	0.0351347	1.93018	0.0351347	0.259167	10	0.0351347
GO:0009060 aerobic respiration	0.0352226	-1.86289	0.0352226	1	22	0.0352226
GO:1904667 negative regulation of ubiquitin protein ligase activity	0.0352584	-1.82867	0.0352584	1	66	0.0352584
GO:0045124 regulation of bone resorption	0.0353495	1.87421	0.0353495	0.259432	16	0.0353495
GO:0045668 negative regulation of osteoblast differentiation	0.0353549	1.85063	0.0353549	0.259432	25	0.0353549
GO:0072080 nephron tubule development	0.0353634	1.92445	0.0353634	0.259432	11	0.0353634
GO:0046824 positive regulation of nucleocytoplasmic transport	0.035484	1.81832	0.035484	0.259432	80	0.035484
GO:0001759 organ induction	0.0355355	1.92404	0.0355355	0.259432	10	0.0355355
GO:0010453 regulation of cell fate commitment	0.035694	1.87423	0.035694	0.259432	15	0.035694
GO:0045939 negative regulation of steroid metabolic process	0.0357225	1.88628	0.0357225	0.259432	15	0.0357225
GO:0010894 negative regulation of steroid biosynthetic process	0.0357225	1.88628	0.0357225	0.259432	15	0.0357225
GO:0048103 somatic stem cell division	0.0357657	1.88711	0.0357657	0.259432	13	0.0357657
GO:1902652 secondary alcohol metabolic process	0.0358278	-1.81434	0.0358278	1	77	0.0358278
GO:0006367 transcription initiation from RNA polymerase II promoter	0.0358582	1.80723	0.0358582	0.259432	153	0.0358582
GO:0045940 positive regulation of steroid metabolic process	0.0359363	1.91524	0.0359363	0.259432	12	0.0359363
GO:0048732 gland development	0.0360058	1.80591	0.0360058	0.259432	146	0.0360058
GO:0032776 DNA methylation on cytosine	0.036048	1.87408	0.036048	0.259432	15	0.036048
GO:2000379 positive regulation of reactive oxygen species metabolic process	0.0360659	1.81578	0.0360659	0.259432	57	0.0360659
GO:0030858 positive regulation of epithelial cell differentiation	0.0362529	1.8327	0.0362529	0.25987	30	0.0362529
GO:0055026 negative regulation of cardiac muscle tissue development	0.036255	1.91494	0.036255	0.25987	10	0.036255
GO:0042274 ribosomal small subunit biogenesis	0.0364793	-1.89178	0.0364793	1	12	0.0364793
GO:0071229 cellular response to acid chemical	0.0365106	1.80225	0.0365106	0.261208	101	0.0365106
GO:1903844 regulation of cellular response to transforming growth factor beta stimulus	0.0366348	1.80405	0.0366348	0.261208	76	0.0366348
GO:0017015 regulation of transforming growth factor beta receptor signaling pathway	0.0366348	1.80405	0.0366348	0.261208	76	0.0366348
GO:0010888 negative regulation of lipid storage	0.0367572	1.87262	0.0367572	0.261621	14	0.0367572
GO:0006308 DNA catabolic process	0.0370033	-1.8042	0.0370033	1	56	0.0370033
GO:0031128 developmental induction	0.0370281	1.85612	0.0370281	0.262637	15	0.0370281
GO:0048662 negative regulation of smooth muscle cell proliferation	0.0370294	1.85256	0.0370294	0.262637	16	0.0370294
GO:0000737 DNA catabolic process, endonucleolytic	0.0371329	-1.80733	0.0371329	1	44	0.0371329
GO:0002687 positive regulation of leukocyte migration	0.037324	1.80134	0.037324	0.262875	52	0.037324
GO:0007276 gamete generation	0.0373264	1.78713	0.0373264	0.262875	208	0.0373264
GO:0009187 cyclic nucleotide metabolic process	0.0373429	1.8281	0.0373429	0.262875	22	0.0373429
GO:0042634 regulation of hair cycle	0.0373655	1.84158	0.0373655	0.262875	18	0.0373655
GO:0007617 mating behavior	0.0373869	1.85655	0.0373869	0.262875	14	0.0373869
GO:0022409 positive regulation of cell-cell adhesion	0.0376647	1.7858	0.0376647	0.264246	130	0.0376647
GO:0006811 ion transport	0.0377122	1.77959	0.0377122	0.264246	553	0.0377122
GO:0006111 regulation of gluconeogenesis	0.0378956	1.8149	0.0378956	0.264687	25	0.0378956
GO:0030098 lymphocyte differentiation	0.0379185	1.78411	0.0379185	0.264687	108	0.0379185
GO:0006629 lipid metabolic process	0.0380184	-1.77538	0.0380184	1	762	0.0380184
GO:0044265 cellular macromolecule catabolic process	0.0380226	-1.77569	0.0380226	1	598	0.0380226
GO:0048016 inositol phosphate-mediated signaling	0.0380411	1.88832	0.0380411	0.264687	10	0.0380411
GO:0044070 regulation of anion transport	0.0380617	1.79664	0.0380617	0.264687	42	0.0380617
GO:0046850 regulation of bone remodeling	0.0382817	1.81799	0.0382817	0.264687	21	0.0382817
GO:0071466 cellular response to xenobiotic stimulus	0.0382857	1.82961	0.0382857	0.264687	18	0.0382857
GO:1902932 positive regulation of alcohol biosynthetic process	0.0383252	1.89209	0.0383252	0.264687	10	0.0383252
GO:0035710 CD4-positive, alpha-beta T cell activation	0.0383399	1.8294	0.0383399	0.264687	17	0.0383399
GO:0043370 regulation of CD4-positive, alpha-beta T cell differentiation	0.0383624	1.84717	0.0383624	0.264687	14	0.0383624
GO:0007187 G-protein coupled receptor signaling pathway, coupled to cyclic nucleotide second messenger	0.0385198	1.78878	0.0385198	0.264962	48	0.0385198
GO:0006575 cellular modified amino acid metabolic process	0.0385644	-1.77547	0.0385644	1	120	0.0385644
GO:1900034 regulation of cellular response to heat	0.0385801	1.79769	0.0385801	0.264962	33	0.0385801
GO:0060333 interferon-gamma-mediated signaling pathway	0.0385815	-1.78508	0.0385815	1	53	0.0385815
GO:0060393 regulation of pathway-restricted SMAD protein phosphorylation	0.0385981	1.79813	0.0385981	0.264962	32	0.0385981
GO:0035455 response to interferon-alpha	0.0392169	-1.82863	0.0392169	1	16	0.0392169
GO:0009581 detection of external stimulus	0.0393693	1.77161	0.0393693	0.269799	69	0.0393693
GO:0006163 purine nucleotide metabolic process	0.0393906	-1.7631	0.0393906	1	173	0.0393906
GO:0034405 response to fluid shear stress	0.0396033	1.79089	0.0396033	0.270758	27	0.0396033
GO:0099118 microtubule-based protein transport	0.039608	-1.79027	0.039608	1	28	0.039608
GO:0098840 protein transport along microtubule	0.039608	-1.79027	0.039608	1	28	0.039608
GO:0042073 intraciliary transport	0.039608	-1.79027	0.039608	1	28	0.039608
GO:0006333 chromatin assembly or disassembly	0.0396426	1.76853	0.0396426	0.270758	67	0.0396426
GO:0044087 regulation of cellular component biogenesis	0.0397229	1.75612	0.0397229	0.27085	410	0.0397229
GO:0002286 T cell activation involved in immune response	0.0398412	1.79359	0.0398412	0.270966	25	0.0398412
GO:0043200 response to amino acid	0.0398734	1.7701	0.0398734	0.270966	56	0.0398734
GO:0003007 heart morphogenesis	0.0399481	1.78919	0.0399481	0.271019	25	0.0399481
GO:0006979 response to oxidative stress	0.0402737	1.75177	0.0402737	0.272772	221	0.0402737
GO:0023061 signal release	0.0407311	1.75537	0.0407311	0.27532	72	0.0407311
GO:0045913 positive regulation of carbohydrate metabolic process	0.0408288	1.76593	0.0408288	0.27532	37	0.0408288
GO:0051444 negative regulation of ubiquitin-protein transferase activity	0.0408683	-1.75774	0.0408683	1	72	0.0408683
GO:0055007 cardiac muscle cell differentiation	0.0409327	1.79455	0.0409327	0.27532	20	0.0409327
GO:0008625 extrinsic apoptotic signaling pathway via death domain receptors	0.0409768	1.76837	0.0409768	0.27532	32	0.0409768
GO:0060325 face morphogenesis	0.0409893	1.77293	0.0409893	0.27532	29	0.0409893
GO:0031644 regulation of neurological system process	0.0411432	1.78916	0.0411432	0.275512	20	0.0411432
GO:0072164 mesonephric tubule development	0.0411537	1.76936	0.0411537	0.275512	29	0.0411537
GO:0050890 cognition	0.0412363	1.74354	0.0412363	0.275611	128	0.0412363
GO:0048562 embryonic organ morphogenesis	0.041745	1.74478	0.041745	0.278552	64	0.041745
GO:0043114 regulation of vascular permeability	0.0419009	1.81346	0.0419009	0.279051	12	0.0419009
GO:1903533 regulation of protein targeting	0.0419281	-1.77651	0.0419281	1	22	0.0419281
GO:0001505 regulation of neurotransmitter levels	0.0419574	1.73494	0.0419574	0.279051	136	0.0419574
GO:2000648 positive regulation of stem cell proliferation	0.0421223	1.76475	0.0421223	0.279689	24	0.0421223
GO:0000724 double-strand break repair via homologous recombination	0.0421229	-1.74063	0.0421229	1	63	0.0421229
GO:0002690 positive regulation of leukocyte chemotaxis	0.0422725	1.74819	0.0422725	0.280228	39	0.0422725
GO:0043903 regulation of symbiosis, encompassing mutualism through parasitism	0.0422787	-1.731	0.0422787	1	142	0.0422787
GO:1903053 regulation of extracellular matrix organization	0.0425359	1.79188	0.0425359	0.281514	15	0.0425359
GO:0030307 positive regulation of cell growth	0.0427283	1.73097	0.0427283	0.282327	87	0.0427283
GO:0009798 axis specification	0.0430999	1.73409	0.0430999	0.284319	48	0.0430999
GO:0045621 positive regulation of lymphocyte differentiation	0.0432366	1.73245	0.0432366	0.284758	48	0.0432366
GO:0002252 immune effector process	0.0434493	-1.71519	0.0434493	1	267	0.0434493
GO:0051436 negative regulation of ubiquitin-protein ligase activity involved in mitotic cell cycle	0.043559	-1.72867	0.043559	1	65	0.043559
GO:0043372 positive regulation of CD4-positive, alpha-beta T cell differentiation	0.0436366	1.80984	0.0436366	0.286927	10	0.0436366
GO:0034470 ncRNA processing	0.0436548	-1.71404	0.0436548	1	220	0.0436548
GO:0050688 regulation of defense response to virus	0.0437259	-1.73197	0.0437259	1	38	0.0437259
GO:2000242 negative regulation of reproductive process	0.0437954	1.74311	0.0437954	0.28732	27	0.0437954
GO:0002685 regulation of leukocyte migration	0.043838	1.71944	0.043838	0.28732	74	0.043838
GO:0046324 regulation of glucose import	0.044046	1.73238	0.044046	0.288143	35	0.044046
GO:0045428 regulation of nitric oxide biosynthetic process	0.0441057	1.73158	0.0441057	0.288143	34	0.0441057
GO:0018149 peptide cross-linking	0.0441987	-1.76294	0.0441987	1	18	0.0441987
GO:0046631 alpha-beta T cell activation	0.0443088	1.73418	0.0443088	0.289004	28	0.0443088
GO:0006259 DNA metabolic process	0.0443092	-1.70415	0.0443092	1	592	0.0443092
GO:0007611 learning or memory	0.0444146	1.70949	0.0444146	0.289128	109	0.0444146
GO:0045943 positive regulation of transcription from RNA polymerase I promoter	0.0446406	1.78958	0.0446406	0.289128	11	0.0446406
GO:0061041 regulation of wound healing	0.0446435	1.71179	0.0446435	0.289128	67	0.0446435
GO:0019722 calcium-mediated signaling	0.0446682	1.71866	0.0446682	0.289128	45	0.0446682
GO:2000171 negative regulation of dendrite development	0.0446841	1.78968	0.0446841	0.289128	11	0.0446841
GO:0002062 chondrocyte differentiation	0.0453172	1.72894	0.0453172	0.292198	25	0.0453172
GO:0009755 hormone-mediated signaling pathway	0.0454631	1.70214	0.0454631	0.292198	75	0.0454631
GO:0090314 positive regulation of protein targeting to membrane	0.0454769	-1.75867	0.0454769	1	15	0.0454769
GO:0048534 hematopoietic or lymphoid organ development	0.0455016	1.69737	0.0455016	0.292198	115	0.0455016
GO:0030857 negative regulation of epithelial cell differentiation	0.0455086	1.73461	0.0455086	0.292198	20	0.0455086
GO:0032743 positive regulation of interleukin-2 production	0.0455186	1.73403	0.0455186	0.292198	20	0.0455186
GO:0050678 regulation of epithelial cell proliferation	0.045688	1.69266	0.045688	0.292822	185	0.045688
GO:0060415 muscle tissue morphogenesis	0.0459639	1.71482	0.0459639	0.293939	29	0.0459639
GO:0009582 detection of abiotic stimulus	0.0460072	1.69688	0.0460072	0.293939	70	0.0460072
GO:0043281 regulation of cysteine-type endopeptidase activity involved in apoptotic process	0.0461527	1.68877	0.0461527	0.294284	163	0.0461527
GO:0045582 positive regulation of T cell differentiation	0.0462063	1.70439	0.0462063	0.294284	39	0.0462063
GO:0045670 regulation of osteoclast differentiation	0.0462864	1.71605	0.0462864	0.294332	30	0.0462864
GO:0009636 response to toxic substance	0.0464054	1.68482	0.0464054	0.294627	210	0.0464054
GO:0006631 fatty acid metabolic process	0.0464196	-1.68509	0.0464196	1	183	0.0464196
GO:1901988 negative regulation of cell cycle phase transition	0.0465795	-1.68476	0.0465795	1	148	0.0465795
GO:0048565 digestive tract development	0.0466033	1.71124	0.0466033	0.295421	29	0.0466033
GO:0045333 cellular respiration	0.0467311	-1.70563	0.0467311	1	33	0.0467311
GO:0043406 positive regulation of MAP kinase activity	0.0469239	1.68029	0.0469239	0.29699	166	0.0469239
GO:0016125 sterol metabolic process	0.0471188	-1.68368	0.0471188	1	83	0.0471188
GO:0019221 cytokine-mediated signaling pathway	0.0472409	-1.67538	0.0472409	1	255	0.0472409
GO:0022613 ribonucleoprotein complex biogenesis	0.0472836	-1.68832	0.0472836	1	57	0.0472836
GO:0006635 fatty acid beta-oxidation	0.047536	-1.69163	0.047536	1	39	0.047536
GO:0035023 regulation of Rho protein signal transduction	0.047623	1.69876	0.047623	0.299247	28	0.047623
GO:0030802 regulation of cyclic nucleotide biosynthetic process	0.0476881	1.69989	0.0476881	0.299247	28	0.0476881
GO:0048596 embryonic camera-type eye morphogenesis	0.0477228	1.7502	0.0477228	0.299247	11	0.0477228
GO:0043401 steroid hormone mediated signaling pathway	0.0477407	1.68065	0.0477407	0.299247	63	0.0477407
GO:0009605 response to external stimulus	0.0477477	1.66823	0.0477477	0.299247	713	0.0477477
GO:0043270 positive regulation of ion transport	0.0477569	1.67494	0.0477569	0.299247	103	0.0477569
GO:0071514 genetic imprinting	0.0478145	1.71409	0.0478145	0.299247	18	0.0478145
GO:0090190 positive regulation of branching involved in ureteric bud morphogenesis	0.0478707	1.74397	0.0478707	0.299247	12	0.0478707
GO:0045639 positive regulation of myeloid cell differentiation	0.0480608	1.68079	0.0480608	0.299803	56	0.0480608
GO:0015807 L-amino acid transport	0.0481074	1.70582	0.0481074	0.299803	20	0.0481074
GO:0008202 steroid metabolic process	0.0481923	-1.66847	0.0481923	1	142	0.0481923
GO:0003401 axis elongation	0.0482506	1.72998	0.0482506	0.299863	13	0.0482506
GO:0060401 cytosolic calcium ion transport	0.0482649	1.69789	0.0482649	0.299863	27	0.0482649
GO:0030099 myeloid cell differentiation	0.0483831	1.66732	0.0483831	0.300138	122	0.0483831
GO:0009437 carnitine metabolic process	0.0485467	-1.76233	0.0485467	1	10	0.0485467
GO:0015711 organic anion transport	0.0485911	1.66295	0.0485911	0.300968	185	0.0485911
GO:0038093 Fc receptor signaling pathway	0.0487124	1.66211	0.0487124	0.301259	169	0.0487124
GO:0072350 tricarboxylic acid metabolic process	0.0489173	-1.68105	0.0489173	1	32	0.0489173
GO:0046879 hormone secretion	0.0489363	1.67854	0.0489363	0.301741	38	0.0489363
GO:0051896 regulation of protein kinase B signaling	0.0490113	1.66435	0.0490113	0.301741	82	0.0490113
GO:0032355 response to estradiol	0.0490134	1.67082	0.0490134	0.301741	56	0.0490134
GO:0006767 water-soluble vitamin metabolic process	0.0491029	-1.66328	0.0491029	1	83	0.0491029
GO:0051044 positive regulation of membrane protein ectodomain proteolysis	0.0494319	1.73628	0.0494319	0.303582	11	0.0494319
GO:0010948 negative regulation of cell cycle process	0.0494374	-1.65459	0.0494374	1	194	0.0494374
GO:0030808 regulation of nucleotide biosynthetic process	0.0495368	1.67821	0.0495368	0.303582	30	0.0495368
GO:1900371 regulation of purine nucleotide biosynthetic process	0.0495368	1.67821	0.0495368	0.303582	30	0.0495368
GO:0043535 regulation of blood vessel endothelial cell migration	0.0496849	1.67354	0.0496849	0.303994	32	0.0496849
GO:0050877 nervous system process	0.049754	1.64963	0.049754	0.303994	325	0.049754
GO:0043502 regulation of muscle adaptation	0.0500453	1.68215	0.0500453	0.305314	25	0.0500453
GO:0009235 cobalamin metabolic process	0.0501813	-1.7055	0.0501813	1	14	0.0501813
GO:0019884 antigen processing and presentation of exogenous antigen	0.0501987	-1.64921	0.0501987	1	140	0.0501987
GO:0071219 cellular response to molecule of bacterial origin	0.0503066	1.65446	0.0503066	0.306447	66	0.0503066
GO:0001933 negative regulation of protein phosphorylation	0.0505161	1.64299	0.0505161	0.306861	245	0.0505161
GO:0022008 neurogenesis	0.0505259	1.67693	0.0505259	0.306861	22	0.0505259
GO:0060349 bone morphogenesis	0.0506991	1.6813	0.0506991	0.307454	19	0.0506991
GO:0006937 regulation of muscle contraction	0.0508088	1.65214	0.0508088	0.307659	57	0.0508088
GO:0050679 positive regulation of epithelial cell proliferation	0.0511354	1.64257	0.0511354	0.309175	91	0.0511354
GO:0019184 nonribosomal peptide biosynthetic process	0.0512446	-1.6935	0.0512446	1	14	0.0512446
GO:0051043 regulation of membrane protein ectodomain proteolysis	0.0513647	1.69	0.0513647	0.309177	15	0.0513647
GO:0048598 embryonic morphogenesis	0.0514559	1.63409	0.0514559	0.309177	239	0.0514559
GO:0034762 regulation of transmembrane transport	0.0516145	1.63522	0.0516145	0.309177	130	0.0516145
GO:0023014 signal transduction by protein phosphorylation	0.0516408	1.63427	0.0516408	0.309177	147	0.0516408
GO:1900182 positive regulation of protein localization to nucleus	0.0516459	1.64031	0.0516459	0.309177	71	0.0516459
GO:1901215 negative regulation of neuron death	0.0517348	1.63531	0.0517348	0.309177	107	0.0517348
GO:0051058 negative regulation of small GTPase mediated signal transduction	0.051781	1.65065	0.051781	0.309177	34	0.051781
GO:2000008 regulation of protein localization to cell surface	0.0518077	1.67335	0.0518077	0.309177	18	0.0518077
GO:0060341 regulation of cellular localization	0.0518216	1.62942	0.0518216	0.309177	379	0.0518216
GO:0021983 pituitary gland development	0.051919	1.68668	0.051919	0.309181	14	0.051919
GO:0010656 negative regulation of muscle cell apoptotic process	0.0519748	1.69233	0.0519748	0.309181	14	0.0519748
GO:0043620 regulation of DNA-templated transcription in response to stress	0.0522967	1.64042	0.0522967	0.310641	44	0.0522967
GO:0050920 regulation of chemotaxis	0.0524612	1.63037	0.0524612	0.310661	85	0.0524612
GO:0051965 positive regulation of synapse assembly	0.0525178	1.69513	0.0525178	0.310661	12	0.0525178
GO:0045777 positive regulation of blood pressure	0.0525584	1.72311	0.0525584	0.310661	10	0.0525584
GO:0046621 negative regulation of organ growth	0.0526321	1.66433	0.0526321	0.310661	18	0.0526321
GO:0030641 regulation of cellular pH	0.052683	1.64353	0.052683	0.310661	32	0.052683
GO:0016266 O-glycan processing	0.0527833	-1.6447	0.0527833	1	30	0.0527833
GO:0000183 chromatin silencing at rDNA	0.0529811	1.6604	0.0529811	0.311925	19	0.0529811
GO:0048002 antigen processing and presentation of peptide antigen	0.0530402	-1.62142	0.0530402	1	154	0.0530402
GO:0030509 BMP signaling pathway	0.0531179	1.63294	0.0531179	0.311925	43	0.0531179
GO:0042531 positive regulation of tyrosine phosphorylation of STAT protein	0.0531279	1.6562	0.0531279	0.311925	23	0.0531279
GO:0036152 phosphatidylethanolamine acyl-chain remodeling	0.0534273	-1.67537	0.0534273	1	14	0.0534273
GO:0048701 embryonic cranial skeleton morphogenesis	0.0537364	1.65795	0.0537364	0.315041	17	0.0537364
GO:0044255 cellular lipid metabolic process	0.0537545	-1.61066	0.0537545	1	619	0.0537545
GO:0042590 antigen processing and presentation of exogenous peptide antigen via MHC class I	0.0538736	-1.6217	0.0538736	1	69	0.0538736
GO:0000723 telomere maintenance	0.0538975	-1.62051	0.0538975	1	61	0.0538975
GO:0050867 positive regulation of cell activation	0.0542309	1.60971	0.0542309	0.317452	161	0.0542309
GO:0032092 positive regulation of protein binding	0.0543522	1.62164	0.0543522	0.317452	48	0.0543522
GO:0002028 regulation of sodium ion transport	0.0543928	1.62189	0.0543928	0.317452	41	0.0543928
GO:0002478 antigen processing and presentation of exogenous peptide antigen	0.0544642	-1.6091	0.0544642	1	137	0.0544642
GO:0006809 nitric oxide biosynthetic process	0.0544777	1.67088	0.0544777	0.317452	12	0.0544777
GO:0002688 regulation of leukocyte chemotaxis	0.0545389	1.61807	0.0545389	0.317452	48	0.0545389
GO:0034440 lipid oxidation	0.0545788	-1.61675	0.0545788	1	52	0.0545788
GO:1901800 positive regulation of proteasomal protein catabolic process	0.054707	1.61668	0.054707	0.317975	47	0.054707
GO:0000083 regulation of transcription involved in G1/S transition of mitotic cell cycle	0.0548639	1.63098	0.0548639	0.318233	24	0.0548639
GO:0014015 positive regulation of gliogenesis	0.0549084	1.63201	0.0549084	0.318233	23	0.0549084
GO:0000338 protein deneddylation	0.0550098	-1.67988	0.0550098	1	12	0.0550098
GO:0044272 sulfur compound biosynthetic process	0.0550116	-1.60446	0.0550116	1	113	0.0550116
GO:0045494 photoreceptor cell maintenance	0.0550489	-1.64577	0.0550489	1	17	0.0550489
GO:0010543 regulation of platelet activation	0.0552043	1.64189	0.0552043	0.31908	17	0.0552043
GO:0031214 biomineral tissue development	0.0552117	1.61947	0.0552117	0.31908	32	0.0552117
GO:2000116 regulation of cysteine-type endopeptidase activity	0.0553032	1.60001	0.0553032	0.319124	169	0.0553032
GO:0006497 protein lipidation	0.0553676	-1.60618	0.0553676	1	68	0.0553676
GO:2000142 regulation of DNA-templated transcription, initiation	0.0553768	1.65402	0.0553768	0.319124	15	0.0553768
GO:0009062 fatty acid catabolic process	0.0554356	-1.60852	0.0554356	1	52	0.0554356
GO:0060260 regulation of transcription initiation from RNA polymerase II promoter	0.0554686	1.67309	0.0554686	0.3192	11	0.0554686
GO:0009063 cellular amino acid catabolic process	0.0557187	-1.60193	0.0557187	1	71	0.0557187
GO:0010523 negative regulation of calcium ion transport into cytosol	0.0557647	-1.68572	0.0557647	1	10	0.0557647
GO:0050792 regulation of viral process	0.0558128	-1.59627	0.0558128	1	134	0.0558128
GO:0051602 response to electrical stimulus	0.0559058	1.63208	0.0559058	0.32126	21	0.0559058
GO:0034250 positive regulation of cellular amide metabolic process	0.0563069	1.59666	0.0563069	0.323108	71	0.0563069
GO:0007205 protein kinase C-activating G-protein coupled receptor signaling pathway	0.0563946	1.62359	0.0563946	0.323154	20	0.0563946
GO:1900076 regulation of cellular response to insulin stimulus	0.0564836	1.60413	0.0564836	0.323207	38	0.0564836
GO:0042551 neuron maturation	0.056983	1.6512	0.056983	0.325606	12	0.056983
GO:0006941 striated muscle contraction	0.0571206	1.59998	0.0571206	0.325933	35	0.0571206
GO:0045672 positive regulation of osteoclast differentiation	0.0574165	1.64024	0.0574165	0.327161	15	0.0574165
GO:0032925 regulation of activin receptor signaling pathway	0.0575849	1.63053	0.0575849	0.32756	15	0.0575849
GO:1902402 signal transduction involved in mitotic DNA damage checkpoint	0.0576334	-1.58775	0.0576334	1	65	0.0576334
GO:0072413 signal transduction involved in mitotic cell cycle checkpoint	0.0576334	-1.58775	0.0576334	1	65	0.0576334
GO:1902403 signal transduction involved in mitotic DNA integrity checkpoint	0.0576334	-1.58775	0.0576334	1	65	0.0576334
GO:0001709 cell fate determination	0.057648	1.62381	0.057648	0.32756	18	0.057648
GO:1901653 cellular response to peptide	0.0578042	1.58077	0.0578042	0.327988	96	0.0578042
GO:0035265 organ growth	0.0580567	1.61562	0.0580567	0.328466	17	0.0580567
GO:0010470 regulation of gastrulation	0.0581705	1.61455	0.0581705	0.328466	17	0.0581705
GO:0070059 intrinsic apoptotic signaling pathway in response to endoplasmic reticulum stress	0.0582086	1.6088	0.0582086	0.328466	19	0.0582086
GO:1903530 regulation of secretion by cell	0.0582122	1.5723	0.0582122	0.328466	300	0.0582122
GO:0098655 cation transmembrane transport	0.0583211	1.57305	0.0583211	0.328623	172	0.0583211
GO:0008610 lipid biosynthetic process	0.0583888	-1.57037	0.0583888	1	356	0.0583888
GO:0030111 regulation of Wnt signaling pathway	0.058635	1.56946	0.058635	0.32955	218	0.058635
GO:0071549 cellular response to dexamethasone stimulus	0.0586675	1.64023	0.0586675	0.32955	11	0.0586675
GO:0006970 response to osmotic stress	0.0587293	1.57979	0.0587293	0.32955	49	0.0587293
GO:0019693 ribose phosphate metabolic process	0.0587898	-1.56881	0.0587898	1	183	0.0587898
GO:0010596 negative regulation of endothelial cell migration	0.0588438	1.59945	0.0588438	0.329737	21	0.0588438
GO:0006835 dicarboxylic acid transport	0.0589504	1.58502	0.0589504	0.329878	33	0.0589504
GO:1900744 regulation of p38MAPK cascade	0.0591269	1.63588	0.0591269	0.330122	11	0.0591269
GO:0003002 regionalization	0.0591567	1.56672	0.0591567	0.330122	143	0.0591567
GO:0031055 chromatin remodeling at centromere	0.0593032	1.58332	0.0593032	0.330485	31	0.0593032
GO:0009649 entrainment of circadian clock	0.0598694	1.59515	0.0598694	0.333183	20	0.0598694
GO:1901991 negative regulation of mitotic cell cycle phase transition	0.059978	-1.55984	0.059978	1	146	0.059978
GO:0046058 cAMP metabolic process	0.0600075	1.60815	0.0600075	0.333494	14	0.0600075
GO:1903034 regulation of response to wounding	0.0602527	1.56205	0.0602527	0.334399	72	0.0602527
GO:0060602 branch elongation of an epithelium	0.0604161	1.62893	0.0604161	0.334847	10	0.0604161
GO:0019395 fatty acid oxidation	0.0605342	-1.56416	0.0605342	1	51	0.0605342
GO:0006469 negative regulation of protein kinase activity	0.0605824	1.55438	0.0605824	0.335311	150	0.0605824
GO:0001659 temperature homeostasis	0.0607133	1.60612	0.0607133	0.335439	14	0.0607133
GO:0035383 thioester metabolic process	0.0608576	-1.56249	0.0608576	1	48	0.0608576
GO:0006637 acyl-CoA metabolic process	0.0608576	-1.56249	0.0608576	1	48	0.0608576
GO:0030282 bone mineralization	0.0610328	1.58145	0.0610328	0.335439	20	0.0610328
GO:0032200 telomere organization	0.0610602	-1.55694	0.0610602	1	62	0.0610602
GO:1904029 regulation of cyclin-dependent protein kinase activity	0.0611276	1.55434	0.0611276	0.335439	78	0.0611276
GO:0000079 regulation of cyclin-dependent protein serine/threonine kinase activity	0.0611276	1.55434	0.0611276	0.335439	78	0.0611276
GO:0010518 positive regulation of phospholipase activity	0.0611349	1.56184	0.0611349	0.335439	43	0.0611349
GO:0008088 axo-dendritic transport	0.0611465	1.56595	0.0611465	0.335439	33	0.0611465
GO:0035082 axoneme assembly	0.0612402	-1.62189	0.0612402	1	10	0.0612402
GO:0097553 calcium ion transmembrane import into cytosol	0.0613097	1.58534	0.0613097	0.335439	18	0.0613097
GO:1902400 intracellular signal transduction involved in G1 DNA damage checkpoint	0.0613393	-1.55596	0.0613393	1	64	0.0613393
GO:0072431 signal transduction involved in mitotic G1 DNA damage checkpoint	0.0613393	-1.55596	0.0613393	1	64	0.0613393
GO:0007422 peripheral nervous system development	0.0613546	1.59127	0.0613546	0.335439	16	0.0613546
GO:0043393 regulation of protein binding	0.0613795	1.54945	0.0613795	0.335439	112	0.0613795
GO:0048009 insulin-like growth factor receptor signaling pathway	0.0615422	1.60551	0.0615422	0.335439	12	0.0615422
GO:0010862 positive regulation of pathway-restricted SMAD protein phosphorylation	0.0616591	1.57098	0.0616591	0.335439	24	0.0616591
GO:1900046 regulation of hemostasis	0.0616807	1.55541	0.0616807	0.335439	46	0.0616807
GO:0030193 regulation of blood coagulation	0.0616807	1.55541	0.0616807	0.335439	46	0.0616807
GO:0051897 positive regulation of protein kinase B signaling	0.0617781	1.55307	0.0617781	0.335439	53	0.0617781
GO:0043618 regulation of transcription from RNA polymerase II promoter in response to stress	0.0619147	1.55593	0.0619147	0.335439	40	0.0619147
GO:0051098 regulation of binding	0.0619759	1.54209	0.0619759	0.335439	180	0.0619759
GO:1903426 regulation of reactive oxygen species biosynthetic process	0.0620163	1.55524	0.0620163	0.335439	41	0.0620163
GO:2000144 positive regulation of DNA-templated transcription, initiation	0.0620938	1.61912	0.0620938	0.335439	10	0.0620938
GO:0030317 flagellated sperm motility	0.0625156	-1.57932	0.0625156	1	16	0.0625156
GO:0097722 sperm motility	0.0625156	-1.57932	0.0625156	1	16	0.0625156
GO:0071417 cellular response to organonitrogen compound	0.0626896	1.5362	0.0626896	0.338207	181	0.0626896
GO:0010574 regulation of vascular endothelial growth factor production	0.0628101	1.56328	0.0628101	0.338407	22	0.0628101
GO:0010660 regulation of muscle cell apoptotic process	0.0630125	1.56258	0.0630125	0.339047	22	0.0630125
GO:0090407 organophosphate biosynthetic process	0.0631961	-1.53046	0.0631961	1	326	0.0631961
GO:0097755 positive regulation of blood vessel diameter	0.0632297	1.5527	0.0632297	0.339668	28	0.0632297
GO:0046649 lymphocyte activation	0.0632953	1.53105	0.0632953	0.339668	191	0.0632953
GO:0060193 positive regulation of lipase activity	0.063593	1.5397	0.063593	0.340407	47	0.063593
GO:0008286 insulin receptor signaling pathway	0.0636497	1.53039	0.0636497	0.340407	117	0.0636497
GO:1903707 negative regulation of hemopoiesis	0.0636847	1.53395	0.0636847	0.340407	74	0.0636847
GO:0046386 deoxyribose phosphate catabolic process	0.0637132	-1.57228	0.0637132	1	15	0.0637132
GO:1901224 positive regulation of NIK/NF-kappaB signaling	0.063971	1.56168	0.063971	0.341487	20	0.063971
GO:0006364 rRNA processing	0.0641974	-1.52663	0.0641974	1	122	0.0641974
GO:0030182 neuron differentiation	0.0642157	1.52628	0.0642157	0.342343	107	0.0642157
GO:1903311 regulation of mRNA metabolic process	0.0643844	1.52488	0.0643844	0.342638	113	0.0643844
GO:0050673 epithelial cell proliferation	0.0645653	1.52844	0.0645653	0.342638	59	0.0645653
GO:0010762 regulation of fibroblast migration	0.064605	1.5629	0.064605	0.342638	17	0.064605
GO:0060395 SMAD protein signal transduction	0.0646089	1.54538	0.0646089	0.342638	25	0.0646089
GO:1904951 positive regulation of establishment of protein localization	0.0647469	1.51907	0.0647469	0.342922	220	0.0647469
GO:1903793 positive regulation of anion transport	0.0649198	1.55652	0.0649198	0.343389	17	0.0649198
GO:0120034 positive regulation of plasma membrane bounded cell projection assembly	0.0649431	-1.53203	0.0649431	1	38	0.0649431
GO:0010721 negative regulation of cell development	0.065039	1.51842	0.065039	0.343572	136	0.065039
GO:0007417 central nervous system development	0.065398	1.52093	0.065398	0.344689	65	0.065398
GO:0051090 regulation of DNA binding transcription factor activity	0.0654931	1.51267	0.0654931	0.344689	257	0.0654931
GO:0006521 regulation of cellular amino acid metabolic process	0.0654957	-1.52534	0.0654957	1	50	0.0654957
GO:0006750 glutathione biosynthetic process	0.0656993	-1.56232	0.0656993	1	13	0.0656993
GO:0010842 retina layer formation	0.0657138	1.55636	0.0657138	0.344689	15	0.0657138
GO:0050821 protein stabilization	0.0657366	1.51592	0.0657366	0.344689	83	0.0657366
GO:1903170 negative regulation of calcium ion transmembrane transport	0.0658156	-1.58803	0.0658156	1	10	0.0658156
GO:1990748 cellular detoxification	0.0658647	-1.58284	0.0658647	1	12	0.0658647
GO:0033598 mammary gland epithelial cell proliferation	0.0658811	1.56568	0.0658811	0.344689	12	0.0658811
GO:0050808 synapse organization	0.0659222	1.51868	0.0659222	0.344689	56	0.0659222
GO:0031647 regulation of protein stability	0.0659664	1.51144	0.0659664	0.344689	127	0.0659664
GO:0090382 phagosome maturation	0.0660096	1.53634	0.0660096	0.344689	25	0.0660096
GO:0007188 adenylate cyclase-modulating G-protein coupled receptor signaling pathway	0.0660151	1.52192	0.0660151	0.344689	42	0.0660151
GO:0018410 C-terminal protein amino acid modification	0.066243	-1.52292	0.066243	1	35	0.066243
GO:0040029 regulation of gene expression, epigenetic	0.0663289	1.50839	0.0663289	0.345882	138	0.0663289
GO:0006977 DNA damage response, signal transduction by p53 class mediator resulting in cell cycle arrest	0.0663312	-1.5154	0.0663312	1	63	0.0663312
GO:0044419 interspecies interaction between organisms	0.0664136	-1.50386	0.0664136	1	764	0.0664136
GO:0006939 smooth muscle contraction	0.0665087	1.52743	0.0665087	0.346375	26	0.0665087
GO:0010769 regulation of cell morphogenesis involved in differentiation	0.0667698	1.50469	0.0667698	0.347179	140	0.0667698
GO:0030514 negative regulation of BMP signaling pathway	0.0669355	1.53281	0.0669355	0.347179	21	0.0669355
GO:0001501 skeletal system development	0.0669663	1.50535	0.0669663	0.347179	95	0.0669663
GO:0048705 skeletal system morphogenesis	0.0670054	1.50882	0.0670054	0.347179	61	0.0670054
GO:0044728 DNA methylation or demethylation	0.0671314	1.50938	0.0671314	0.347388	53	0.0671314
GO:0042440 pigment metabolic process	0.0671653	-1.51435	0.0671653	1	41	0.0671653
GO:0050830 defense response to Gram-positive bacterium	0.0672889	1.52178	0.0672889	0.347759	31	0.0672889
GO:0046434 organophosphate catabolic process	0.0674361	-1.50345	0.0674361	1	75	0.0674361
GO:0030518 intracellular steroid hormone receptor signaling pathway	0.0674724	1.50609	0.0674724	0.348264	58	0.0674724
GO:0051262 protein tetramerization	0.0676533	-1.50217	0.0676533	1	71	0.0676533
GO:0008584 male gonad development	0.0678002	1.50426	0.0678002	0.349313	53	0.0678002
GO:0060291 long-term synaptic potentiation	0.0678753	1.52817	0.0678753	0.349313	18	0.0678753
GO:0061326 renal tubule development	0.0679942	1.55122	0.0679942	0.349313	13	0.0679942
GO:0072337 modified amino acid transport	0.06802	1.55515	0.06802	0.349313	11	0.06802
GO:0070727 cellular macromolecule localization	0.0680664	-1.4914	0.0680664	1	578	0.0680664
GO:0001707 mesoderm formation	0.0683683	1.51411	0.0683683	0.349631	25	0.0683683
GO:0042475 odontogenesis of dentin-containing tooth	0.0683826	1.50166	0.0683826	0.349631	45	0.0683826
GO:0050996 positive regulation of lipid catabolic process	0.0684018	1.55782	0.0684018	0.349631	10	0.0684018
GO:0032965 regulation of collagen biosynthetic process	0.0684266	1.53684	0.0684266	0.349631	17	0.0684266
GO:0008406 gonad development	0.0686552	1.49618	0.0686552	0.35023	60	0.0686552
GO:0042273 ribosomal large subunit biogenesis	0.0687574	-1.55581	0.0687574	1	15	0.0687574
GO:0030823 regulation of cGMP metabolic process	0.0689743	1.55425	0.0689743	0.35023	10	0.0689743
GO:0032369 negative regulation of lipid transport	0.0690559	1.52798	0.0690559	0.35023	15	0.0690559
GO:0007097 nuclear migration	0.0690972	1.51922	0.0690972	0.35023	18	0.0690972
GO:0032436 positive regulation of proteasomal ubiquitin-dependent protein catabolic process	0.0691503	1.49689	0.0691503	0.35023	42	0.0691503
GO:0050773 regulation of dendrite development	0.0692112	1.49341	0.0692112	0.35023	52	0.0692112
GO:2000377 regulation of reactive oxygen species metabolic process	0.069245	1.48778	0.069245	0.35023	97	0.069245
GO:0030513 positive regulation of BMP signaling pathway	0.0692513	1.51943	0.0692513	0.35023	17	0.0692513
GO:0050864 regulation of B cell activation	0.0693303	1.49143	0.0693303	0.35023	57	0.0693303
GO:0050818 regulation of coagulation	0.0694071	1.49237	0.0694071	0.35023	50	0.0694071
GO:0007283 spermatogenesis	0.0697337	1.48109	0.0697337	0.35144	181	0.0697337
GO:0072521 purine-containing compound metabolic process	0.0699953	-1.47889	0.0699953	1	195	0.0699953
GO:0010634 positive regulation of epithelial cell migration	0.0700907	1.48462	0.0700907	0.352802	64	0.0700907
GO:2001057 reactive nitrogen species metabolic process	0.0702593	1.49557	0.0702593	0.352917	31	0.0702593
GO:0051453 regulation of intracellular pH	0.0702876	1.49351	0.0702876	0.352917	31	0.0702876
GO:0009264 deoxyribonucleotide catabolic process	0.0705431	-1.51879	0.0705431	1	14	0.0705431
GO:0051924 regulation of calcium ion transport	0.0706801	1.47687	0.0706801	0.353411	97	0.0706801
GO:0048232 male gamete generation	0.0706823	1.47398	0.0706823	0.353411	182	0.0706823
GO:0001936 regulation of endothelial cell proliferation	0.0707246	1.48106	0.0707246	0.353411	56	0.0707246
GO:0033002 muscle cell proliferation	0.0707344	1.52044	0.0707344	0.353411	13	0.0707344
GO:0006855 drug transmembrane transport	0.0709211	1.49359	0.0709211	0.353907	25	0.0709211
GO:0044283 small molecule biosynthetic process	0.07104	-1.47019	0.07104	1	282	0.07104
GO:0018193 peptidyl-amino acid modification	0.071056	1.46903	0.071056	0.354145	554	0.071056
GO:0010817 regulation of hormone levels	0.0715555	1.46665	0.0715555	0.356197	254	0.0715555
GO:0035094 response to nicotine	0.071724	1.51448	0.071724	0.356591	14	0.071724
GO:0032989 cellular component morphogenesis	0.0718783	1.46444	0.0718783	0.356591	231	0.0718783
GO:0071850 mitotic cell cycle arrest	0.0718983	1.54182	0.0718983	0.356591	10	0.0718983
GO:0017144 drug metabolic process	0.0719546	-1.4631	0.0719546	1	336	0.0719546
GO:0034613 cellular protein localization	0.0720739	-1.46153	0.0720739	1	572	0.0720739
GO:0002230 positive regulation of defense response to virus by host	0.0725309	-1.51643	0.0725309	1	11	0.0725309
GO:0070988 demethylation	0.0725559	1.47254	0.0725559	0.359413	39	0.0725559
GO:2000351 regulation of endothelial cell apoptotic process	0.0728802	1.48317	0.0728802	0.360102	22	0.0728802
GO:0014074 response to purine-containing compound	0.0729339	1.4616	0.0729339	0.360102	81	0.0729339
GO:0007050 cell cycle arrest	0.0729612	1.45913	0.0729612	0.360102	114	0.0729612
GO:0046777 protein autophosphorylation	0.0731595	1.45695	0.0731595	0.360577	133	0.0731595
GO:0001570 vasculogenesis	0.0734509	1.46443	0.0734509	0.360577	42	0.0734509
GO:0018126 protein hydroxylation	0.0735525	1.50284	0.0735525	0.360577	12	0.0735525
GO:0003279 cardiac septum development	0.0736175	1.49402	0.0736175	0.360577	14	0.0736175
GO:0048588 developmental cell growth	0.0736652	1.46377	0.0736652	0.360577	40	0.0736652
GO:0009648 photoperiodism	0.0737171	1.48174	0.0737171	0.360577	20	0.0737171
GO:0070169 positive regulation of biomineral tissue development	0.0737953	1.4729	0.0737953	0.360577	24	0.0737953
GO:0030501 positive regulation of bone mineralization	0.0737953	1.4729	0.0737953	0.360577	24	0.0737953
GO:0051437 positive regulation of ubiquitin-protein ligase activity involved in regulation of mitotic cell cycle transition	0.073852	-1.45852	0.073852	1	69	0.073852
GO:1900180 regulation of protein localization to nucleus	0.0739019	1.45175	0.0739019	0.360577	129	0.0739019
GO:0070534 protein K63-linked ubiquitination	0.0739464	1.46808	0.0739464	0.360577	31	0.0739464
GO:0009057 macromolecule catabolic process	0.0739697	-1.44767	0.0739697	1	691	0.0739697
GO:0009611 response to wounding	0.0742533	1.45049	0.0742533	0.361406	111	0.0742533
GO:0043923 positive regulation by host of viral transcription	0.0743436	1.50907	0.0743436	0.361406	10	0.0743436
GO:0072175 epithelial tube formation	0.0743835	1.47372	0.0743835	0.361406	21	0.0743835
GO:0045685 regulation of glial cell differentiation	0.0745813	1.46127	0.0745813	0.361589	31	0.0745813
GO:0030072 peptide hormone secretion	0.0745994	1.4653	0.0745994	0.361589	27	0.0745994
GO:0051154 negative regulation of striated muscle cell differentiation	0.0747657	1.49274	0.0747657	0.361962	13	0.0747657
GO:1901617 organic hydroxy compound biosynthetic process	0.0749924	-1.44635	0.0749924	1	88	0.0749924
GO:2000736 regulation of stem cell differentiation	0.0750098	1.48034	0.0750098	0.362497	15	0.0750098
GO:0045662 negative regulation of myoblast differentiation	0.0750548	1.47773	0.0750548	0.362497	17	0.0750548
GO:0019933 cAMP-mediated signaling	0.0753236	1.45451	0.0753236	0.363363	35	0.0753236
GO:0043153 entrainment of circadian clock by photoperiod	0.0754451	1.47372	0.0754451	0.363517	18	0.0754451
GO:0009166 nucleotide catabolic process	0.075649	-1.45029	0.075649	1	39	0.075649
GO:0060021 palate development	0.0757051	1.44633	0.0757051	0.363954	48	0.0757051
GO:0046580 negative regulation of Ras protein signal transduction	0.0757154	1.45184	0.0757154	0.363954	33	0.0757154
GO:0008589 regulation of smoothened signaling pathway	0.0758667	-1.44692	0.0758667	1	42	0.0758667
GO:0045920 negative regulation of exocytosis	0.0758875	1.47671	0.0758875	0.364002	14	0.0758875
GO:0002696 positive regulation of leukocyte activation	0.0759048	1.43676	0.0759048	0.364002	154	0.0759048
GO:0005975 carbohydrate metabolic process	0.0759504	-1.43421	0.0759504	1	404	0.0759504
GO:0046685 response to arsenic-containing substance	0.0760211	1.46172	0.0760211	0.364129	20	0.0760211
GO:0071260 cellular response to mechanical stimulus	0.0762223	1.44219	0.0762223	0.36429	50	0.0762223
GO:0042417 dopamine metabolic process	0.0763373	1.4927	0.0763373	0.36429	12	0.0763373
GO:0010875 positive regulation of cholesterol efflux	0.0763437	1.49164	0.0763437	0.36429	12	0.0763437
GO:0042744 hydrogen peroxide catabolic process	0.0764638	-1.48405	0.0764638	1	12	0.0764638
GO:0072401 signal transduction involved in DNA integrity checkpoint	0.0764763	-1.43896	0.0764763	1	67	0.0764763
GO:0072422 signal transduction involved in DNA damage checkpoint	0.0764763	-1.43896	0.0764763	1	67	0.0764763
GO:0045604 regulation of epidermal cell differentiation	0.0767998	1.45173	0.0767998	0.36429	27	0.0767998
GO:0033673 negative regulation of kinase activity	0.07681	1.43029	0.07681	0.36429	161	0.07681
GO:0005996 monosaccharide metabolic process	0.0768303	-1.43034	0.0768303	1	151	0.0768303
GO:0042307 positive regulation of protein import into nucleus	0.0770513	1.434	0.0770513	0.36429	66	0.0770513
GO:0046470 phosphatidylcholine metabolic process	0.0772528	-1.43758	0.0772528	1	41	0.0772528
GO:0031334 positive regulation of protein complex assembly	0.0772751	1.42874	0.0772751	0.36429	108	0.0772751
GO:0001938 positive regulation of endothelial cell proliferation	0.0773068	1.43774	0.0773068	0.36429	39	0.0773068
GO:0043112 receptor metabolic process	0.0773205	1.43486	0.0773205	0.36429	49	0.0773205
GO:0046427 positive regulation of JAK-STAT cascade	0.0776152	1.48351	0.0776152	0.36429	13	0.0776152
GO:1904894 positive regulation of STAT cascade	0.0776152	1.48351	0.0776152	0.36429	13	0.0776152
GO:0006509 membrane protein ectodomain proteolysis	0.07768	-1.45802	0.07768	1	19	0.07768
GO:0034616 response to laminar fluid shear stress	0.0777207	1.46321	0.0777207	0.36429	14	0.0777207
GO:0031668 cellular response to extracellular stimulus	0.0777448	1.42519	0.0777448	0.36429	114	0.0777448
GO:0099537 trans-synaptic signaling	0.0777475	1.42401	0.0777475	0.36429	150	0.0777475
GO:0007268 chemical synaptic transmission	0.0777475	1.42401	0.0777475	0.36429	150	0.0777475
GO:0098916 anterograde trans-synaptic signaling	0.0777475	1.42401	0.0777475	0.36429	150	0.0777475
GO:0099536 synaptic signaling	0.0777475	1.42401	0.0777475	0.36429	150	0.0777475
GO:0018205 peptidyl-lysine modification	0.0777545	1.42344	0.0777545	0.36429	176	0.0777545
GO:0002064 epithelial cell development	0.0778098	1.42709	0.0778098	0.36429	80	0.0778098
GO:0043650 dicarboxylic acid biosynthetic process	0.0779289	1.48135	0.0779289	0.36429	10	0.0779289
GO:0048731 system development	0.0779403	1.42052	0.0779403	0.36429	371	0.0779403
GO:0000060 protein import into nucleus, translocation	0.0780844	1.45826	0.0780844	0.364544	15	0.0780844
GO:1901998 toxin transport	0.0782813	1.4392	0.0782813	0.36472	27	0.0782813
GO:0000578 embryonic axis specification	0.0783855	1.44775	0.0783855	0.36472	19	0.0783855
GO:0051249 regulation of lymphocyte activation	0.0784264	1.41839	0.0784264	0.36472	203	0.0784264
GO:0010827 regulation of glucose transport	0.0784818	1.42363	0.0784818	0.36472	66	0.0784818
GO:0002790 peptide secretion	0.0788177	1.42008	0.0788177	0.365554	77	0.0788177
GO:0006418 tRNA aminoacylation for protein translation	0.0789373	-1.42458	0.0789373	1	45	0.0789373
GO:0048641 regulation of skeletal muscle tissue development	0.0789583	1.43375	0.0789583	0.365554	26	0.0789583
GO:0048640 negative regulation of developmental growth	0.0789759	1.42299	0.0789759	0.365554	51	0.0789759
GO:0010884 positive regulation of lipid storage	0.0790162	-1.47092	0.0790162	1	11	0.0790162
GO:0007157 heterophilic cell-cell adhesion via plasma membrane cell adhesion molecules	0.0792705	1.45465	0.0792705	0.365554	14	0.0792705
GO:0035303 regulation of dephosphorylation	0.0794729	1.41504	0.0794729	0.365554	84	0.0794729
GO:1904037 positive regulation of epithelial cell apoptotic process	0.0795365	1.45762	0.0795365	0.365554	12	0.0795365
GO:0034080 CENP-A containing nucleosome assembly	0.079597	1.42679	0.079597	0.365554	29	0.079597
GO:0042481 regulation of odontogenesis	0.0796148	1.45847	0.0796148	0.365554	15	0.0796148
GO:1903509 liposaccharide metabolic process	0.0796394	-1.41507	0.0796394	1	73	0.0796394
GO:0009991 response to extracellular stimulus	0.0797022	1.40935	0.0797022	0.365554	235	0.0797022
GO:0070206 protein trimerization	0.0797123	-1.43254	0.0797123	1	22	0.0797123
GO:0010712 regulation of collagen metabolic process	0.0797908	1.44159	0.0797908	0.365554	20	0.0797908
GO:0045687 positive regulation of glial cell differentiation	0.0798279	1.43985	0.0798279	0.365554	17	0.0798279
GO:2000649 regulation of sodium ion transmembrane transporter activity	0.0798455	1.43528	0.0798455	0.365554	20	0.0798455
GO:0043537 negative regulation of blood vessel endothelial cell migration	0.0799129	1.45292	0.0799129	0.365554	13	0.0799129
GO:0032924 activin receptor signaling pathway	0.0799227	1.45901	0.0799227	0.365554	12	0.0799227
GO:0051353 positive regulation of oxidoreductase activity	0.0802014	1.42272	0.0802014	0.366154	31	0.0802014
GO:0002263 cell activation involved in immune response	0.0804102	1.41054	0.0804102	0.366154	65	0.0804102
GO:0002366 leukocyte activation involved in immune response	0.0804102	1.41054	0.0804102	0.366154	65	0.0804102
GO:0043491 protein kinase B signaling	0.0804284	1.42534	0.0804284	0.366154	25	0.0804284
GO:0072529 pyrimidine-containing compound catabolic process	0.0804582	-1.42753	0.0804582	1	24	0.0804582
GO:0033198 response to ATP	0.080505	1.4373	0.080505	0.366154	16	0.080505
GO:1903845 negative regulation of cellular response to transforming growth factor beta stimulus	0.0809786	1.40891	0.0809786	0.366304	54	0.0809786
GO:0030512 negative regulation of transforming growth factor beta receptor signaling pathway	0.0809786	1.40891	0.0809786	0.366304	54	0.0809786
GO:0045682 regulation of epidermis development	0.0812105	1.41133	0.0812105	0.366304	44	0.0812105
GO:0090066 regulation of anatomical structure size	0.0813329	1.39878	0.0813329	0.366304	199	0.0813329
GO:0048008 platelet-derived growth factor receptor signaling pathway	0.0813373	1.41427	0.0813373	0.366304	30	0.0813373
GO:2000278 regulation of DNA biosynthetic process	0.081387	1.41736	0.081387	0.366304	28	0.081387
GO:1902622 regulation of neutrophil migration	0.0814634	1.43112	0.0814634	0.366304	16	0.0814634
GO:1903670 regulation of sprouting angiogenesis	0.0816184	1.43585	0.0816184	0.366304	14	0.0816184
GO:0042269 regulation of natural killer cell mediated cytotoxicity	0.0816483	1.45366	0.0816483	0.366304	10	0.0816483
GO:0002715 regulation of natural killer cell mediated immunity	0.0816483	1.45366	0.0816483	0.366304	10	0.0816483
GO:0044246 regulation of multicellular organismal metabolic process	0.0817789	1.42535	0.0817789	0.366304	21	0.0817789
GO:0045117 azole transport	0.0818799	1.44073	0.0818799	0.366304	12	0.0818799
GO:1900047 negative regulation of hemostasis	0.0819084	1.41705	0.0819084	0.366304	23	0.0819084
GO:0030195 negative regulation of blood coagulation	0.0819084	1.41705	0.0819084	0.366304	23	0.0819084
GO:0002479 antigen processing and presentation of exogenous peptide antigen via MHC class I, TAP-dependent	0.0819233	-1.40221	0.0819233	1	66	0.0819233
GO:0046822 regulation of nucleocytoplasmic transport	0.0819236	1.39563	0.0819236	0.366304	153	0.0819236
GO:0006342 chromatin silencing	0.0819828	1.40712	0.0819828	0.366304	35	0.0819828
GO:0048285 organelle fission	0.082248	-1.40383	0.082248	1	42	0.082248
GO:0050716 positive regulation of interleukin-1 secretion	0.0823404	-1.44863	0.0823404	1	12	0.0823404
GO:1902624 positive regulation of neutrophil migration	0.0823431	1.4375	0.0823431	0.367345	12	0.0823431
GO:0046634 regulation of alpha-beta T cell activation	0.0825887	1.40408	0.0825887	0.367345	35	0.0825887
GO:0032663 regulation of interleukin-2 production	0.0825977	1.40687	0.0825977	0.367345	28	0.0825977
GO:0018394 peptidyl-lysine acetylation	0.0826516	1.39345	0.0826516	0.367345	88	0.0826516
GO:0043487 regulation of RNA stability	0.0826684	1.40017	0.0826684	0.367345	41	0.0826684
GO:0007164 establishment of tissue polarity	0.0829114	-1.44208	0.0829114	1	11	0.0829114
GO:0001736 establishment of planar polarity	0.0829114	-1.44208	0.0829114	1	11	0.0829114
GO:0046626 regulation of insulin receptor signaling pathway	0.0829809	1.40182	0.0829809	0.36833	32	0.0829809
GO:0034622 cellular macromolecular complex assembly	0.0830817	1.38583	0.0830817	0.368374	426	0.0830817
GO:0001779 natural killer cell differentiation	0.0831958	1.44328	0.0831958	0.368477	10	0.0831958
GO:0006813 potassium ion transport	0.083322	1.39763	0.083322	0.368634	36	0.083322
GO:0090313 regulation of protein targeting to membrane	0.0833959	-1.41489	0.0833959	1	19	0.0833959
GO:0070373 negative regulation of ERK1 and ERK2 cascade	0.0834969	1.40279	0.0834969	0.368968	28	0.0834969
GO:0007264 small GTPase mediated signal transduction	0.0835815	1.38285	0.0835815	0.368968	342	0.0835815
GO:0070936 protein K48-linked ubiquitination	0.0836704	1.39437	0.0836704	0.368968	43	0.0836704
GO:0043039 tRNA aminoacylation	0.0837512	-1.39122	0.0837512	1	48	0.0837512
GO:0043038 amino acid activation	0.0837512	-1.39122	0.0837512	1	48	0.0837512
GO:0010830 regulation of myotube differentiation	0.0837996	1.40122	0.0837996	0.369137	25	0.0837996
GO:0051439 regulation of ubiquitin-protein ligase activity involved in mitotic cell cycle	0.0838869	-1.38862	0.0838869	1	73	0.0838869
GO:1904666 regulation of ubiquitin protein ligase activity	0.0838869	-1.38862	0.0838869	1	73	0.0838869
GO:0051251 positive regulation of lymphocyte activation	0.0839966	1.38221	0.0839966	0.369603	143	0.0839966
GO:0050878 regulation of body fluid levels	0.0843252	1.37777	0.0843252	0.369863	410	0.0843252
GO:0006879 cellular iron ion homeostasis	0.0843265	1.38912	0.0843265	0.369863	44	0.0843265
GO:0050768 negative regulation of neurogenesis	0.0843292	1.38047	0.0843292	0.369863	128	0.0843292
GO:0072395 signal transduction involved in cell cycle checkpoint	0.0844483	-1.38457	0.0844483	1	68	0.0844483
GO:0030330 DNA damage response, signal transduction by p53 class mediator	0.0844633	-1.38259	0.0844633	1	83	0.0844633
GO:0042149 cellular response to glucose starvation	0.0846141	1.40559	0.0846141	0.369903	18	0.0846141
GO:0032239 regulation of nucleobase-containing compound transport	0.084756	1.42608	0.084756	0.369903	11	0.084756
GO:0043280 positive regulation of cysteine-type endopeptidase activity involved in apoptotic process	0.0847757	1.37934	0.0847757	0.369903	99	0.0847757
GO:0014047 glutamate secretion	0.0847873	1.41553	0.0847873	0.369903	14	0.0847873
GO:0000902 cell morphogenesis	0.0847941	1.37834	0.0847941	0.369903	105	0.0847941
GO:0014072 response to isoquinoline alkaloid	0.0852338	1.41325	0.0852338	0.371417	13	0.0852338
GO:0009081 branched-chain amino acid metabolic process	0.0853348	-1.3969	0.0853348	1	21	0.0853348
GO:0048821 erythrocyte development	0.0853746	1.41279	0.0853746	0.371417	14	0.0853746
GO:0046425 regulation of JAK-STAT cascade	0.0855075	1.38784	0.0855075	0.371417	32	0.0855075
GO:1904892 regulation of STAT cascade	0.0855075	1.38784	0.0855075	0.371417	32	0.0855075
GO:0046579 positive regulation of Ras protein signal transduction	0.0856579	1.40047	0.0856579	0.371673	20	0.0856579
GO:0046831 regulation of RNA export from nucleus	0.0857903	1.42432	0.0857903	0.37185	10	0.0857903
GO:0051797 regulation of hair follicle development	0.0861449	1.41302	0.0861449	0.372201	13	0.0861449
GO:0055078 sodium ion homeostasis	0.0861711	1.42289	0.0861711	0.372201	10	0.0861711
GO:1901655 cellular response to ketone	0.0862367	1.38306	0.0862367	0.372201	28	0.0862367
GO:0007586 digestion	0.0863219	1.42134	0.0863219	0.372201	12	0.0863219
GO:0061515 myeloid cell development	0.0863373	1.38133	0.0863373	0.372201	30	0.0863373
GO:0009880 embryonic pattern specification	0.0864219	1.37957	0.0864219	0.372201	32	0.0864219
GO:0050684 regulation of mRNA processing	0.0865381	1.37149	0.0865381	0.372307	60	0.0865381
GO:0031572 G2 DNA damage checkpoint	0.0866527	-1.38008	0.0866527	1	30	0.0866527
GO:0002067 glandular epithelial cell differentiation	0.0866725	1.4073	0.0866725	0.37249	12	0.0866725
GO:0051222 positive regulation of protein transport	0.0868858	1.3627	0.0868858	0.372732	202	0.0868858
GO:0014065 phosphatidylinositol 3-kinase signaling	0.0869627	1.39074	0.0869627	0.372732	17	0.0869627
GO:0006303 double-strand break repair via nonhomologous end joining	0.0869683	-1.40067	0.0869683	1	15	0.0869683
GO:0000726 non-recombinational repair	0.0869683	-1.40067	0.0869683	1	15	0.0869683
GO:0055008 cardiac muscle tissue morphogenesis	0.0870044	1.37994	0.0870044	0.372732	25	0.0870044
GO:0050714 positive regulation of protein secretion	0.0872903	1.36314	0.0872903	0.373562	96	0.0872903
GO:0009894 regulation of catabolic process	0.0874596	1.3576	0.0874596	0.373736	471	0.0874596
GO:0050817 coagulation	0.0876074	1.35724	0.0876074	0.373736	301	0.0876074
GO:0007596 blood coagulation	0.0876074	1.35724	0.0876074	0.373736	301	0.0876074
GO:0010874 regulation of cholesterol efflux	0.0880616	1.39663	0.0880616	0.374261	14	0.0880616
GO:2000696 regulation of epithelial cell differentiation involved in kidney development	0.0881118	1.39962	0.0881118	0.374261	12	0.0881118
GO:0002675 positive regulation of acute inflammatory response	0.0881258	1.41215	0.0881258	0.374261	10	0.0881258
GO:0042310 vasoconstriction	0.0882121	1.39057	0.0882121	0.374261	14	0.0882121
GO:0007626 locomotory behavior	0.088252	1.35802	0.088252	0.374261	80	0.088252
GO:0097190 apoptotic signaling pathway	0.0882838	1.3531	0.0882838	0.374261	282	0.0882838
GO:0050871 positive regulation of B cell activation	0.0885286	1.36365	0.0885286	0.374544	36	0.0885286
GO:0002768 immune response-regulating cell surface receptor signaling pathway	0.0885352	1.3522	0.0885352	0.374544	203	0.0885352
GO:0006664 glycolipid metabolic process	0.0886335	-1.35666	0.0886335	1	67	0.0886335
GO:2000191 regulation of fatty acid transport	0.0888381	1.38055	0.0888381	0.375109	16	0.0888381
GO:1900543 negative regulation of purine nucleotide metabolic process	0.0889184	1.37078	0.0889184	0.375109	22	0.0889184
GO:0007250 activation of NF-kappaB-inducing kinase activity	0.0890717	1.38602	0.0890717	0.375109	16	0.0890717
GO:0051047 positive regulation of secretion	0.0890811	1.34938	0.0890811	0.375109	171	0.0890811
GO:0048872 homeostasis of number of cells	0.0891991	1.35301	0.0891991	0.375109	67	0.0891991
GO:0046189 phenol-containing compound biosynthetic process	0.0892235	1.39403	0.0892235	0.375109	13	0.0892235
GO:1905954 positive regulation of lipid localization	0.0893338	1.35742	0.0893338	0.375183	41	0.0893338
GO:0071825 protein-lipid complex subunit organization	0.0897322	1.37624	0.0897322	0.375874	17	0.0897322
GO:0051302 regulation of cell division	0.0898488	1.34772	0.0898488	0.375874	80	0.0898488
GO:0032880 regulation of protein localization	0.0898672	1.34257	0.0898672	0.375874	478	0.0898672
GO:0034694 response to prostaglandin	0.0898688	1.37664	0.0898688	0.375874	15	0.0898688
GO:0098801 regulation of renal system process	0.0901178	1.39047	0.0901178	0.376218	11	0.0901178
GO:0006732 coenzyme metabolic process	0.0901792	-1.34192	0.0901792	1	208	0.0901792
GO:0002285 lymphocyte activation involved in immune response	0.0901883	1.34958	0.0901883	0.376218	49	0.0901883
GO:0046902 regulation of mitochondrial membrane permeability	0.0902293	1.3486	0.0902293	0.376218	52	0.0902293
GO:0051057 positive regulation of small GTPase mediated signal transduction	0.0903713	1.36404	0.0903713	0.376423	23	0.0903713
GO:0042306 regulation of protein import into nucleus	0.0905447	1.34152	0.0905447	0.376759	116	0.0905447
GO:0010952 positive regulation of peptidase activity	0.0909233	1.33951	0.0909233	0.377559	116	0.0909233
GO:0016072 rRNA metabolic process	0.0910366	-1.33825	0.0910366	1	143	0.0910366
GO:0050994 regulation of lipid catabolic process	0.0910556	1.35843	0.0910556	0.377559	21	0.0910556
GO:0046473 phosphatidic acid metabolic process	0.0910577	-1.35788	0.0910577	1	21	0.0910577
GO:0006654 phosphatidic acid biosynthetic process	0.0910577	-1.35788	0.0910577	1	21	0.0910577
GO:0008593 regulation of Notch signaling pathway	0.0910917	1.34839	0.0910917	0.377559	34	0.0910917
GO:0018108 peptidyl-tyrosine phosphorylation	0.0911092	1.34103	0.0911092	0.377559	67	0.0911092
GO:0044273 sulfur compound catabolic process	0.0914583	-1.35154	0.0914583	1	25	0.0914583
GO:0097028 dendritic cell differentiation	0.0916634	1.35537	0.0916634	0.379468	20	0.0916634
GO:0006699 bile acid biosynthetic process	0.0916989	-1.38952	0.0916989	1	10	0.0916989
GO:0000041 transition metal ion transport	0.0919438	1.3365	0.0919438	0.379621	64	0.0919438
GO:0002474 antigen processing and presentation of peptide antigen via MHC class I	0.0921379	-1.33343	0.0921379	1	93	0.0921379
GO:0044262 cellular carbohydrate metabolic process	0.0922136	-1.33098	0.0922136	1	124	0.0922136
GO:0061045 negative regulation of wound healing	0.0922381	1.34441	0.0922381	0.379621	29	0.0922381
GO:0007272 ensheathment of neurons	0.0922515	1.3387	0.0922515	0.379621	41	0.0922515
GO:0008366 axon ensheathment	0.0922515	1.3387	0.0922515	0.379621	41	0.0922515
GO:0060828 regulation of canonical Wnt signaling pathway	0.0922576	1.32969	0.0922576	0.379621	171	0.0922576
GO:0090022 regulation of neutrophil chemotaxis	0.0922619	1.36151	0.0922619	0.379621	15	0.0922619
GO:0021670 lateral ventricle development	0.0923894	-1.37462	0.0923894	1	11	0.0923894
GO:0046148 pigment biosynthetic process	0.0924415	-1.34066	0.0924415	1	36	0.0924415
GO:0090559 regulation of membrane permeability	0.0925624	1.33384	0.0925624	0.380472	54	0.0925624
GO:0015936 coenzyme A metabolic process	0.0927474	-1.36059	0.0927474	1	14	0.0927474
GO:0009168 purine ribonucleoside monophosphate biosynthetic process	0.0928398	-1.3333	0.0928398	1	48	0.0928398
GO:0009127 purine nucleoside monophosphate biosynthetic process	0.0928398	-1.3333	0.0928398	1	48	0.0928398
GO:0031669 cellular response to nutrient levels	0.0929129	1.32776	0.0929129	0.381526	98	0.0929129
GO:0098662 inorganic cation transmembrane transport	0.0932976	1.32366	0.0932976	0.382718	156	0.0932976
GO:0033108 mitochondrial respiratory chain complex assembly	0.0933939	-1.33779	0.0933939	1	27	0.0933939
GO:0006936 muscle contraction	0.0935415	1.32362	0.0935415	0.383331	105	0.0935415
GO:0014855 striated muscle cell proliferation	0.0936914	1.36536	0.0936914	0.383535	11	0.0936914
GO:0016458 gene silencing	0.0938055	1.32427	0.0938055	0.383535	70	0.0938055
GO:0001838 embryonic epithelial tube formation	0.0939788	1.34508	0.0939788	0.383535	18	0.0939788
GO:1902930 regulation of alcohol biosynthetic process	0.0940321	1.34401	0.0940321	0.383535	20	0.0940321
GO:0018212 peptidyl-tyrosine modification	0.0943451	1.32109	0.0943451	0.383535	69	0.0943451
GO:1903580 positive regulation of ATP metabolic process	0.094361	-1.38554	0.094361	1	10	0.094361
GO:1901222 regulation of NIK/NF-kappaB signaling	0.0945909	1.33792	0.0945909	0.383535	22	0.0945909
GO:1901135 carbohydrate derivative metabolic process	0.0947341	-1.31302	0.0947341	1	516	0.0947341
GO:0018393 internal peptidyl-lysine acetylation	0.0947605	1.31733	0.0947605	0.383535	87	0.0947605
GO:0002694 regulation of leukocyte activation	0.0947617	1.31393	0.0947617	0.383535	232	0.0947617
GO:0006820 anion transport	0.0948612	1.31345	0.0948612	0.383535	221	0.0948612
GO:0030800 negative regulation of cyclic nucleotide metabolic process	0.0948985	1.35462	0.0948985	0.383535	12	0.0948985
GO:0030815 negative regulation of cAMP metabolic process	0.0948985	1.35462	0.0948985	0.383535	12	0.0948985
GO:0008213 protein alkylation	0.0949098	1.31771	0.0949098	0.383535	70	0.0949098
GO:0006479 protein methylation	0.0949098	1.31771	0.0949098	0.383535	70	0.0949098
GO:0090023 positive regulation of neutrophil chemotaxis	0.0949903	1.35721	0.0949903	0.383535	11	0.0949903
GO:0002076 osteoblast development	0.0950094	1.35901	0.0950094	0.383535	11	0.0950094
GO:0000186 activation of MAPKK activity	0.0952937	1.31964	0.0952937	0.383545	43	0.0952937
GO:0048839 inner ear development	0.0953531	1.32877	0.0953531	0.383545	25	0.0953531
GO:0032409 regulation of transporter activity	0.0955534	1.31259	0.0955534	0.383545	86	0.0955534
GO:1904036 negative regulation of epithelial cell apoptotic process	0.0955754	1.33657	0.0955754	0.383545	18	0.0955754
GO:0010718 positive regulation of epithelial to mesenchymal transition	0.0956093	1.33541	0.0956093	0.383545	21	0.0956093
GO:1902475 L-alpha-amino acid transmembrane transport	0.0956276	1.35833	0.0956276	0.383545	10	0.0956276
GO:0046903 secretion	0.0957608	1.30758	0.0957608	0.383545	303	0.0957608
GO:0034103 regulation of tissue remodeling	0.0958482	1.3191	0.0958482	0.383545	34	0.0958482
GO:0060707 trophoblast giant cell differentiation	0.0958703	1.35715	0.0958703	0.383545	10	0.0958703
GO:0010743 regulation of macrophage derived foam cell differentiation	0.0960327	1.34966	0.0960327	0.383545	15	0.0960327
GO:0016137 glycoside metabolic process	0.0960517	1.34073	0.0960517	0.383545	14	0.0960517
GO:0051905 establishment of pigment granule localization	0.0960708	-1.32628	0.0960708	1	22	0.0960708
GO:0046635 positive regulation of alpha-beta T cell activation	0.0966771	1.3193	0.0966771	0.385314	27	0.0966771
GO:1904591 positive regulation of protein import	0.0966845	1.30772	0.0966845	0.385314	67	0.0966845
GO:0009247 glycolipid biosynthetic process	0.0968681	-1.31499	0.0968681	1	30	0.0968681
GO:0032869 cellular response to insulin stimulus	0.0968709	1.30839	0.0968709	0.385677	53	0.0968709
GO:0060038 cardiac muscle cell proliferation	0.0972241	1.34852	0.0972241	0.386704	10	0.0972241
GO:0031667 response to nutrient levels	0.09745	1.29825	0.09745	0.387182	218	0.09745
GO:0065005 protein-lipid complex assembly	0.0975351	1.34685	0.0975351	0.387182	10	0.0975351
GO:0060537 muscle tissue development	0.0977467	1.30405	0.0977467	0.387643	47	0.0977467
GO:0045665 negative regulation of neuron differentiation	0.0979099	1.29824	0.0979099	0.387718	94	0.0979099
GO:0045454 cell redox homeostasis	0.0979568	1.30328	0.0979568	0.387718	47	0.0979568
GO:0070271 protein complex biogenesis	0.0981574	-1.31035	0.0981574	1	25	0.0981574
GO:0006270 DNA replication initiation	0.0982987	-1.31265	0.0982987	1	23	0.0982987
GO:0051341 regulation of oxidoreductase activity	0.098333	1.2993	0.098333	0.388209	55	0.098333
GO:0071375 cellular response to peptide hormone stimulus	0.0983375	1.2961	0.0983375	0.388209	88	0.0983375
GO:0009952 anterior/posterior pattern specification	0.0984234	1.29556	0.0984234	0.388209	88	0.0984234
GO:0007163 establishment or maintenance of cell polarity	0.0984636	1.29603	0.0984636	0.388209	78	0.0984636
GO:0009712 catechol-containing compound metabolic process	0.0990261	1.31615	0.0990261	0.389669	19	0.0990261
GO:0006584 catecholamine metabolic process	0.0990261	1.31615	0.0990261	0.389669	19	0.0990261
GO:0051046 regulation of secretion	0.0991763	1.28763	0.0991763	0.389882	324	0.0991763
GO:0009948 anterior/posterior axis specification	0.0993928	1.30617	0.0993928	0.390355	22	0.0993928
GO:0015992 proton transport	0.0995782	-1.29098	0.0995782	1	62	0.0995782
GO:2000641 regulation of early endosome to late endosome transport	0.0997642	1.32287	0.0997642	0.391434	12	0.0997642
GO:0009416 response to light stimulus	0.0998869	1.28417	0.0998869	0.391537	216	0.0998869
GO:0009150 purine ribonucleotide metabolic process	0.100034	-1.28415	0.100034	1	155	0.100034
GO:1901888 regulation of cell junction assembly	0.100168	1.29138	0.100168	0.39226	41	0.100168
GO:0043901 negative regulation of multi-organism process	0.100272	-1.28449	0.100272	1	96	0.100272
GO:0032940 secretion by cell	0.100306	1.28157	0.100306	0.392422	245	0.100306
GO:0045862 positive regulation of proteolysis	0.100638	1.27957	0.100638	0.393343	261	0.100638
GO:0030834 regulation of actin filament depolymerization	0.100732	-1.29381	0.100732	1	30	0.100732
GO:0071407 cellular response to organic cyclic compound	0.100911	1.27922	0.100911	0.394005	152	0.100911
GO:0007599 hemostasis	0.101002	1.27724	0.101002	0.394005	305	0.101002
GO:0045663 positive regulation of myoblast differentiation	0.101431	1.32624	0.101431	0.395299	10	0.101431
GO:0006839 mitochondrial transport	0.101558	-1.27695	0.101558	1	100	0.101558
GO:0050819 negative regulation of coagulation	0.10168	1.29039	0.10168	0.395578	25	0.10168
GO:0051654 establishment of mitochondrion localization	0.101728	1.30524	0.101728	0.395578	14	0.101728
GO:0050691 regulation of defense response to virus by host	0.101754	-1.29411	0.101754	1	20	0.101754
GO:0055001 muscle cell development	0.101795	1.2809	0.101795	0.395578	49	0.101795
GO:0008535 respiratory chain complex IV assembly	0.10182	-1.33388	0.10182	1	12	0.10182
GO:0001657 ureteric bud development	0.101952	1.28734	0.101952	0.395808	26	0.101952
GO:0090330 regulation of platelet aggregation	0.102144	1.31717	0.102144	0.395903	11	0.102144
GO:1903035 negative regulation of response to wounding	0.102233	1.28342	0.102233	0.395903	31	0.102233
GO:2001056 positive regulation of cysteine-type endopeptidase activity	0.102269	1.2732	0.102269	0.395903	104	0.102269
GO:1900274 regulation of phospholipase C activity	0.102509	1.27967	0.102509	0.396454	36	0.102509
GO:0006805 xenobiotic metabolic process	0.10252	-1.27248	0.10252	1	85	0.10252
GO:0009259 ribonucleotide metabolic process	0.102722	-1.26868	0.102722	1	170	0.102722
GO:0000165 MAPK cascade	0.102816	1.26897	0.102816	0.396935	126	0.102816
GO:0071498 cellular response to fluid shear stress	0.102829	1.30097	0.102829	0.396935	13	0.102829
GO:0048259 regulation of receptor-mediated endocytosis	0.103343	1.27417	0.103343	0.39854	38	0.103343
GO:0070233 negative regulation of T cell apoptotic process	0.103503	-1.30068	0.103503	1	12	0.103503
GO:0031344 regulation of cell projection organization	0.103762	1.26193	0.103762	0.399775	270	0.103762
GO:0016071 mRNA metabolic process	0.10379	-1.26109	0.10379	1	506	0.10379
GO:0006956 complement activation	0.103991	-1.2959	0.103991	1	15	0.103991
GO:0060402 calcium ion transport into cytosol	0.104022	1.27933	0.104022	0.400153	22	0.104022
GO:0006399 tRNA metabolic process	0.104074	-1.26186	0.104074	1	133	0.104074
GO:0034723 DNA replication-dependent nucleosome organization	0.10416	1.29171	0.10416	0.400153	15	0.10416
GO:0006335 DNA replication-dependent nucleosome assembly	0.10416	1.29171	0.10416	0.400153	15	0.10416
GO:1900542 regulation of purine nucleotide metabolic process	0.104367	1.26309	0.104367	0.400153	70	0.104367
GO:0035024 negative regulation of Rho protein signal transduction	0.104493	1.29225	0.104493	0.400153	13	0.104493
GO:0042330 taxis	0.104648	1.25888	0.104648	0.400153	127	0.104648
GO:0006935 chemotaxis	0.104648	1.25888	0.104648	0.400153	127	0.104648
GO:0061036 positive regulation of cartilage development	0.104649	1.28134	0.104649	0.400153	18	0.104649
GO:0010770 positive regulation of cell morphogenesis involved in differentiation	0.104932	1.25928	0.104932	0.400855	77	0.104932
GO:0051693 actin filament capping	0.105044	-1.27792	0.105044	1	19	0.105044
GO:0045622 regulation of T-helper cell differentiation	0.105137	1.29212	0.105137	0.4011	12	0.105137
GO:0030803 negative regulation of cyclic nucleotide biosynthetic process	0.105293	1.3019	0.105293	0.4011	10	0.105293
GO:0030818 negative regulation of cAMP biosynthetic process	0.105293	1.3019	0.105293	0.4011	10	0.105293
GO:0043647 inositol phosphate metabolic process	0.105512	1.25957	0.105512	0.401203	48	0.105512
GO:0050900 leukocyte migration	0.105632	1.25327	0.105632	0.401203	130	0.105632
GO:0016573 histone acetylation	0.105668	1.25484	0.105668	0.401203	84	0.105668
GO:0030817 regulation of cAMP biosynthetic process	0.105715	1.2686	0.105715	0.401203	24	0.105715
GO:0051148 negative regulation of muscle cell differentiation	0.106187	1.27176	0.106187	0.402275	18	0.106187
GO:0051131 chaperone-mediated protein complex assembly	0.106353	1.2875	0.106353	0.402275	11	0.106353
GO:0032462 regulation of protein homooligomerization	0.10649	1.28263	0.10649	0.402275	12	0.10649
GO:0045948 positive regulation of translational initiation	0.106618	1.2801	0.106618	0.402275	13	0.106618
GO:0051781 positive regulation of cell division	0.106845	1.25255	0.106845	0.402275	45	0.106845
GO:0030879 mammary gland development	0.106868	1.27677	0.106868	0.402275	15	0.106868
GO:0006766 vitamin metabolic process	0.106914	-1.24701	0.106914	1	103	0.106914
GO:0010950 positive regulation of endopeptidase activity	0.107045	1.24639	0.107045	0.402275	110	0.107045
GO:0033500 carbohydrate homeostasis	0.107053	1.24722	0.107053	0.402275	83	0.107053
GO:0042593 glucose homeostasis	0.107053	1.24722	0.107053	0.402275	83	0.107053
GO:0032729 positive regulation of interferon-gamma production	0.107078	1.25771	0.107078	0.402275	27	0.107078
GO:0051966 regulation of synaptic transmission, glutamatergic	0.107088	1.27473	0.107088	0.402275	14	0.107088
GO:0071901 negative regulation of protein serine/threonine kinase activity	0.107539	1.24411	0.107539	0.402843	92	0.107539
GO:0036151 phosphatidylcholine acyl-chain remodeling	0.107586	-1.26667	0.107586	1	17	0.107586
GO:0044743 protein transmembrane import into intracellular organelle	0.107622	-1.26672	0.107622	1	19	0.107622
GO:0043011 myeloid dendritic cell differentiation	0.107627	1.27117	0.107627	0.402843	14	0.107627
GO:0071695 anatomical structure maturation	0.107663	1.2469	0.107663	0.402843	53	0.107663
GO:2000772 regulation of cellular senescence	0.107708	1.26189	0.107708	0.402843	20	0.107708
GO:1904589 regulation of protein import	0.107736	1.24209	0.107736	0.402843	117	0.107736
GO:0061512 protein localization to cilium	0.107823	-1.27881	0.107823	1	11	0.107823
GO:0090305 nucleic acid phosphodiester bond hydrolysis	0.107961	-1.24032	0.107961	1	141	0.107961
GO:0032768 regulation of monooxygenase activity	0.108079	1.2472	0.108079	0.403754	39	0.108079
GO:0002697 regulation of immune effector process	0.108188	-1.23885	0.108188	1	151	0.108188
GO:0048048 embryonic eye morphogenesis	0.10821	1.26691	0.10821	0.403872	14	0.10821
GO:0072522 purine-containing compound biosynthetic process	0.108354	-1.23969	0.108354	1	92	0.108354
GO:0046637 regulation of alpha-beta T cell differentiation	0.108442	1.25309	0.108442	0.404203	24	0.108442
GO:0030799 regulation of cyclic nucleotide metabolic process	0.108498	1.2442	0.108498	0.404203	44	0.108498
GO:0009164 nucleoside catabolic process	0.108544	-1.2582	0.108544	1	19	0.108544
GO:1902600 hydrogen ion transmembrane transport	0.108575	-1.24183	0.108575	1	52	0.108575
GO:0019915 lipid storage	0.108772	1.26171	0.108772	0.404852	15	0.108772
GO:0010881 regulation of cardiac muscle contraction by regulation of the release of sequestered calcium ion	0.109144	-1.26905	0.109144	1	12	0.109144
GO:0019433 triglyceride catabolic process	0.109513	1.26618	0.109513	0.406145	12	0.109513
GO:0046464 acylglycerol catabolic process	0.109513	1.26618	0.109513	0.406145	12	0.109513
GO:0046461 neutral lipid catabolic process	0.109513	1.26618	0.109513	0.406145	12	0.109513
GO:0007015 actin filament organization	0.109557	1.23242	0.109557	0.406145	111	0.109557
GO:0051646 mitochondrion localization	0.10962	1.24835	0.10962	0.406145	23	0.10962
GO:0002065 columnar/cuboidal epithelial cell differentiation	0.109813	1.24377	0.109813	0.406489	25	0.109813
GO:0007492 endoderm development	0.110071	1.2551	0.110071	0.407073	15	0.110071
GO:0006260 DNA replication	0.110283	-1.22772	0.110283	1	150	0.110283
GO:0007568 aging	0.110343	1.22752	0.110343	0.407427	147	0.110343
GO:0045446 endothelial cell differentiation	0.110368	1.25972	0.110368	0.407427	13	0.110368
GO:0000387 spliceosomal snRNP assembly	0.110597	-1.23926	0.110597	1	35	0.110597
GO:1900006 positive regulation of dendrite development	0.110861	1.2386	0.110861	0.408017	25	0.110861
GO:0031032 actomyosin structure organization	0.110922	1.23033	0.110922	0.408017	46	0.110922
GO:0034643 establishment of mitochondrion localization, microtubule-mediated	0.11093	1.25449	0.11093	0.408017	13	0.11093
GO:0047497 mitochondrion transport along microtubule	0.11093	1.25449	0.11093	0.408017	13	0.11093
GO:0016254 preassembly of GPI anchor in ER membrane	0.111118	-1.25436	0.111118	1	16	0.111118
GO:1905898 positive regulation of response to endoplasmic reticulum stress	0.111189	1.26479	0.111189	0.408599	10	0.111189
GO:0043277 apoptotic cell clearance	0.111402	1.26296	0.111402	0.409013	10	0.111402
GO:0051591 response to cAMP	0.111701	1.22576	0.111701	0.409738	50	0.111701
GO:0007224 smoothened signaling pathway	0.111767	-1.22454	0.111767	1	53	0.111767
GO:0001952 regulation of cell-matrix adhesion	0.111951	1.22286	0.111951	0.410283	59	0.111951
GO:0035162 embryonic hemopoiesis	0.112156	1.24343	0.112156	0.41031	15	0.112156
GO:0071470 cellular response to osmotic stress	0.112645	1.23648	0.112645	0.41031	17	0.112645
GO:0010608 posttranscriptional regulation of gene expression	0.112691	1.21383	0.112691	0.41031	260	0.112691
GO:0009583 detection of light stimulus	0.112742	1.21945	0.112742	0.41031	52	0.112742
GO:0034333 adherens junction assembly	0.112801	1.22536	0.112801	0.41031	29	0.112801
GO:1902742 apoptotic process involved in development	0.112851	1.23691	0.112851	0.41031	17	0.112851
GO:0045776 negative regulation of blood pressure	0.112889	1.23283	0.112889	0.41031	19	0.112889
GO:1900372 negative regulation of purine nucleotide biosynthetic process	0.112936	1.24793	0.112936	0.41031	12	0.112936
GO:0030809 negative regulation of nucleotide biosynthetic process	0.112936	1.24793	0.112936	0.41031	12	0.112936
GO:0007162 negative regulation of cell adhesion	0.112969	1.21386	0.112969	0.41031	127	0.112969
GO:0043271 negative regulation of ion transport	0.113277	1.21724	0.113277	0.410977	51	0.113277
GO:0008219 cell death	0.113355	1.20953	0.113355	0.410977	570	0.113355
GO:0045061 thymic T cell selection	0.113613	1.24594	0.113613	0.411541	12	0.113613
GO:0009126 purine nucleoside monophosphate metabolic process	0.113788	-1.21044	0.113788	1	100	0.113788
GO:0009167 purine ribonucleoside monophosphate metabolic process	0.113788	-1.21044	0.113788	1	100	0.113788
GO:0097150 neuronal stem cell population maintenance	0.113848	1.23666	0.113848	0.411976	14	0.113848
GO:0036230 granulocyte activation	0.114032	1.23476	0.114032	0.411976	14	0.114032
GO:0032401 establishment of melanosome localization	0.114041	-1.22457	0.114041	1	21	0.114041
GO:0032459 regulation of protein oligomerization	0.114104	1.22402	0.114104	0.411976	22	0.114104
GO:1903312 negative regulation of mRNA metabolic process	0.114139	1.21347	0.114139	0.411976	44	0.114139
GO:0015939 pantothenate metabolic process	0.114245	-1.24372	0.114245	1	11	0.114245
GO:0050805 negative regulation of synaptic transmission	0.114279	1.22034	0.114279	0.412053	24	0.114279
GO:0008016 regulation of heart contraction	0.114363	1.20987	0.114363	0.412053	66	0.114363
GO:0045005 DNA-dependent DNA replication maintenance of fidelity	0.114442	-1.23467	0.114442	1	15	0.114442
GO:0051647 nucleus localization	0.114701	1.22866	0.114701	0.412388	16	0.114701
GO:0043330 response to exogenous dsRNA	0.114829	-1.21745	0.114829	1	24	0.114829
GO:0010611 regulation of cardiac muscle hypertrophy	0.114837	1.22698	0.114837	0.412388	18	0.114837
GO:0014743 regulation of muscle hypertrophy	0.114837	1.22698	0.114837	0.412388	18	0.114837
GO:0010863 positive regulation of phospholipase C activity	0.114972	1.21218	0.114972	0.412388	34	0.114972
GO:0007528 neuromuscular junction development	0.115045	1.21906	0.115045	0.412388	22	0.115045
GO:0032816 positive regulation of natural killer cell activation	0.115066	1.22212	0.115066	0.412388	18	0.115066
GO:0051099 positive regulation of binding	0.115308	1.20404	0.115308	0.41289	75	0.115308
GO:0032944 regulation of mononuclear cell proliferation	0.115474	1.20191	0.115474	0.413121	94	0.115474
GO:0006818 hydrogen transport	0.115686	-1.20265	0.115686	1	64	0.115686
GO:0098660 inorganic ion transmembrane transport	0.115755	1.19855	0.115755	0.413373	179	0.115755
GO:0006644 phospholipid metabolic process	0.115765	-1.19804	0.115765	1	227	0.115765
GO:0032570 response to progesterone	0.115817	1.21205	0.115817	0.413373	28	0.115817
GO:0045931 positive regulation of mitotic cell cycle	0.115877	1.20033	0.115877	0.413373	86	0.115877
GO:0048146 positive regulation of fibroblast proliferation	0.115952	1.20817	0.115952	0.413373	30	0.115952
GO:0009144 purine nucleoside triphosphate metabolic process	0.116051	-1.19865	0.116051	1	101	0.116051
GO:0051385 response to mineralocorticoid	0.116451	1.22089	0.116451	0.414692	18	0.116451
GO:0042659 regulation of cell fate specification	0.116527	1.23086	0.116527	0.414692	11	0.116527
GO:0019217 regulation of fatty acid metabolic process	0.116905	1.1984	0.116905	0.415482	49	0.116905
GO:0035335 peptidyl-tyrosine dephosphorylation	0.117039	1.19751	0.117039	0.415482	50	0.117039
GO:0014013 regulation of gliogenesis	0.117056	1.19826	0.117056	0.415482	44	0.117056
GO:0030835 negative regulation of actin filament depolymerization	0.117366	-1.20628	0.117366	1	23	0.117366
GO:0043087 regulation of GTPase activity	0.117396	1.19048	0.117396	0.416325	153	0.117396
GO:2000243 positive regulation of reproductive process	0.117619	1.20184	0.117619	0.416706	26	0.117619
GO:0046365 monosaccharide catabolic process	0.1177	-1.2057	0.1177	1	20	0.1177
GO:1901068 guanosine-containing compound metabolic process	0.117884	-1.20666	0.117884	1	22	0.117884
GO:0048704 embryonic skeletal system morphogenesis	0.117972	1.194	0.117972	0.416706	42	0.117972
GO:0001910 regulation of leukocyte mediated cytotoxicity	0.117985	1.19955	0.117985	0.416706	26	0.117985
GO:0007189 adenylate cyclase-activating G-protein coupled receptor signaling pathway	0.117987	1.20202	0.117987	0.416706	23	0.117987
GO:0006577 amino-acid betaine metabolic process	0.117996	-1.21839	0.117996	1	12	0.117996
GO:0065002 intracellular protein transmembrane transport	0.118099	-1.20327	0.118099	1	24	0.118099
GO:0007006 mitochondrial membrane organization	0.118139	1.18923	0.118139	0.416706	74	0.118139
GO:0010226 response to lithium ion	0.118214	1.20665	0.118214	0.416706	17	0.118214
GO:1903409 reactive oxygen species biosynthetic process	0.118238	1.20668	0.118238	0.416706	17	0.118238
GO:1902305 regulation of sodium ion transmembrane transport	0.118401	1.19863	0.118401	0.416706	25	0.118401
GO:0050687 negative regulation of defense response to virus	0.118436	-1.20874	0.118436	1	15	0.118436
GO:0070555 response to interleukin-1	0.118445	1.19096	0.118445	0.416706	46	0.118445
GO:0043543 protein acylation	0.118531	1.18533	0.118531	0.416706	125	0.118531
GO:0042743 hydrogen peroxide metabolic process	0.118796	-1.20103	0.118796	1	19	0.118796
GO:0045787 positive regulation of cell cycle	0.118909	1.1819	0.118909	0.41729	247	0.118909
GO:0003012 muscle system process	0.118993	1.18285	0.118993	0.41729	127	0.118993
GO:0007585 respiratory gaseous exchange	0.119005	1.19793	0.119005	0.41729	26	0.119005
GO:0008347 glial cell migration	0.119454	1.20837	0.119454	0.418267	14	0.119454
GO:0001667 ameboidal-type cell migration	0.11949	1.18182	0.11949	0.418267	86	0.11949
GO:0048738 cardiac muscle tissue development	0.119616	1.20169	0.119616	0.418345	16	0.119616
GO:0008360 regulation of cell shape	0.119787	1.17998	0.119787	0.41836	91	0.119787
GO:2001233 regulation of apoptotic signaling pathway	0.119826	1.17706	0.119826	0.41836	293	0.119826
GO:0008654 phospholipid biosynthetic process	0.120012	-1.17695	0.120012	1	175	0.120012
GO:0007257 activation of JUN kinase activity	0.120057	1.19067	0.120057	0.418806	26	0.120057
GO:1901879 regulation of protein depolymerization	0.120107	-1.1829	0.120107	1	47	0.120107
GO:0070663 regulation of leukocyte proliferation	0.120187	1.17776	0.120187	0.418898	97	0.120187
GO:0009141 nucleoside triphosphate metabolic process	0.120216	-1.17694	0.120216	1	117	0.120216
GO:0043507 positive regulation of JUN kinase activity	0.120304	1.18092	0.120304	0.418947	49	0.120304
GO:0051875 pigment granule localization	0.120407	-1.18903	0.120407	1	24	0.120407
GO:0051904 pigment granule transport	0.12047	-1.19082	0.12047	1	21	0.12047
GO:0060968 regulation of gene silencing	0.121288	1.18867	0.121288	0.421999	19	0.121288
GO:0032007 negative regulation of TOR signaling	0.121481	1.18627	0.121481	0.421999	20	0.121481
GO:0043488 regulation of mRNA stability	0.121493	1.17676	0.121493	0.421999	39	0.121493
GO:0050854 regulation of antigen receptor-mediated signaling pathway	0.121819	1.18115	0.121819	0.422771	24	0.121819
GO:0035337 fatty-acyl-CoA metabolic process	0.121857	-1.18324	0.121857	1	21	0.121857
GO:0009100 glycoprotein metabolic process	0.122448	1.16813	0.122448	0.42459	66	0.122448
GO:0045070 positive regulation of viral genome replication	0.122559	-1.1798	0.122559	1	23	0.122559
GO:0010517 regulation of phospholipase activity	0.122603	1.16892	0.122603	0.424765	53	0.122603
GO:0031099 regeneration	0.122862	1.16646	0.122862	0.425016	62	0.122862
GO:0060998 regulation of dendritic spine development	0.122885	1.17721	0.122885	0.425016	22	0.122885
GO:0042772 DNA damage response, signal transduction resulting in transcription	0.12291	-1.19053	0.12291	1	14	0.12291
GO:0045773 positive regulation of axon extension	0.123076	1.17415	0.123076	0.425314	25	0.123076
GO:2000117 negative regulation of cysteine-type endopeptidase activity	0.123272	1.16475	0.123272	0.42563	61	0.123272
GO:0032094 response to food	0.123411	1.19735	0.123411	0.425748	10	0.123411
GO:0050718 positive regulation of interleukin-1 beta secretion	0.123512	-1.20175	0.123512	1	11	0.123512
GO:0051188 cofactor biosynthetic process	0.123679	-1.15905	0.123679	1	151	0.123679
GO:1902807 negative regulation of cell cycle G1/S phase transition	0.123686	-1.16043	0.123686	1	96	0.123686
GO:2000134 negative regulation of G1/S transition of mitotic cell cycle	0.123686	-1.16043	0.123686	1	96	0.123686
GO:0010921 regulation of phosphatase activity	0.123689	1.16224	0.123689	0.426343	63	0.123689
GO:1905897 regulation of response to endoplasmic reticulum stress	0.123964	1.17169	0.123964	0.426927	22	0.123964
GO:0070661 leukocyte proliferation	0.124233	1.16171	0.124233	0.427229	49	0.124233
GO:0007606 sensory perception of chemical stimulus	0.124262	1.17198	0.124262	0.427229	20	0.124262
GO:0051649 establishment of localization in cell	0.124264	-1.15428	0.124264	1	965	0.124264
GO:0051491 positive regulation of filopodium assembly	0.124498	-1.18503	0.124498	1	14	0.124498
GO:0046488 phosphatidylinositol metabolic process	0.124621	-1.1557	0.124621	1	97	0.124621
GO:0034767 positive regulation of ion transmembrane transport	0.124638	1.15979	0.124638	0.427365	46	0.124638
GO:1904064 positive regulation of cation transmembrane transport	0.124638	1.15979	0.124638	0.427365	46	0.124638
GO:0001503 ossification	0.124644	1.15803	0.124644	0.427365	67	0.124644
GO:0032677 regulation of interleukin-8 production	0.124814	1.1624	0.124814	0.427365	32	0.124814
GO:0045980 negative regulation of nucleotide metabolic process	0.124989	1.16531	0.124989	0.427365	24	0.124989
GO:0051248 negative regulation of protein metabolic process	0.125034	1.15074	0.125034	0.427365	606	0.125034
GO:0006720 isoprenoid metabolic process	0.125045	-1.15581	0.125045	1	62	0.125045
GO:0120035 regulation of plasma membrane bounded cell projection organization	0.125153	1.15089	0.125153	0.427365	263	0.125153
GO:0042776 mitochondrial ATP synthesis coupled proton transport	0.12518	-1.17336	0.12518	1	16	0.12518
GO:0019827 stem cell population maintenance	0.125231	1.15245	0.125231	0.427365	105	0.125231
GO:0032465 regulation of cytokinesis	0.125249	1.15704	0.125249	0.427365	44	0.125249
GO:0061383 trabecula morphogenesis	0.125435	1.18893	0.125435	0.427398	10	0.125435
GO:0030837 negative regulation of actin filament polymerization	0.125527	-1.15948	0.125527	1	30	0.125527
GO:0000187 activation of MAPK activity	0.125567	1.15111	0.125567	0.427398	96	0.125567
GO:0046688 response to copper ion	0.125575	1.18163	0.125575	0.427398	12	0.125575
GO:0006458 'de novo' protein folding	0.125944	-1.15273	0.125944	1	49	0.125944
GO:0043392 negative regulation of DNA binding	0.125995	1.15634	0.125995	0.428198	33	0.125995
GO:1902235 regulation of endoplasmic reticulum stress-induced intrinsic apoptotic signaling pathway	0.126021	1.17162	0.126021	0.428198	14	0.126021
GO:0043154 negative regulation of cysteine-type endopeptidase activity involved in apoptotic process	0.1262	1.1506	0.1262	0.428375	59	0.1262
GO:0045686 negative regulation of glial cell differentiation	0.126383	1.17765	0.126383	0.428375	11	0.126383
GO:0009268 response to pH	0.126464	1.16464	0.126464	0.428375	18	0.126464
GO:0006012 galactose metabolic process	0.126525	-1.18148	0.126525	1	10	0.126525
GO:0031638 zymogen activation	0.126568	-1.16545	0.126568	1	17	0.126568
GO:0030148 sphingolipid biosynthetic process	0.126628	1.14976	0.126628	0.428375	47	0.126628
GO:0032885 regulation of polysaccharide biosynthetic process	0.126667	1.15678	0.126667	0.428375	24	0.126667
GO:0043409 negative regulation of MAPK cascade	0.12673	1.14529	0.12673	0.428375	102	0.12673
GO:1901699 cellular response to nitrogen compound	0.126812	1.14327	0.126812	0.428375	199	0.126812
GO:0010639 negative regulation of organelle organization	0.127124	-1.14178	0.127124	1	200	0.127124
GO:0008015 blood circulation	0.127228	1.16197	0.127228	0.42942	16	0.127228
GO:0009896 positive regulation of catabolic process	0.128119	1.13666	0.128119	0.431833	246	0.128119
GO:0003014 renal system process	0.128156	1.14169	0.128156	0.431833	51	0.128156
GO:1903169 regulation of calcium ion transmembrane transport	0.128263	1.14027	0.128263	0.431836	59	0.128263
GO:0006338 chromatin remodeling	0.128798	1.13486	0.128798	0.433194	124	0.128798
GO:0030324 lung development	0.129061	1.13857	0.129061	0.433194	47	0.129061
GO:0042552 myelination	0.12917	1.13892	0.12917	0.433194	39	0.12917
GO:0010717 regulation of epithelial to mesenchymal transition	0.129211	1.14047	0.129211	0.433194	37	0.129211
GO:0006336 DNA replication-independent nucleosome assembly	0.129307	1.13825	0.129307	0.433194	39	0.129307
GO:0034724 DNA replication-independent nucleosome organization	0.129307	1.13825	0.129307	0.433194	39	0.129307
GO:1903792 negative regulation of anion transport	0.129502	1.166	0.129502	0.433491	11	0.129502
GO:0009156 ribonucleoside monophosphate biosynthetic process	0.12959	-1.13394	0.12959	1	60	0.12959
GO:0097503 sialylation	0.129684	1.15646	0.129684	0.433606	13	0.129684
GO:0050922 negative regulation of chemotaxis	0.129749	-1.14678	0.129749	1	18	0.129749
GO:0006349 regulation of gene expression by genetic imprinting	0.12975	1.15361	0.12975	0.433606	14	0.12975
GO:0001935 endothelial cell proliferation	0.130123	1.15868	0.130123	0.433909	12	0.130123
GO:0007628 adult walking behavior	0.130182	1.15137	0.130182	0.433909	15	0.130182
GO:0090659 walking behavior	0.130182	1.15137	0.130182	0.433909	15	0.130182
GO:0006473 protein acetylation	0.130269	1.12841	0.130269	0.433909	101	0.130269
GO:0051259 protein oligomerization	0.130444	-1.12552	0.130444	1	261	0.130444
GO:0090398 cellular senescence	0.130634	1.13754	0.130634	0.434768	24	0.130634
GO:0009190 cyclic nucleotide biosynthetic process	0.130822	1.16013	0.130822	0.435036	10	0.130822
GO:0032373 positive regulation of sterol transport	0.131058	1.15112	0.131058	0.435107	14	0.131058
GO:0032376 positive regulation of cholesterol transport	0.131058	1.15112	0.131058	0.435107	14	0.131058
GO:0006081 cellular aldehyde metabolic process	0.131166	-1.12841	0.131166	1	44	0.131166
GO:0006264 mitochondrial DNA replication	0.131595	1.15502	0.131595	0.436155	10	0.131595
GO:0009112 nucleobase metabolic process	0.131644	-1.12473	0.131644	1	57	0.131644
GO:0042311 vasodilation	0.131844	1.1462	0.131844	0.436155	13	0.131844
GO:0045746 negative regulation of Notch signaling pathway	0.131986	1.13943	0.131986	0.436155	16	0.131986
GO:0045737 positive regulation of cyclin-dependent protein serine/threonine kinase activity	0.13199	1.13475	0.13199	0.436155	19	0.13199
GO:1904031 positive regulation of cyclin-dependent protein kinase activity	0.13199	1.13475	0.13199	0.436155	19	0.13199
GO:0034220 ion transmembrane transport	0.132108	1.11762	0.132108	0.436155	277	0.132108
GO:0031329 regulation of cellular catabolic process	0.132126	1.1172	0.132126	0.436155	395	0.132126
GO:0046677 response to antibiotic	0.132241	1.12582	0.132241	0.436179	35	0.132241
GO:0043486 histone exchange	0.132384	1.12477	0.132384	0.436215	34	0.132384
GO:0070584 mitochondrion morphogenesis	0.132434	-1.13705	0.132434	1	18	0.132434
GO:0010939 regulation of necrotic cell death	0.132491	1.1375	0.132491	0.436215	15	0.132491
GO:0090049 regulation of cell migration involved in sprouting angiogenesis	0.132788	1.14031	0.132788	0.436215	13	0.132788
GO:0031102 neuron projection regeneration	0.132919	1.14372	0.132919	0.436215	13	0.132919
GO:0000394 RNA splicing, via endonucleolytic cleavage and ligation	0.132977	-1.1584	0.132977	1	10	0.132977
GO:0019748 secondary metabolic process	0.133244	1.12428	0.133244	0.436215	25	0.133244
GO:0006084 acetyl-CoA metabolic process	0.133335	-1.13688	0.133335	1	16	0.133335
GO:0008344 adult locomotory behavior	0.133371	1.11977	0.133371	0.436215	38	0.133371
GO:0032890 regulation of organic acid transport	0.133409	1.12445	0.133409	0.436215	24	0.133409
GO:0032412 regulation of ion transmembrane transporter activity	0.133435	1.11452	0.133435	0.436215	76	0.133435
GO:0009267 cellular response to starvation	0.133501	1.11429	0.133501	0.436215	74	0.133501
GO:0034248 regulation of cellular amide metabolic process	0.133563	1.11102	0.133563	0.436215	243	0.133563
GO:0050906 detection of stimulus involved in sensory perception	0.133575	1.13243	0.133575	0.436215	16	0.133575
GO:0080182 histone H3-K4 trimethylation	0.133608	1.15842	0.133608	0.436215	10	0.133608
GO:0046883 regulation of hormone secretion	0.133649	1.1118	0.133649	0.436215	129	0.133649
GO:0000266 mitochondrial fission	0.133999	-1.13934	0.133999	1	12	0.133999
GO:0051961 negative regulation of nervous system development	0.134075	1.10954	0.134075	0.436714	141	0.134075
GO:0061564 axon development	0.134087	1.13497	0.134087	0.436714	13	0.134087
GO:0033574 response to testosterone	0.13422	1.13231	0.13422	0.436714	16	0.13422
GO:0043489 RNA stabilization	0.13434	1.12099	0.13434	0.436714	22	0.13434
GO:0048255 mRNA stabilization	0.13434	1.12099	0.13434	0.436714	22	0.13434
GO:0001578 microtubule bundle formation	0.134635	-1.1164	0.134635	1	29	0.134635
GO:0030101 natural killer cell activation	0.134664	1.11775	0.134664	0.437415	25	0.134664
GO:0000075 cell cycle checkpoint	0.134676	-1.1068	0.134676	1	140	0.134676
GO:0009132 nucleoside diphosphate metabolic process	0.1347	-1.1104	0.1347	1	54	0.1347
GO:0048841 regulation of axon extension involved in axon guidance	0.13512	-1.13168	0.13512	1	12	0.13512
GO:0018200 peptidyl-glutamic acid modification	0.135176	-1.1217	0.135176	1	17	0.135176
GO:0033555 multicellular organismal response to stress	0.135272	1.11816	0.135272	0.438736	20	0.135272
GO:0022617 extracellular matrix disassembly	0.135379	-1.10582	0.135379	1	70	0.135379
GO:0010962 regulation of glucan biosynthetic process	0.135395	1.11856	0.135395	0.438736	19	0.135395
GO:0005979 regulation of glycogen biosynthetic process	0.135395	1.11856	0.135395	0.438736	19	0.135395
GO:1904668 positive regulation of ubiquitin protein ligase activity	0.135637	-1.1053	0.135637	1	72	0.135637
GO:0098727 maintenance of cell number	0.135738	1.10258	0.135738	0.439496	106	0.135738
GO:2000058 regulation of protein ubiquitination involved in ubiquitin-dependent protein catabolic process	0.136388	-1.10105	0.136388	1	85	0.136388
GO:1901880 negative regulation of protein depolymerization	0.136554	-1.1053	0.136554	1	36	0.136554
GO:0032269 negative regulation of cellular protein metabolic process	0.136653	1.09601	0.136653	0.441983	573	0.136653
GO:0051084 'de novo' posttranslational protein folding	0.136714	-1.10225	0.136714	1	44	0.136714
GO:0030308 negative regulation of cell growth	0.136724	1.09819	0.136724	0.441983	103	0.136724
GO:0006493 protein O-linked glycosylation	0.13685	-1.09946	0.13685	1	63	0.13685
GO:0071624 positive regulation of granulocyte chemotaxis	0.137117	1.12178	0.137117	0.442899	12	0.137117
GO:0002684 positive regulation of immune system process	0.137385	1.09278	0.137385	0.443176	478	0.137385
GO:0009409 response to cold	0.137421	1.10597	0.137421	0.443176	24	0.137421
GO:0006891 intra-Golgi vesicle-mediated transport	0.137423	-1.10225	0.137423	1	35	0.137423
GO:0034249 negative regulation of cellular amide metabolic process	0.137818	1.09439	0.137818	0.443654	76	0.137818
GO:0045930 negative regulation of mitotic cell cycle	0.137826	-1.09162	0.137826	1	207	0.137826
GO:0002011 morphogenesis of an epithelial sheet	0.137852	1.12671	0.137852	0.443654	14	0.137852
GO:0002764 immune response-regulating signaling pathway	0.137897	1.09087	0.137897	0.443654	285	0.137897
GO:0009161 ribonucleoside monophosphate metabolic process	0.138161	-1.09138	0.138161	1	112	0.138161
GO:0061387 regulation of extent of cell growth	0.13817	1.0944	0.13817	0.44384	53	0.13817
GO:0048024 regulation of mRNA splicing, via spliceosome	0.138175	1.09592	0.138175	0.44384	46	0.138175
GO:0032006 regulation of TOR signaling	0.138291	1.0953	0.138291	0.44384	43	0.138291
GO:0032042 mitochondrial DNA metabolic process	0.1384	1.11093	0.1384	0.44384	14	0.1384
GO:0032204 regulation of telomere maintenance	0.138502	1.1084	0.138502	0.44384	16	0.138502
GO:0007229 integrin-mediated signaling pathway	0.138822	1.09174	0.138822	0.444214	53	0.138822
GO:0120032 regulation of plasma membrane bounded cell projection assembly	0.138953	-1.08899	0.138953	1	76	0.138953
GO:0051150 regulation of smooth muscle cell differentiation	0.139014	1.11573	0.139014	0.444214	11	0.139014
GO:1903727 positive regulation of phospholipid metabolic process	0.139123	1.09944	0.139123	0.444214	21	0.139123
GO:0045683 negative regulation of epidermis development	0.139128	1.11571	0.139128	0.444214	11	0.139128
GO:0031103 axon regeneration	0.139189	1.12096	0.139189	0.444214	10	0.139189
GO:0010810 regulation of cell-substrate adhesion	0.139275	1.08642	0.139275	0.444214	107	0.139275
GO:0016052 carbohydrate catabolic process	0.139361	-1.08703	0.139361	1	78	0.139361
GO:0045840 positive regulation of mitotic nuclear division	0.13964	1.0945	0.13964	0.444728	25	0.13964
GO:0051051 negative regulation of transport	0.139679	1.08308	0.139679	0.444728	227	0.139679
GO:0045580 regulation of T cell differentiation	0.139766	1.08627	0.139766	0.444728	63	0.139766
GO:0000132 establishment of mitotic spindle orientation	0.140073	1.1022	0.140073	0.445105	16	0.140073
GO:0042391 regulation of membrane potential	0.140186	1.08159	0.140186	0.445105	141	0.140186
GO:0051403 stress-activated MAPK cascade	0.140213	1.08333	0.140213	0.445105	75	0.140213
GO:0048469 cell maturation	0.140398	1.08322	0.140398	0.445343	64	0.140398
GO:0043552 positive regulation of phosphatidylinositol 3-kinase activity	0.140589	1.09893	0.140589	0.445601	15	0.140589
GO:1903573 negative regulation of response to endoplasmic reticulum stress	0.140704	1.10016	0.140704	0.445619	14	0.140704
GO:0048514 blood vessel morphogenesis	0.140845	1.08305	0.140845	0.445715	46	0.140845
GO:0055002 striated muscle cell development	0.141045	1.08321	0.141045	0.445925	43	0.141045
GO:0031098 stress-activated protein kinase signaling cascade	0.141215	1.07876	0.141215	0.445925	76	0.141215
GO:0040001 establishment of mitotic spindle localization	0.141241	1.09449	0.141241	0.445925	18	0.141241
GO:0032400 melanosome localization	0.141281	-1.08845	0.141281	1	23	0.141281
GO:1902749 regulation of cell cycle G2/M phase transition	0.141368	-1.0814	0.141368	1	47	0.141368
GO:0060716 labyrinthine layer blood vessel development	0.141374	1.09757	0.141374	0.446	14	0.141374
GO:0032495 response to muramyl dipeptide	0.141504	1.10475	0.141504	0.446061	11	0.141504
GO:0010506 regulation of autophagy	0.141975	1.07477	0.141975	0.447199	89	0.141975
GO:0032402 melanosome transport	0.142292	-1.08574	0.142292	1	20	0.142292
GO:0072348 sulfur compound transport	0.142316	1.0879	0.142316	0.447613	18	0.142316
GO:0032461 positive regulation of protein oligomerization	0.142327	1.09451	0.142327	0.447613	14	0.142327
GO:1902042 negative regulation of extrinsic apoptotic signaling pathway via death domain receptors	0.14248	1.08766	0.14248	0.447748	17	0.14248
GO:0009119 ribonucleoside metabolic process	0.14286	-1.07322	0.14286	1	58	0.14286
GO:0097191 extrinsic apoptotic signaling pathway	0.143013	1.07039	0.143013	0.449073	83	0.143013
GO:2000036 regulation of stem cell population maintenance	0.143148	1.093	0.143148	0.44915	12	0.143148
GO:0032392 DNA geometric change	0.143245	-1.07181	0.143245	1	52	0.143245
GO:1903829 positive regulation of cellular protein localization	0.143317	1.06769	0.143317	0.449332	136	0.143317
GO:0030168 platelet activation	0.143452	1.06705	0.143452	0.44941	136	0.143452
GO:0043496 regulation of protein homodimerization activity	0.144016	1.08454	0.144016	0.450676	16	0.144016
GO:0071827 plasma lipoprotein particle organization	0.144284	1.0851	0.144284	0.450676	15	0.144284
GO:0035794 positive regulation of mitochondrial membrane permeability	0.144301	1.0879	0.144301	0.450676	12	0.144301
GO:1905710 positive regulation of membrane permeability	0.144301	1.0879	0.144301	0.450676	12	0.144301
GO:0031623 receptor internalization	0.144665	1.07145	0.144665	0.450745	25	0.144665
GO:0022612 gland morphogenesis	0.144693	1.08569	0.144693	0.450745	13	0.144693
GO:0006890 retrograde vesicle-mediated transport, Golgi to ER	0.144739	-1.06935	0.144739	1	31	0.144739
GO:0050728 negative regulation of inflammatory response	0.144818	1.06466	0.144818	0.450745	51	0.144818
GO:0031341 regulation of cell killing	0.144904	1.06866	0.144904	0.450745	29	0.144904
GO:0006739 NADP metabolic process	0.144932	-1.07263	0.144932	1	21	0.144932
GO:0030804 positive regulation of cyclic nucleotide biosynthetic process	0.145151	1.07736	0.145151	0.450745	17	0.145151
GO:0055072 iron ion homeostasis	0.145403	1.06069	0.145403	0.450745	66	0.145403
GO:0006470 protein dephosphorylation	0.145467	1.05865	0.145467	0.450745	110	0.145467
GO:0061311 cell surface receptor signaling pathway involved in heart development	0.145502	1.08807	0.145502	0.450745	11	0.145502
GO:0032434 regulation of proteasomal ubiquitin-dependent protein catabolic process	0.145518	1.06004	0.145518	0.450745	68	0.145518
GO:0097485 neuron projection guidance	0.145545	1.05673	0.145545	0.450745	282	0.145545
GO:0007411 axon guidance	0.145545	1.05673	0.145545	0.450745	282	0.145545
GO:0007093 mitotic cell cycle checkpoint	0.145585	-1.05865	0.145585	1	95	0.145585
GO:1902750 negative regulation of cell cycle G2/M phase transition	0.145796	-1.07232	0.145796	1	20	0.145796
GO:0046916 cellular transition metal ion homeostasis	0.145997	1.05828	0.145997	0.45144	65	0.145997
GO:0035282 segmentation	0.146053	1.06431	0.146053	0.45144	27	0.146053
GO:0072089 stem cell proliferation	0.146109	1.0681	0.146109	0.45144	20	0.146109
GO:0097366 response to bronchodilator	0.146249	1.06792	0.146249	0.45144	22	0.146249
GO:0051383 kinetochore organization	0.146355	1.08227	0.146355	0.45144	11	0.146355
GO:0072091 regulation of stem cell proliferation	0.146437	1.05959	0.146437	0.45144	37	0.146437
GO:0010677 negative regulation of cellular carbohydrate metabolic process	0.146925	1.06444	0.146925	0.452599	20	0.146925
GO:0015701 bicarbonate transport	0.147194	1.07489	0.147194	0.453086	13	0.147194
GO:0031346 positive regulation of cell projection organization	0.147413	1.04947	0.147413	0.453414	148	0.147413
GO:1903078 positive regulation of protein localization to plasma membrane	0.147579	1.06022	0.147579	0.453583	22	0.147579
GO:0002443 leukocyte mediated immunity	0.147839	1.05191	0.147839	0.454036	46	0.147839
GO:0055067 monovalent inorganic cation homeostasis	0.148128	1.05036	0.148128	0.454233	52	0.148128
GO:0060487 lung epithelial cell differentiation	0.148151	1.06537	0.148151	0.454233	17	0.148151
GO:0040036 regulation of fibroblast growth factor receptor signaling pathway	0.148239	1.05667	0.148239	0.454233	23	0.148239
GO:2000060 positive regulation of protein ubiquitination involved in ubiquitin-dependent protein catabolic process	0.148405	-1.04756	0.148405	1	79	0.148405
GO:0030177 positive regulation of Wnt signaling pathway	0.148583	1.04469	0.148583	0.45459	127	0.148583
GO:0031175 neuron projection development	0.148695	1.045	0.148695	0.45459	96	0.148695
GO:0046638 positive regulation of alpha-beta T cell differentiation	0.148765	1.05684	0.148765	0.45459	20	0.148765
GO:0030326 embryonic limb morphogenesis	0.148965	1.04588	0.148965	0.45459	57	0.148965
GO:0035113 embryonic appendage morphogenesis	0.148965	1.04588	0.148965	0.45459	57	0.148965
GO:0061136 regulation of proteasomal protein catabolic process	0.149027	1.04285	0.149027	0.45459	123	0.149027
GO:0071158 positive regulation of cell cycle arrest	0.14931	-1.04328	0.14931	1	79	0.14931
GO:0022898 regulation of transmembrane transporter activity	0.149502	1.0422	0.149502	0.455269	77	0.149502
GO:0072384 organelle transport along microtubule	0.14957	1.04454	0.14957	0.455269	47	0.14957
GO:0034764 positive regulation of transmembrane transport	0.149587	1.04375	0.149587	0.455269	51	0.149587
GO:0010389 regulation of G2/M transition of mitotic cell cycle	0.14971	-1.04449	0.14971	1	46	0.14971
GO:0050704 regulation of interleukin-1 secretion	0.149749	-1.06128	0.149749	1	14	0.149749
GO:0033081 regulation of T cell differentiation in thymus	0.149853	1.05751	0.149853	0.455736	15	0.149853
GO:0043536 positive regulation of blood vessel endothelial cell migration	0.150322	1.05219	0.150322	0.456175	17	0.150322
GO:0042346 positive regulation of NF-kappaB import into nucleus	0.150332	1.05512	0.150332	0.456175	15	0.150332
GO:1900407 regulation of cellular response to oxidative stress	0.150334	1.04472	0.150334	0.456175	31	0.150334
GO:0097327 response to antineoplastic agent	0.150558	1.04333	0.150558	0.456512	31	0.150558
GO:0043278 response to morphine	0.150781	1.05885	0.150781	0.456847	12	0.150781
GO:0035329 hippo signaling	0.15092	1.0444	0.15092	0.456928	24	0.15092
GO:0030216 keratinocyte differentiation	0.151165	-1.03856	0.151165	1	43	0.151165
GO:0001773 myeloid dendritic cell activation	0.151228	1.0487	0.151228	0.457243	17	0.151228
GO:0010923 negative regulation of phosphatase activity	0.15125	1.03762	0.15125	0.457243	42	0.15125
GO:0043331 response to dsRNA	0.151571	-1.04047	0.151571	1	26	0.151571
GO:0070932 histone H3 deacetylation	0.151593	1.05272	0.151593	0.457529	13	0.151593
GO:0072347 response to anesthetic	0.151766	1.0421	0.151766	0.457529	22	0.151766
GO:0032814 regulation of natural killer cell activation	0.151853	1.04148	0.151853	0.457529	22	0.151853
GO:1901658 glycosyl compound catabolic process	0.151874	-1.04049	0.151874	1	25	0.151874
GO:0031100 animal organ regeneration	0.151882	1.03667	0.151882	0.457529	34	0.151882
GO:0000278 mitotic cell cycle	0.151928	-1.02873	0.151928	1	523	0.151928
GO:0044089 positive regulation of cellular component biogenesis	0.151993	1.02928	0.151993	0.457529	201	0.151993
GO:0030901 midbrain development	0.152021	1.05067	0.152021	0.457529	14	0.152021
GO:0043949 regulation of cAMP-mediated signaling	0.152254	1.05172	0.152254	0.457891	12	0.152254
GO:0009404 toxin metabolic process	0.152577	1.05571	0.152577	0.458197	10	0.152577
GO:0007098 centrosome cycle	0.152653	-1.0351	0.152653	1	29	0.152653
GO:0001649 osteoblast differentiation	0.152683	1.02902	0.152683	0.458197	70	0.152683
GO:0051606 detection of stimulus	0.152731	1.02743	0.152731	0.458197	103	0.152731
GO:0001755 neural crest cell migration	0.152808	1.03889	0.152808	0.458197	21	0.152808
GO:0010467 gene expression	0.153073	-1.02372	0.153073	1	712	0.153073
GO:0055010 ventricular cardiac muscle tissue morphogenesis	0.153103	1.03648	0.153103	0.458744	21	0.153103
GO:0046135 pyrimidine nucleoside catabolic process	0.153253	-1.05084	0.153253	1	12	0.153253
GO:0006898 receptor-mediated endocytosis	0.153362	1.02522	0.153362	0.458794	87	0.153362
GO:0012501 programmed cell death	0.153427	1.02233	0.153427	0.458794	545	0.153427
GO:0043547 positive regulation of GTPase activity	0.153614	1.02231	0.153614	0.458794	209	0.153614
GO:0035821 modification of morphology or physiology of other organism	0.153742	1.02691	0.153742	0.458794	43	0.153742
GO:0032101 regulation of response to external stimulus	0.153918	1.02059	0.153918	0.458794	324	0.153918
GO:0045600 positive regulation of fat cell differentiation	0.154199	1.02921	0.154199	0.458794	27	0.154199
GO:0042770 signal transduction in response to DNA damage	0.154242	-1.02136	0.154242	1	97	0.154242
GO:0006475 internal protein amino acid acetylation	0.15448	1.02035	0.15448	0.458794	91	0.15448
GO:1903649 regulation of cytoplasmic transport	0.154567	1.03935	0.154567	0.458794	13	0.154567
GO:0032411 positive regulation of transporter activity	0.15458	1.02507	0.15458	0.458794	35	0.15458
GO:0009205 purine ribonucleoside triphosphate metabolic process	0.15474	-1.01916	0.15474	1	93	0.15474
GO:0060191 regulation of lipase activity	0.154747	1.02083	0.154747	0.458794	60	0.154747
GO:0035108 limb morphogenesis	0.154832	1.01992	0.154832	0.458794	67	0.154832
GO:0035107 appendage morphogenesis	0.154832	1.01992	0.154832	0.458794	67	0.154832
GO:0002437 inflammatory response to antigenic stimulus	0.15496	1.0431	0.15496	0.458794	13	0.15496
GO:0010001 glial cell differentiation	0.155036	1.02315	0.155036	0.458794	35	0.155036
GO:0007416 synapse assembly	0.155083	1.02779	0.155083	0.458794	23	0.155083
GO:0031060 regulation of histone methylation	0.155359	1.02267	0.155359	0.458794	33	0.155359
GO:1903391 regulation of adherens junction organization	0.155508	1.02236	0.155508	0.458794	29	0.155508
GO:0032418 lysosome localization	0.155516	-1.04741	0.155516	1	10	0.155516
GO:0032881 regulation of polysaccharide metabolic process	0.155521	1.02302	0.155521	0.458794	27	0.155521
GO:1904427 positive regulation of calcium ion transmembrane transport	0.155524	1.02125	0.155524	0.458794	33	0.155524
GO:0051568 histone H3-K4 methylation	0.1556	1.02459	0.1556	0.458794	23	0.1556
GO:0051293 establishment of spindle localization	0.155752	1.02576	0.155752	0.458794	22	0.155752
GO:0042304 regulation of fatty acid biosynthetic process	0.155809	1.02911	0.155809	0.458794	18	0.155809
GO:0010883 regulation of lipid storage	0.155923	1.02177	0.155923	0.458794	28	0.155923
GO:1902882 regulation of response to oxidative stress	0.156086	1.01905	0.156086	0.458794	34	0.156086
GO:0050715 positive regulation of cytokine secretion	0.156149	1.01763	0.156149	0.458794	41	0.156149
GO:0048385 regulation of retinoic acid receptor signaling pathway	0.156288	1.0371	0.156288	0.458794	13	0.156288
GO:0051705 multi-organism behavior	0.156301	1.01835	0.156301	0.458794	31	0.156301
GO:0021700 developmental maturation	0.156317	1.0129	0.156317	0.458794	82	0.156317
GO:0098754 detoxification	0.156467	1.02457	0.156467	0.458794	22	0.156467
GO:0050999 regulation of nitric-oxide synthase activity	0.156673	1.01739	0.156673	0.458794	29	0.156673
GO:0060479 lung cell differentiation	0.15677	1.02637	0.15677	0.458794	18	0.15677
GO:0051928 positive regulation of calcium ion transport	0.156807	1.01249	0.156807	0.458794	55	0.156807
GO:2000826 regulation of heart morphogenesis	0.156852	1.03383	0.156852	0.458794	11	0.156852
GO:0007031 peroxisome organization	0.156859	-1.02142	0.156859	1	23	0.156859
GO:0043506 regulation of JUN kinase activity	0.157073	1.01107	0.157073	0.459111	58	0.157073
GO:0007605 sensory perception of sound	0.157367	-1.00958	0.157367	1	61	0.157367
GO:0051785 positive regulation of nuclear division	0.157621	1.01257	0.157621	0.460379	32	0.157621
GO:0010972 negative regulation of G2/M transition of mitotic cell cycle	0.157737	-1.02042	0.157737	1	19	0.157737
GO:0055085 transmembrane transport	0.158101	1.00278	0.158101	0.461387	513	0.158101
GO:0008299 isoprenoid biosynthetic process	0.158193	-1.01735	0.158193	1	19	0.158193
GO:0032649 regulation of interferon-gamma production	0.158193	1.00765	0.158193	0.461387	45	0.158193
GO:0002637 regulation of immunoglobulin production	0.158349	1.01334	0.158349	0.461511	22	0.158349
GO:0006984 ER-nucleus signaling pathway	0.158757	1.02083	0.158757	0.462353	14	0.158757
GO:0048678 response to axon injury	0.158952	1.0094	0.158952	0.462353	25	0.158952
GO:0061037 negative regulation of cartilage development	0.15898	1.01692	0.15898	0.462353	15	0.15898
GO:0006164 purine nucleotide biosynthetic process	0.159276	-1.00058	0.159276	1	81	0.159276
GO:0048145 regulation of fibroblast proliferation	0.159615	1.00094	0.159615	0.463866	53	0.159615
GO:0035304 regulation of protein dephosphorylation	0.159836	1.00307	0.159836	0.464176	33	0.159836
GO:0009123 nucleoside monophosphate metabolic process	0.159943	-0.996828	0.159943	1	119	0.159943
GO:0006730 one-carbon metabolic process	0.16008	1.00681	0.16008	0.464551	21	0.16008
GO:0031297 replication fork processing	0.160236	-1.02072	0.160236	1	11	0.160236
GO:0015758 glucose transport	0.160329	0.998349	0.160329	0.464569	50	0.160329
GO:0008645 hexose transport	0.160329	0.998349	0.160329	0.464569	50	0.160329
GO:0060052 neurofilament cytoskeleton organization	0.160559	1.02499	0.160559	0.464569	10	0.160559
GO:0045185 maintenance of protein location	0.160645	-0.995496	0.160645	1	68	0.160645
GO:0090218 positive regulation of lipid kinase activity	0.160652	1.00851	0.160652	0.464569	16	0.160652
GO:2000352 negative regulation of endothelial cell apoptotic process	0.160658	1.01342	0.160658	0.464569	14	0.160658
GO:0007595 lactation	0.160972	0.999439	0.160972	0.465052	29	0.160972
GO:0045814 negative regulation of gene expression, epigenetic	0.161055	0.99319	0.161055	0.465052	84	0.161055
GO:0030031 cell projection assembly	0.161245	-0.991285	0.161245	1	128	0.161245
GO:0001702 gastrulation with mouth forming second	0.161361	1.00876	0.161361	0.46529	15	0.161361
GO:0042472 inner ear morphogenesis	0.16138	1.00065	0.16138	0.46529	24	0.16138
GO:0043254 regulation of protein complex assembly	0.161588	0.989139	0.161588	0.46529	207	0.161588
GO:0040037 negative regulation of fibroblast growth factor receptor signaling pathway	0.161596	1.01084	0.161596	0.46529	12	0.161596
GO:0050954 sensory perception of mechanical stimulus	0.161809	-0.991065	0.161809	1	62	0.161809
GO:0043044 ATP-dependent chromatin remodeling	0.161898	0.991435	0.161898	0.465736	54	0.161898
GO:0019751 polyol metabolic process	0.162005	0.989326	0.162005	0.465736	81	0.162005
GO:1901976 regulation of cell cycle checkpoint	0.162095	0.995194	0.162095	0.465736	28	0.162095
GO:0060563 neuroepithelial cell differentiation	0.162436	1.00703	0.162436	0.466386	12	0.162436
GO:0016567 protein ubiquitination	0.16261	0.98435	0.16261	0.466555	445	0.16261
GO:0003382 epithelial cell morphogenesis	0.162668	-0.998312	0.162668	1	18	0.162668
GO:0010559 regulation of glycoprotein biosynthetic process	0.162801	-0.994755	0.162801	1	22	0.162801
GO:0001829 trophectodermal cell differentiation	0.162813	1.00359	0.162813	0.466808	13	0.162813
GO:0003254 regulation of membrane depolarization	0.163245	0.99353	0.163245	0.467469	21	0.163245
GO:0045619 regulation of lymphocyte differentiation	0.163274	0.984076	0.163274	0.467469	83	0.163274
GO:0009199 ribonucleoside triphosphate metabolic process	0.163305	-0.983465	0.163305	1	99	0.163305
GO:0030888 regulation of B cell proliferation	0.163397	0.98958	0.163397	0.467491	28	0.163397
GO:0043966 histone H3 acetylation	0.163612	0.985634	0.163612	0.467776	42	0.163612
GO:0019692 deoxyribose phosphate metabolic process	0.16364	-0.989348	0.16364	1	26	0.16364
GO:0048747 muscle fiber development	0.163809	0.989635	0.163809	0.46801	27	0.163809
GO:0019882 antigen processing and presentation	0.163875	-0.980115	0.163875	1	176	0.163875
GO:0042136 neurotransmitter biosynthetic process	0.164003	0.988215	0.164003	0.468234	25	0.164003
GO:0032731 positive regulation of interleukin-1 beta production	0.164118	-0.996691	0.164118	1	16	0.164118
GO:0060306 regulation of membrane repolarization	0.164367	1.00589	0.164367	0.468624	10	0.164367
GO:0021766 hippocampus development	0.164427	-0.987972	0.164427	1	24	0.164427
GO:0046209 nitric oxide metabolic process	0.164475	0.985308	0.164475	0.468624	28	0.164475
GO:0032103 positive regulation of response to external stimulus	0.164486	0.978257	0.164486	0.468624	121	0.164486
GO:0044774 mitotic DNA integrity checkpoint	0.164561	-0.983073	0.164561	1	37	0.164561
GO:0120031 plasma membrane bounded cell projection assembly	0.165086	-0.975746	0.165086	1	121	0.165086
GO:1901137 carbohydrate derivative biosynthetic process	0.165497	-0.972961	0.165497	1	281	0.165497
GO:1903201 regulation of oxidative stress-induced cell death	0.165908	0.979713	0.165908	0.472118	29	0.165908
GO:0045727 positive regulation of translation	0.165945	0.974133	0.165945	0.472118	63	0.165945
GO:0010977 negative regulation of neuron projection development	0.166112	0.973296	0.166112	0.472261	66	0.166112
GO:0006978 DNA damage response, signal transduction by p53 class mediator resulting in transcription of p21 class mediator	0.166122	-0.991964	0.166122	1	13	0.166122
GO:0009913 epidermal cell differentiation	0.166138	-0.974058	0.166138	1	57	0.166138
GO:0014706 striated muscle tissue development	0.167155	0.97149	0.167155	0.474052	40	0.167155
GO:0009791 post-embryonic development	0.167185	0.969128	0.167185	0.474052	63	0.167185
GO:0071300 cellular response to retinoic acid	0.167247	0.971277	0.167247	0.474052	39	0.167247
GO:0021510 spinal cord development	0.167324	0.984882	0.167324	0.474052	13	0.167324
GO:0007398 ectoderm development	0.167342	-0.990906	0.167342	1	11	0.167342
GO:1902373 negative regulation of mRNA catabolic process	0.167387	0.973947	0.167387	0.474052	26	0.167387
GO:0010212 response to ionizing radiation	0.167584	-0.965857	0.167584	1	112	0.167584
GO:0048538 thymus development	0.167657	0.972874	0.167657	0.474052	26	0.167657
GO:0045912 negative regulation of carbohydrate metabolic process	0.167746	0.973829	0.167746	0.474052	23	0.167746
GO:2000146 negative regulation of cell motility	0.16779	0.964803	0.16779	0.474052	129	0.16779
GO:0070873 regulation of glycogen metabolic process	0.167794	0.974122	0.167794	0.474052	22	0.167794
GO:0006955 immune response	0.168087	0.962128	0.168087	0.474539	638	0.168087
GO:0030814 regulation of cAMP metabolic process	0.1682	0.969276	0.1682	0.474539	32	0.1682
GO:0097756 negative regulation of blood vessel diameter	0.168558	0.977664	0.168558	0.474789	15	0.168558
GO:0044380 protein localization to cytoskeleton	0.16893	0.973726	0.16893	0.474789	17	0.16893
GO:0006356 regulation of transcription from RNA polymerase I promoter	0.169	0.971418	0.169	0.474789	19	0.169
GO:0051294 establishment of spindle orientation	0.169056	0.973435	0.169056	0.474789	18	0.169056
GO:0017148 negative regulation of translation	0.16918	0.961225	0.16918	0.474789	70	0.16918
GO:1904030 negative regulation of cyclin-dependent protein kinase activity	0.1692	0.970754	0.1692	0.474789	19	0.1692
GO:0045736 negative regulation of cyclin-dependent protein serine/threonine kinase activity	0.1692	0.970754	0.1692	0.474789	19	0.1692
GO:0008037 cell recognition	0.169318	0.961231	0.169318	0.474789	54	0.169318
GO:0061448 connective tissue development	0.169431	0.965818	0.169431	0.474789	29	0.169431
GO:0090103 cochlea morphogenesis	0.169459	0.978124	0.169459	0.474789	12	0.169459
GO:0042345 regulation of NF-kappaB import into nucleus	0.169585	0.964682	0.169585	0.474813	27	0.169585
GO:0042596 fear response	0.169856	0.978812	0.169856	0.475245	11	0.169856
GO:0051494 negative regulation of cytoskeleton organization	0.170181	-0.956515	0.170181	1	76	0.170181
GO:0016197 endosomal transport	0.170198	-0.954677	0.170198	1	179	0.170198
GO:0071347 cellular response to interleukin-1	0.170245	0.964274	0.170245	0.475498	24	0.170245
GO:0043268 positive regulation of potassium ion transport	0.170369	0.977006	0.170369	0.475498	11	0.170369
GO:0034113 heterotypic cell-cell adhesion	0.170518	-0.980789	0.170518	1	11	0.170518
GO:0003206 cardiac chamber morphogenesis	0.17052	0.971519	0.17052	0.475498	15	0.17052
GO:0032008 positive regulation of TOR signaling	0.170572	0.966902	0.170572	0.475498	17	0.170572
GO:0050927 positive regulation of positive chemotaxis	0.170695	0.968874	0.170695	0.475498	15	0.170695
GO:0048666 neuron development	0.170838	0.954511	0.170838	0.475498	65	0.170838
GO:0008064 regulation of actin polymerization or depolymerization	0.170905	-0.952779	0.170905	1	105	0.170905
GO:0044253 positive regulation of multicellular organismal metabolic process	0.171062	0.975539	0.171062	0.475498	13	0.171062
GO:0010714 positive regulation of collagen metabolic process	0.171062	0.975539	0.171062	0.475498	13	0.171062
GO:0032967 positive regulation of collagen biosynthetic process	0.171062	0.975539	0.171062	0.475498	13	0.171062
GO:0036503 ERAD pathway	0.171181	0.955359	0.171181	0.475498	40	0.171181
GO:0097435 supramolecular fiber organization	0.171235	0.950446	0.171235	0.475498	198	0.171235
GO:0071353 cellular response to interleukin-4	0.171366	0.965794	0.171366	0.475532	17	0.171366
GO:0000188 inactivation of MAPK activity	0.171583	0.961156	0.171583	0.475532	20	0.171583
GO:0046471 phosphatidylglycerol metabolic process	0.171629	-0.957857	0.171629	1	25	0.171629
GO:0002090 regulation of receptor internalization	0.171859	0.961789	0.171859	0.475532	17	0.171859
GO:0033688 regulation of osteoblast proliferation	0.171984	0.968746	0.171984	0.475532	13	0.171984
GO:0030511 positive regulation of transforming growth factor beta receptor signaling pathway	0.172075	0.960543	0.172075	0.475532	18	0.172075
GO:1903846 positive regulation of cellular response to transforming growth factor beta stimulus	0.172075	0.960543	0.172075	0.475532	18	0.172075
GO:0046394 carboxylic acid biosynthetic process	0.172093	-0.947298	0.172093	1	169	0.172093
GO:0032467 positive regulation of cytokinesis	0.172146	0.958355	0.172146	0.475532	22	0.172146
GO:0010575 positive regulation of vascular endothelial growth factor production	0.172265	0.957191	0.172265	0.475532	20	0.172265
GO:0019318 hexose metabolic process	0.172408	-0.946415	0.172408	1	131	0.172408
GO:0007566 embryo implantation	0.172467	0.953247	0.172467	0.475532	29	0.172467
GO:0030810 positive regulation of nucleotide biosynthetic process	0.172537	0.958978	0.172537	0.475532	18	0.172537
GO:1900373 positive regulation of purine nucleotide biosynthetic process	0.172537	0.958978	0.172537	0.475532	18	0.172537
GO:0072330 monocarboxylic acid biosynthetic process	0.172541	-0.946667	0.172541	1	97	0.172541
GO:0006140 regulation of nucleotide metabolic process	0.172692	0.946662	0.172692	0.475539	75	0.172692
GO:0071156 regulation of cell cycle arrest	0.172718	-0.946054	0.172718	1	93	0.172718
GO:0060251 regulation of glial cell proliferation	0.172774	0.969114	0.172774	0.475539	11	0.172774
GO:0008210 estrogen metabolic process	0.173133	-0.968472	0.173133	1	12	0.173133
GO:0016578 histone deubiquitination	0.173175	0.955314	0.173175	0.47632	18	0.173175
GO:0061025 membrane fusion	0.173422	-0.943175	0.173422	1	92	0.173422
GO:0006954 inflammatory response	0.173496	0.941618	0.173496	0.47662	202	0.173496
GO:0045684 positive regulation of epidermis development	0.173616	0.952254	0.173616	0.47662	22	0.173616
GO:0033135 regulation of peptidyl-serine phosphorylation	0.173637	0.943143	0.173637	0.47662	70	0.173637
GO:0033561 regulation of water loss via skin	0.173775	-0.951702	0.173775	1	20	0.173775
GO:0034341 response to interferon-gamma	0.173844	-0.946274	0.173844	1	32	0.173844
GO:0022412 cellular process involved in reproduction in multicellular organism	0.173956	0.940197	0.173956	0.477174	145	0.173956
GO:0072593 reactive oxygen species metabolic process	0.174128	0.940941	0.174128	0.477321	79	0.174128
GO:0070613 regulation of protein processing	0.174533	-0.942377	0.174533	1	38	0.174533
GO:0042990 regulation of transcription factor import into nucleus	0.174711	0.939133	0.174711	0.478456	66	0.174711
GO:0003009 skeletal muscle contraction	0.174777	0.959466	0.174777	0.478456	11	0.174777
GO:0032371 regulation of sterol transport	0.175224	0.946538	0.175224	0.478711	20	0.175224
GO:0032374 regulation of cholesterol transport	0.175224	0.946538	0.175224	0.478711	20	0.175224
GO:0007254 JNK cascade	0.17525	0.938854	0.17525	0.478711	43	0.17525
GO:1903018 regulation of glycoprotein metabolic process	0.175369	-0.942172	0.175369	1	26	0.175369
GO:0030520 intracellular estrogen receptor signaling pathway	0.175563	0.948338	0.175563	0.478711	15	0.175563
GO:0009584 detection of visible light	0.175575	0.937227	0.175575	0.478711	46	0.175575
GO:0002063 chondrocyte development	0.175578	0.949814	0.175578	0.478711	14	0.175578
GO:0051354 negative regulation of oxidoreductase activity	0.175642	-0.9534	0.175642	1	12	0.175642
GO:0043162 ubiquitin-dependent protein catabolic process via the multivesicular body sorting pathway	0.175806	0.946267	0.175806	0.478727	16	0.175806
GO:0098815 modulation of excitatory postsynaptic potential	0.17582	0.960861	0.17582	0.478727	10	0.17582
GO:0044818 mitotic G2/M transition checkpoint	0.176176	-0.947481	0.176176	1	15	0.176176
GO:0006658 phosphatidylserine metabolic process	0.176231	-0.947149	0.176231	1	17	0.176231
GO:0006913 nucleocytoplasmic transport	0.176344	0.930649	0.176344	0.479451	177	0.176344
GO:0032446 protein modification by small protein conjugation	0.176398	0.929648	0.176398	0.479451	479	0.176398
GO:0050849 negative regulation of calcium-mediated signaling	0.176408	-0.948634	0.176408	1	13	0.176408
GO:2000209 regulation of anoikis	0.176441	0.943722	0.176441	0.479451	16	0.176441
GO:0034332 adherens junction organization	0.176588	0.93279	0.176588	0.479529	51	0.176588
GO:0018146 keratan sulfate biosynthetic process	0.176683	-0.940273	0.176683	1	19	0.176683
GO:0033275 actin-myosin filament sliding	0.176741	-0.946494	0.176741	1	14	0.176741
GO:0030049 muscle filament sliding	0.176741	-0.946494	0.176741	1	14	0.176741
GO:0030832 regulation of actin filament length	0.177	-0.928919	0.177	1	106	0.177
GO:0046326 positive regulation of glucose import	0.17719	0.939887	0.17719	0.480843	19	0.17719
GO:0042454 ribonucleoside catabolic process	0.177442	-0.947118	0.177442	1	12	0.177442
GO:0009262 deoxyribonucleotide metabolic process	0.177518	-0.932603	0.177518	1	29	0.177518
GO:0045616 regulation of keratinocyte differentiation	0.177579	0.937144	0.177579	0.481577	19	0.177579
GO:0007212 dopamine receptor signaling pathway	0.177728	-0.943767	0.177728	1	13	0.177728
GO:0001776 leukocyte homeostasis	0.178028	0.929682	0.178028	0.482394	35	0.178028
GO:1902236 negative regulation of endoplasmic reticulum stress-induced intrinsic apoptotic signaling pathway	0.178212	0.947	0.178212	0.482394	10	0.178212
GO:0032892 positive regulation of organic acid transport	0.178237	0.943992	0.178237	0.482394	11	0.178237
GO:0042398 cellular modified amino acid biosynthetic process	0.178435	-0.928744	0.178435	1	30	0.178435
GO:0007369 gastrulation	0.178501	0.930401	0.178501	0.482562	26	0.178501
GO:0043124 negative regulation of I-kappaB kinase/NF-kappaB signaling	0.178537	0.927257	0.178537	0.482562	35	0.178537
GO:0007095 mitotic G2 DNA damage checkpoint	0.178681	-0.94174	0.178681	1	12	0.178681
GO:0016053 organic acid biosynthetic process	0.178773	-0.921345	0.178773	1	170	0.178773
GO:0002444 myeloid leukocyte mediated immunity	0.179098	0.944443	0.179098	0.482725	10	0.179098
GO:0030336 negative regulation of cell migration	0.179127	0.920463	0.179127	0.482725	125	0.179127
GO:0002793 positive regulation of peptide secretion	0.179172	0.920921	0.179172	0.482725	100	0.179172
GO:0031124 mRNA 3'-end processing	0.179183	0.922423	0.179183	0.482725	57	0.179183
GO:0022602 ovulation cycle process	0.179303	0.923361	0.179303	0.482725	41	0.179303
GO:0045649 regulation of macrophage differentiation	0.179408	0.943102	0.179408	0.482725	12	0.179408
GO:0031331 positive regulation of cellular catabolic process	0.179719	0.91745	0.179719	0.482725	210	0.179719
GO:0001953 negative regulation of cell-matrix adhesion	0.17974	0.92758	0.17974	0.482725	20	0.17974
GO:0048812 neuron projection morphogenesis	0.179981	0.917396	0.179981	0.482725	109	0.179981
GO:0050708 regulation of protein secretion	0.180019	0.916416	0.180019	0.482725	196	0.180019
GO:0104004 cellular response to environmental stimulus	0.180117	0.91613	0.180117	0.482725	175	0.180117
GO:0071214 cellular response to abiotic stimulus	0.180117	0.91613	0.180117	0.482725	175	0.180117
GO:0001819 positive regulation of cytokine production	0.180144	0.915772	0.180144	0.482725	223	0.180144
GO:0019682 glyceraldehyde-3-phosphate metabolic process	0.180344	-0.933941	0.180344	1	12	0.180344
GO:0006098 pentose-phosphate shunt	0.180613	-0.934671	0.180613	1	11	0.180613
GO:0035336 long-chain fatty-acyl-CoA metabolic process	0.180818	-0.924083	0.180818	1	19	0.180818
GO:0000002 mitochondrial genome maintenance	0.180877	0.933931	0.180877	0.484361	12	0.180877
GO:0060612 adipose tissue development	0.181034	0.92359	0.181034	0.484361	22	0.181034
GO:0002066 columnar/cuboidal epithelial cell development	0.181113	0.922319	0.181113	0.484361	20	0.181113
GO:0032272 negative regulation of protein polymerization	0.181328	-0.915872	0.181328	1	39	0.181328
GO:0015918 sterol transport	0.181534	0.922503	0.181534	0.484715	20	0.181534
GO:0030301 cholesterol transport	0.181534	0.922503	0.181534	0.484715	20	0.181534
GO:0045445 myoblast differentiation	0.181604	0.923378	0.181604	0.484715	17	0.181604
GO:1903306 negative regulation of regulated secretory pathway	0.181724	0.936635	0.181724	0.484717	10	0.181724
GO:0015893 drug transport	0.181965	0.911275	0.181965	0.485041	63	0.181965
GO:0000291 nuclear-transcribed mRNA catabolic process, exonucleolytic	0.18204	-0.916692	0.18204	1	31	0.18204
GO:0008630 intrinsic apoptotic signaling pathway in response to DNA damage	0.182069	-0.910519	0.182069	1	70	0.182069
GO:0099175 regulation of postsynapse organization	0.182485	0.920131	0.182485	0.485943	16	0.182485
GO:0006029 proteoglycan metabolic process	0.182543	0.912105	0.182543	0.485943	34	0.182543
GO:0007600 sensory perception	0.182688	0.906357	0.182688	0.48601	176	0.182688
GO:0032784 regulation of DNA-templated transcription, elongation	0.182831	-0.91059	0.182831	1	38	0.182831
GO:0035305 negative regulation of dephosphorylation	0.183182	0.907802	0.183182	0.487004	47	0.183182
GO:0033238 regulation of cellular amine metabolic process	0.183845	-0.904574	0.183845	1	56	0.183845
GO:0061061 muscle structure development	0.18437	0.902103	0.18437	0.489662	64	0.18437
GO:0071560 cellular response to transforming growth factor beta stimulus	0.184457	0.907773	0.184457	0.489662	24	0.184457
GO:0030521 androgen receptor signaling pathway	0.184544	0.904721	0.184544	0.489662	36	0.184544
GO:1901570 fatty acid derivative biosynthetic process	0.184586	-0.903337	0.184586	1	42	0.184586
GO:0021952 central nervous system projection neuron axonogenesis	0.184935	0.921471	0.184935	0.490051	10	0.184935
GO:0060338 regulation of type I interferon-mediated signaling pathway	0.184951	-0.905172	0.184951	1	25	0.184951
GO:2001023 regulation of response to drug	0.184953	0.905139	0.184953	0.490051	27	0.184953
GO:0045722 positive regulation of gluconeogenesis	0.185144	0.916629	0.185144	0.490051	11	0.185144
GO:0006829 zinc II ion transport	0.185173	0.91106	0.185173	0.490051	15	0.185173
GO:0002833 positive regulation of response to biotic stimulus	0.185277	-0.912772	0.185277	1	13	0.185277
GO:0015985 energy coupled proton transport, down electrochemical gradient	0.185285	-0.906699	0.185285	1	20	0.185285
GO:0015986 ATP synthesis coupled proton transport	0.185285	-0.906699	0.185285	1	20	0.185285
GO:0061099 negative regulation of protein tyrosine kinase activity	0.185447	-0.910881	0.185447	1	14	0.185447
GO:0048863 stem cell differentiation	0.185808	0.900532	0.185808	0.4911	31	0.185808
GO:0032507 maintenance of protein location in cell	0.186056	-0.897337	0.186056	1	43	0.186056
[truncated: 2,058 more rows]
